# Supplementary material for: The Impact of Gene Expression Variation on the Robustness and Evolvability of a Developmental Gene Regulatory Network
Source: PLoS Biol. 2013 Oct 29;11(10):e1001696. doi: 10.1371/journal.pbio.1001696 (PMC3812118; doi:10.1371/journal.pbio.1001696)
Supplement: Table S1 — Single gene estimates of parental effects. For each gene at each time point, summary statistics are provided for the output of our generalized linear model. This includes the mean, mode, median, and 90% credible intervals for male, female, interaction, and residuals, as well as DIC scores for each effect. The columns ‘male.sig’, ‘female.sig’, and ‘male.female.sig’ represent, respectively, whether or not the male, female, or interaction effects were significantly greater than zero based on permutations when using a REML-based approach (ASReml) for estimating parental effects. The columns ‘mean’ and ‘var’ list the unscaled mean and variance for each gene at each time point. (TXT) [file pbio.1001696.s010.txt]

gene	time	male.mean	male.mode	male.median	male.0.025	male.0.975	male.0.05	male.0.95	male.minus.1.sd	male.plus.1.sd	male.minus.2.sd	male.plus.2.sd	female.mean	female.mode	female.median	female.0.025	female.0.975	female.0.05	female.0.95	female.minus.1.sd	female.plus.1.sd	female.minus.2.sd	female.plus.2.sd	male.female.mean	male.female.mode	male.female.median	male.female.0.025	male.female.0.975	male.female.0.05	male.female.0.95	male.female.minus.1.sd	male.female.plus.1.sd	male.female.minus.2.sd	male.female.plus.2.sd	residual.mean	residual.mode	residual.median	residual.0.025	residual.0.975	residual.0.05	residual.0.95	residual.minus.1.sd	residual.plus.1.sd	residual.minus.2.sd	residual.plus.2.sd	male.delta.DIC	female.delta.DIC	male.female.delta.DIC	geneFix	gene.y	male.sig	female.sig	male.female.sig	time.y	DIC.sig	perm.sig	either.sig	both.mean	mean	var	is.active	male.noscale	female.noscale	both.noscale	addGenVar.noscale
APOBEC_1	1	0.544281483	0.236707365	0.327539232	0.070765469	2.170258888	0.091772415	1.675905585	0.144681561	0.847204809	0.069033436	2.251828236	1.3978622	0.343295426	0.85358632	0.132119435	6.131716333	0.171662855	4.317980602	0.311058051	2.15752866	0.121785205	6.360040896	0.759768378	0.155229433	0.524492412	0.093523396	2.599990133	0.11974006	2.188494597	0.193054768	1.333785139	0.09014521	2.640794475	3.79379732	3.694645794	3.648204654	2.346552425	5.924000533	2.473077677	5.721411063	2.855877346	4.798252513	2.328129718	5.970072391	-1.398126455	3.127892832	1.446035245	APOBEC_1	APOBEC_1	FALSE	TRUE	FALSE	1	FALSE	TRUE	TRUE	1.942143683	187.5851436	178445.6077	FALSE	19152.27811	49188.23525	68340.51335	136681.0267
APOBEC_1	2	0.089070977	0.035573289	0.053472246	0.012976741	0.401353647	0.016295497	0.251117229	0.024330812	0.132470974	0.01263906	0.421317392	0.501199306	0.17893381	0.337431888	0.066749872	2.122645674	0.087100555	1.479972808	0.15071794	0.752142405	0.065789318	2.288132132	0.113774813	0.041122234	0.080939927	0.015722249	0.399492643	0.021169929	0.327478202	0.036041938	0.186096378	0.014933772	0.405837536	0.516094931	0.49074021	0.497933363	0.323862921	0.823254707	0.345540005	0.757731666	0.393031051	0.638616783	0.323205553	0.825232928	-1.617994527	8.875154706	1.104308023	APOBEC_1	APOBEC_1	FALSE	TRUE	FALSE	2	TRUE	TRUE	TRUE	0.590270283	226.0753179	46998.17989	FALSE	4552.422035	25616.32124	30168.74328	60337.48655
APOBEC_1	3	0.027643799	0.012217498	0.018449637	0.004525117	0.122528093	0.005503369	0.078946268	0.008903033	0.042749367	0.004388742	0.124687792	0.193520296	0.070107331	0.138840947	0.035629981	0.626525678	0.042463376	0.533837013	0.070652653	0.29780738	0.034577143	0.645819248	0.026435558	0.008784223	0.020260864	0.005093253	0.081563158	0.006082711	0.065949378	0.009735432	0.043585767	0.004988237	0.085947899	0.240802816	0.2036484	0.23484037	0.164349842	0.350984435	0.175016945	0.326638419	0.195349601	0.286012399	0.163305752	0.353422396	-1.494090102	18.13627432	-1.136648066	APOBEC_1	APOBEC_1	FALSE	TRUE	FALSE	3	TRUE	TRUE	TRUE	0.221164095	616.3422112	143182.734	FALSE	10501.26342	73514.04918	84015.3126	168030.6252
APOBEC_1	4	0.015891005	0.006851135	0.010411722	0.002650041	0.061814703	0.003185362	0.050431007	0.004869564	0.024883382	0.002640209	0.063522655	0.030359214	0.005689987	0.019440464	0.003959387	0.127177654	0.004708256	0.089138387	0.008151308	0.048967558	0.003883012	0.145025793	0.023082209	0.012132685	0.018304974	0.003508193	0.069392145	0.004477373	0.058252694	0.007418573	0.039565672	0.003375858	0.072657991	0.159394342	0.164789702	0.155990939	0.107959643	0.227812608	0.114395834	0.216589396	0.127974154	0.191630845	0.106778263	0.228321765	-1.744519085	1.886764801	1.273926667	APOBEC_1	APOBEC_1	FALSE	TRUE	FALSE	4	FALSE	TRUE	TRUE	0.046250219	1299.197144	320278.1474	FALSE	26822.63662	51243.71947	78066.35609	156132.7122
APOBEC_1	5	0.026578559	0.011533714	0.018667145	0.003502667	0.098044181	0.004773553	0.073839675	0.008144574	0.043025676	0.003418885	0.099827848	0.005785181	0.002339753	0.003545885	0.00096327	0.022154955	0.001126441	0.016300048	0.001658218	0.008501703	0.000948542	0.022831854	0.00792706	0.001832844	0.005976085	0.001247547	0.027729655	0.001556624	0.021262888	0.002517287	0.01314306	0.001207826	0.027866693	0.048774253	0.046844553	0.047532549	0.03114439	0.073650832	0.032984144	0.068519796	0.038074539	0.059417437	0.030836284	0.073710072	9.839444736	-2.462807605	0.945296541	APOBEC_1	APOBEC_1	TRUE	FALSE	FALSE	5	TRUE	TRUE	TRUE	0.03236374	2563.893938	465211.9122	FALSE	174715.545	38029.18662	212744.7316	425489.4633
APOBEC_1	6	0.003369808	0.001564969	0.002263778	0.000477023	0.013011924	0.000614744	0.009538975	0.000968161	0.005686254	0.000460436	0.013541025	0.003482455	0.001000087	0.002292169	0.000545949	0.014436224	0.00067166	0.010714105	0.001023783	0.005622744	0.000523008	0.01483413	0.002951614	0.000787066	0.002057695	0.000424726	0.009961587	0.000562942	0.008323727	0.000855409	0.005326595	0.000412551	0.010078277	0.018413124	0.017519054	0.018001246	0.011890723	0.02720636	0.012648795	0.025517184	0.014670004	0.022291609	0.011804108	0.027306751	1.722893435	1.391078296	1.531353559	APOBEC_1	APOBEC_1	FALSE	TRUE	FALSE	6	FALSE	TRUE	TRUE	0.006852263	4157.204454	412475.8448	FALSE	58238.18982	60185.0085	118423.1983	236846.3966
APOBEC_1	7	0.000902236	0.000219054	0.00052045	0.000102919	0.003334695	0.000125009	0.002559605	0.000217055	0.001365676	0.000101678	0.003600376	0.000659879	0.000226027	0.00043097	0.000107173	0.002561965	0.000130129	0.001832151	0.000194279	0.001032912	0.000103795	0.002595733	0.000802903	0.000244174	0.000578332	0.000103224	0.002594147	0.00013825	0.002102572	0.00024582	0.001436002	9.79E-05	0.002715195	0.005134887	0.005321529	0.004990026	0.00325658	0.007808473	0.003544394	0.007153336	0.003966926	0.006264976	0.003244693	0.007846313	0.69962146	-0.628983095	1.47940514	APOBEC_1	APOBEC_1	FALSE	FALSE	FALSE	7	FALSE	FALSE	FALSE	0.001562115	5709.029916	199945.7806	FALSE	29406.59846	21507.45405	50914.05251	101828.105
B-catenin_1	1	0.002029259	0.00077963	0.001231186	0.000233392	0.008544899	0.000296998	0.006031271	0.000506642	0.003347346	0.000228349	0.008572305	0.002115094	0.000453726	0.001151365	0.00024715	0.010011077	0.000292799	0.006681655	0.000473764	0.003197369	0.000241762	0.01018287	0.001471953	0.000437259	0.001013392	0.000183976	0.005666586	0.00024768	0.004202247	0.000401239	0.002431575	0.000183804	0.006055052	0.012098759	0.010753726	0.011650114	0.007262956	0.020222739	0.007832348	0.018449385	0.0090832	0.014802172	0.007170816	0.020565164	0.330675559	0.066094972	-0.310500488	B_catenin_1	B_catenin_1	FALSE	FALSE	FALSE	1	FALSE	FALSE	FALSE	0.004144353	6145.36954	522263.6601	FALSE	76636.13067	79877.71305	156513.8437	313027.6874
B-catenin_1	2	0.0008779	0.000262876	0.000539387	0.000128254	0.003687954	0.000151456	0.002604462	0.000244896	0.00145128	0.000122623	0.003879695	0.001406382	0.000307599	0.000770756	0.000143497	0.006319671	0.000180892	0.004367184	0.000291899	0.002108414	0.000142304	0.006903865	0.00065433	0.000346398	0.000462661	0.000120656	0.00218648	0.000141233	0.001815276	0.000207522	0.001057842	0.000117454	0.002226777	0.007934053	0.007028795	0.007605355	0.004746819	0.012579343	0.005180156	0.011576854	0.006064966	0.009792627	0.004712768	0.012723511	-1.676261367	0.276454564	-1.851582466	B_catenin_1	B_catenin_1	FALSE	FALSE	FALSE	2	FALSE	FALSE	FALSE	0.002284281	5476.910394	242568.0469	FALSE	26333.95757	42186.59948	68520.55705	137041.1141
B-catenin_1	3	0.001647047	0.000563695	0.001046305	0.000270599	0.00623894	0.00031309	0.004600913	0.000495166	0.002704695	0.000264562	0.006532435	0.00220043	0.000427282	0.001386128	0.000305522	0.009451325	0.000351861	0.006969942	0.000562988	0.003509238	0.00029599	0.009646671	0.001743726	0.001024512	0.001264235	0.0002667	0.0057165	0.000339152	0.004752886	0.000540529	0.003028199	0.000262626	0.005791193	0.014035371	0.011847674	0.013691908	0.009385161	0.020626804	0.009994491	0.01924017	0.0112511	0.016870532	0.009337915	0.020693889	-0.492167115	0.888517727	0.378122812	B_catenin_1	B_catenin_1	FALSE	FALSE	FALSE	3	FALSE	FALSE	FALSE	0.003847476	4588.203016	345321.0948	FALSE	34672.98046	46322.57804	80995.55851	161991.117
B-catenin_1	4	0.007095448	0.002351532	0.00477414	0.000924495	0.025072465	0.001275073	0.020346766	0.002165735	0.011324909	0.00090929	0.027414406	0.004510785	0.00152922	0.002936769	0.000632934	0.017949278	0.000756601	0.013295175	0.00122482	0.007234087	0.000616949	0.019351767	0.004560216	0.000878593	0.003408336	0.000812688	0.013995629	0.000894988	0.011957328	0.00149922	0.007732129	0.000790162	0.014279917	0.033626598	0.031373563	0.032442591	0.022040386	0.052306936	0.023496793	0.04802806	0.026604954	0.040740213	0.021935069	0.052654205	3.196923983	-0.131136649	0.702243611	B_catenin_1	B_catenin_1	TRUE	FALSE	FALSE	4	FALSE	TRUE	TRUE	0.011606233	3722.24942	581579.2607	FALSE	98308.43448	62497.55514	160805.9896	321611.9792
B-catenin_1	5	0.010818914	0.003091222	0.006854017	0.0012648	0.045040276	0.001622559	0.034801989	0.002700739	0.017049596	0.001225645	0.047122837	0.005949038	0.002093354	0.004060538	0.001014279	0.022044151	0.001284425	0.016095907	0.001910722	0.009175651	0.001010367	0.022712395	0.008811622	0.004398712	0.006390467	0.001229359	0.028808169	0.001521401	0.023767338	0.00268304	0.014909938	0.001215104	0.028977308	0.068064554	0.069270675	0.065741594	0.04412812	0.104883937	0.04692312	0.095942107	0.053675545	0.082468796	0.04410676	0.105097578	1.192026668	-2.056615476	0.702035059	B_catenin_1	B_catenin_1	FALSE	FALSE	FALSE	5	FALSE	FALSE	FALSE	0.016767952	3507.450748	946512.8855	FALSE	133096.5639	73186.3209	206282.8848	412565.7696
B-catenin_1	6	0.018242741	0.00726928	0.01311939	0.00189524	0.066371126	0.003116921	0.04942697	0.00537704	0.029062369	0.001854747	0.067744955	0.006213812	0.001773503	0.003920819	0.000905474	0.024833725	0.001088822	0.018971238	0.001718923	0.009813277	0.000897909	0.026303954	0.007113058	0.002902236	0.005248064	0.001067246	0.023742676	0.001275121	0.018916271	0.002234077	0.011866046	0.001044032	0.024237989	0.036496676	0.030196805	0.035565374	0.023099968	0.055564617	0.024292315	0.051879002	0.0278229	0.04512512	0.02309045	0.05575588	7.071396055	0.162889941	1.412133371	B_catenin_1	B_catenin_1	TRUE	FALSE	FALSE	6	TRUE	TRUE	TRUE	0.024456553	3162.260411	557477.3942	FALSE	182425.4192	62137.44389	244562.8631	489125.7261
B-catenin_1	7	0.005588903	0.001501547	0.003559595	0.000746792	0.023519305	0.000894608	0.017212256	0.001500541	0.008972006	0.000734329	0.024763321	0.007073272	0.001635823	0.00422404	0.000816185	0.028868845	0.001028111	0.021468464	0.001741265	0.010742501	0.000804516	0.029101261	0.006176623	0.001459431	0.004467589	0.000906368	0.021546709	0.00112323	0.017049352	0.001840808	0.010350166	0.000872727	0.022136962	0.044826651	0.042501159	0.043492942	0.02903601	0.06711651	0.03132792	0.063370235	0.035473144	0.053818453	0.029000456	0.067859177	-0.819918574	0.068776639	0.614666898	B_catenin_1	B_catenin_1	FALSE	FALSE	FALSE	7	FALSE	FALSE	FALSE	0.012662175	3377.887445	579092.605	FALSE	63770.07801	80706.90558	144476.9836	288953.9672
Blimp1-Krox_1	1	0.023081791	0.00313257	0.01276137	0.001974024	0.095139018	0.00262688	0.069571845	0.004436495	0.038418694	0.001970809	0.106388471	0.015360124	0.004172093	0.008707475	0.00195323	0.072890141	0.002287232	0.048241576	0.003885518	0.022922507	0.001887116	0.073113967	0.010788279	0.005890042	0.007688426	0.001742432	0.03390346	0.00219191	0.029484864	0.003534206	0.01823833	0.001683286	0.035406804	0.100457926	0.092347912	0.096348119	0.060817151	0.15966171	0.066774596	0.14777202	0.076608045	0.124028994	0.060653312	0.161223754	1.268786306	-0.517615216	-1.157288532	Blimp1_Krox_1	Blimp1_Krox_1	FALSE	FALSE	FALSE	1	FALSE	FALSE	FALSE	0.038441916	1745.776122	350327.8138	FALSE	70347.16674	46813.57722	117160.744	234321.4879
Blimp1-Krox_1	2	0.00198072	0.000461447	0.001204497	0.000283284	0.00851064	0.000352149	0.005645299	0.000507166	0.002984901	0.000278159	0.008659055	0.004082458	0.000820917	0.002349452	0.000405805	0.018034099	0.000493054	0.013013682	0.000869133	0.006105827	0.00039938	0.018338426	0.003919743	0.001183951	0.003056669	0.000397175	0.012129426	0.00051064	0.010994537	0.001060552	0.006629039	0.00038872	0.012367956	0.013439933	0.012155872	0.012983503	0.007544537	0.022547666	0.008302473	0.020282015	0.009961161	0.01691346	0.007507606	0.022801836	-0.965002276	1.662984657	4.312053942	Blimp1_Krox_1	Blimp1_Krox_1	FALSE	TRUE	FALSE	2	FALSE	TRUE	TRUE	0.006063178	4540.412196	379412.6486	FALSE	40833.22249	84161.27491	124994.4974	249988.9948
Blimp1-Krox_1	3	0.000794406	0.00030511	0.000506015	0.000112907	0.003722875	0.000131316	0.002487126	0.000221888	0.001225934	0.000110386	0.003752449	0.000731556	0.000291239	0.000455224	0.000102835	0.002989726	0.00012374	0.002106939	0.000205753	0.001146078	0.000101439	0.003101104	0.000689198	0.00022895	0.00048851	0.000110944	0.002285511	0.000136087	0.001913493	0.000220817	0.001157403	0.000109061	0.002328622	0.006608526	0.007259974	0.006486262	0.004612528	0.009286268	0.004818875	0.008709289	0.005405312	0.007792585	0.00456718	0.009410887	-0.463353492	-1.091814933	-0.296417954	Blimp1_Krox_1	Blimp1_Krox_1	FALSE	FALSE	FALSE	3	FALSE	FALSE	FALSE	0.001525962	4784.643601	165654.7651	FALSE	18186.19158	16747.37711	34933.56869	69867.13738
Blimp1-Krox_1	4	0.003875934	0.001151867	0.002433229	0.000548173	0.016370141	0.000639299	0.01167708	0.001081763	0.005726833	0.000539661	0.016559874	0.002872171	0.001279054	0.001690378	0.000437184	0.010922438	0.000509065	0.008370788	0.000790186	0.004161031	0.000435313	0.011520895	0.002915714	0.00092329	0.002186518	0.000471382	0.009784618	0.000586669	0.008024449	0.000912554	0.004873494	0.000452732	0.010029107	0.027298657	0.025169288	0.02671693	0.018809124	0.039250678	0.019597305	0.03639138	0.022241952	0.032392686	0.018733699	0.039646766	0.757918301	-1.323815834	-0.369110572	Blimp1_Krox_1	Blimp1_Krox_1	FALSE	FALSE	FALSE	4	FALSE	FALSE	FALSE	0.006748104	3857.187519	452762.8494	FALSE	57665.73451	42731.85599	100397.5905	200795.181
Blimp1-Krox_1	5	0.002670082	0.000996908	0.001734666	0.000405877	0.010965862	0.000484828	0.008180978	0.000758451	0.004173526	0.000403893	0.011240556	0.005815427	0.00200099	0.004004421	0.000653899	0.022742829	0.000854959	0.017979349	0.001635348	0.009417079	0.000636986	0.023097782	0.002361887	0.001229322	0.001727347	0.000404823	0.007440609	0.000487449	0.00648642	0.000773874	0.003915208	0.00039781	0.007704963	0.02074708	0.019451974	0.020111658	0.014151755	0.030134244	0.014815847	0.028189054	0.016662619	0.024964705	0.014055868	0.03067703	-0.550146132	5.669126181	-0.191641804	Blimp1_Krox_1	Blimp1_Krox_1	FALSE	TRUE	FALSE	5	TRUE	TRUE	TRUE	0.008485509	3806.547145	379319.527	FALSE	38688.95457	84264.38813	122953.3427	245906.6854
Blimp1-Krox_1	6	0.003405794	0.00079115	0.002162088	0.000415569	0.013012144	0.000539083	0.010238627	0.000861625	0.005653623	0.000399785	0.013184659	0.004341179	0.000971516	0.002835328	0.000440745	0.018107598	0.000607698	0.013063	0.001086579	0.006862289	0.000437055	0.018768072	0.002540524	0.000708022	0.001834881	0.000376372	0.008953587	0.000458046	0.007272798	0.000765283	0.004120385	0.000370617	0.009033016	0.014806748	0.012905404	0.014491539	0.009754346	0.022038948	0.010400187	0.02045917	0.011634832	0.017872563	0.009714634	0.022118559	2.735089109	4.240860359	0.82023898	Blimp1_Krox_1	Blimp1_Krox_1	TRUE	TRUE	FALSE	6	FALSE	TRUE	TRUE	0.007746973	4555.077892	429736.4237	FALSE	70665.91938	90073.97284	160739.8922	321479.7844
Blimp1-Krox_1	7	0.004315957	0.001970714	0.002884773	0.000715611	0.018972575	0.000813785	0.013468888	0.001325128	0.006766177	0.000708059	0.019611115	0.004288785	0.001803161	0.002728407	0.000662427	0.016643808	0.000819671	0.012133959	0.001320669	0.006939695	0.000634913	0.017412926	0.004480007	0.000934121	0.00341194	0.000841269	0.01444071	0.000942945	0.012389795	0.001448225	0.007310302	0.000830614	0.014873541	0.047652009	0.045610869	0.046113254	0.03179171	0.071670959	0.034094403	0.066610753	0.038406072	0.056381121	0.031380622	0.071879788	-2.107513523	-2.146702314	-0.802854227	Blimp1_Krox_1	Blimp1_Krox_1	FALSE	FALSE	FALSE	7	FALSE	FALSE	FALSE	0.008604742	2974.848643	433921.5427	FALSE	38195.0323	37954.56661	76149.59891	152299.1978
BMP2-4_1	1	0.069696872	0.02016251	0.041357681	0.009526648	0.287988012	0.011711333	0.204014042	0.018445792	0.110665459	0.009131848	0.312614688	0.317511407	0.126625793	0.207112614	0.039685928	1.22753155	0.055634906	0.88854331	0.092798857	0.489995671	0.038689229	1.264540274	0.058732909	0.0213128	0.04199782	0.008134424	0.200077664	0.010494362	0.166637881	0.017522983	0.093616049	0.007993883	0.201275194	0.278073069	0.2738504	0.267416122	0.168489967	0.473353133	0.180672899	0.423101772	0.205614733	0.347668845	0.164863198	0.476970623	0.378394848	10.12423176	0.000735864	BMP2_4_1	BMP2_4_1	FALSE	TRUE	FALSE	1	TRUE	TRUE	TRUE	0.387208279	790.8802205	335554.8106	FALSE	43594.80273	198600.6933	242195.496	484390.992
BMP2-4_1	2	0.008780897	0.001640947	0.004926185	0.001163058	0.042486882	0.00140899	0.029553914	0.002055731	0.013487805	0.001127001	0.043100768	0.034881736	0.015087462	0.022090789	0.003177822	0.142275586	0.004965791	0.098519874	0.009449766	0.053715855	0.003107631	0.148039154	0.00961468	0.001942054	0.006912383	0.001239618	0.031584614	0.001589035	0.025608167	0.002731396	0.016430698	0.001213624	0.031978845	0.039333896	0.040715232	0.037438037	0.022044691	0.067901475	0.024168636	0.060045248	0.028791845	0.049826207	0.021880116	0.068194711	-0.642119073	5.810255573	1.777613845	BMP2_4_1	BMP2_4_1	FALSE	TRUE	FALSE	2	TRUE	TRUE	TRUE	0.043662633	3016.98524	625266.6693	FALSE	79925.47955	317500.5326	397426.0122	794852.0244
BMP2-4_1	3	0.003989056	0.001351248	0.002553405	0.00053933	0.016228978	0.000680805	0.012194396	0.001100366	0.006349051	0.000501042	0.016749545	0.007185157	0.003437245	0.005153481	0.000974988	0.026312782	0.001219567	0.020011678	0.002154286	0.01192715	0.000968711	0.027642682	0.005645549	0.001536594	0.004632342	0.000704077	0.017187979	0.000990012	0.013776781	0.001724302	0.009181408	0.000679212	0.017369701	0.016562075	0.014999973	0.015992363	0.010147901	0.025883418	0.010797034	0.02466436	0.012543708	0.020525889	0.010060849	0.025969409	0.929239366	4.376343096	7.146355332	BMP2_4_1	BMP2_4_1	FALSE	TRUE	FALSE	3	FALSE	TRUE	TRUE	0.011174213	3068.063189	265392.4839	FALSE	37549.0269	67633.97006	105182.997	210365.9939
BMP2-4_1	4	0.010954561	0.003353111	0.006610288	0.001407274	0.046131659	0.001689543	0.033508394	0.002860101	0.017866138	0.001375513	0.04892707	0.013933032	0.005219997	0.00909452	0.001912049	0.056621635	0.002303285	0.041797664	0.003793353	0.022519263	0.001872509	0.058879757	0.009086092	0.002177927	0.006639503	0.001500101	0.031813836	0.00182313	0.023982611	0.002837374	0.015204539	0.001469202	0.031982481	0.078630831	0.076413581	0.076837179	0.052926096	0.112236244	0.056122668	0.105135673	0.063743123	0.093408455	0.052802786	0.112411452	-0.332669152	1.777431413	-0.496181112	BMP2_4_1	BMP2_4_1	FALSE	FALSE	FALSE	4	FALSE	FALSE	FALSE	0.024887593	1975.428026	359785.8177	FALSE	42748.1576	54371.09329	97119.25089	194238.5018
BMP2-4_1	5	0.01567612	0.00298132	0.010053155	0.001680962	0.065413361	0.00212431	0.045947566	0.003955596	0.024417469	0.001589585	0.067738559	0.005991152	0.002572283	0.003747412	0.000841171	0.023519525	0.001027475	0.018516578	0.001597177	0.00918374	0.000822487	0.024339559	0.006188099	0.001530523	0.004605127	0.000826033	0.021112169	0.001070994	0.016216176	0.001903968	0.010764158	0.000810075	0.021795406	0.037440975	0.033199816	0.036588675	0.023984772	0.055239735	0.025599508	0.051802506	0.029468424	0.045203772	0.02384347	0.055489675	6.4154886	0.201453371	0.863334526	BMP2_4_1	BMP2_4_1	TRUE	FALSE	FALSE	5	TRUE	TRUE	TRUE	0.021667272	1903.553503	189599.6762	FALSE	56802.67193	21709.03353	78511.70546	157023.4109
BMP2-4_1	6	0.009335091	0.001886873	0.005803047	0.001081748	0.037694588	0.001458375	0.02741902	0.002459942	0.014395592	0.001068042	0.038797996	0.019414096	0.005895576	0.013388161	0.002507615	0.075662533	0.003275572	0.054093651	0.005537144	0.030898457	0.002322653	0.076191936	0.010425466	0.006147994	0.008088947	0.001127423	0.032689501	0.00167734	0.026650153	0.003074513	0.01739593	0.001100256	0.032954118	0.031277301	0.026219077	0.030777711	0.018568743	0.047550042	0.020237695	0.045246542	0.023496584	0.039111462	0.018338814	0.047839981	2.007584439	4.700171481	4.440926635	BMP2_4_1	BMP2_4_1	FALSE	TRUE	FALSE	6	FALSE	TRUE	TRUE	0.028749187	2388.212861	324951.0997	FALSE	53243.25775	110729.4724	163972.7301	327945.4602
BMP2-4_1	7	0.005245248	0.002643892	0.003378667	0.000625899	0.022144611	0.000759898	0.015467947	0.001346027	0.008466172	0.000619108	0.022534127	0.006918835	0.001866877	0.00462446	0.000802693	0.02708689	0.001042537	0.020220912	0.001896799	0.011169798	0.000777228	0.027524562	0.003155273	0.00107906	0.002096548	0.000419778	0.011437249	0.000517296	0.009082135	0.000909528	0.005342981	0.00041901	0.011810262	0.017264331	0.015965501	0.016610945	0.010902833	0.02679485	0.011644105	0.025211189	0.013327722	0.021098625	0.010832814	0.027155665	4.178963575	6.447841631	0.295840458	BMP2_4_1	BMP2_4_1	TRUE	TRUE	FALSE	7	TRUE	TRUE	TRUE	0.012164082	4126.264794	440684.4798	FALSE	89305.90638	117800.503	207106.4093	414212.8187
Bra_1	2	0.077089583	0.023084977	0.049711915	0.007420175	0.312527036	0.01083951	0.216087519	0.021137184	0.115003059	0.007087071	0.319233815	0.119673983	0.055520102	0.07114345	0.013773781	0.541362431	0.017197892	0.422861362	0.032276066	0.179746152	0.013271947	0.559149966	0.02774356	0.008402967	0.020388614	0.004072648	0.0906141	0.005055937	0.073446372	0.008330239	0.04796976	0.003989936	0.09366122	0.118086939	0.11925695	0.113917066	0.072545233	0.192899939	0.076741155	0.173854702	0.088575062	0.146138295	0.072005214	0.194728663	5.992311577	8.115678984	0.44215773	Bra_1	Bra_1	TRUE	TRUE	FALSE	2	TRUE	TRUE	TRUE	0.196763566	1971.032037	950408.6677	FALSE	299490.5073	464929.5093	764420.0165	1528840.033
Bra_1	3	0.000289495	0.000102607	0.000194011	3.96E-05	0.001179998	4.80E-05	0.00078955	8.47E-05	0.000478896	3.86E-05	0.001207949	0.000303425	7.17E-05	0.00020522	3.86E-05	0.001099819	4.84E-05	0.000932333	8.30E-05	0.000520923	3.85E-05	0.001117003	0.000436657	0.000266377	0.000357744	5.19E-05	0.001235397	6.68E-05	0.001086777	0.00012735	0.000749494	5.17E-05	0.001310753	0.001662463	0.001507509	0.001615022	0.001064547	0.002517143	0.001119002	0.002356604	0.001286184	0.002038474	0.001056522	0.002526834	-0.06395339	0.818326729	6.476077566	Bra_1	Bra_1	FALSE	FALSE	FALSE	3	FALSE	FALSE	FALSE	0.000592919	5324.874212	64919.14775	FALSE	8208.41336	8603.390142	16811.8035	33623.607
Bra_1	4	0.000887681	0.000227913	0.000579439	0.000115659	0.00335782	0.000146893	0.002643768	0.000238677	0.001400952	0.000112815	0.003585709	0.000489197	0.000151013	0.000331465	8.22E-05	0.001974037	0.000102091	0.00138208	0.00016224	0.000785713	8.14E-05	0.002002365	0.000874706	0.000253759	0.000677076	0.000124076	0.002699377	0.000143893	0.002302489	0.000251759	0.001516226	0.000120565	0.002727179	0.005087117	0.004946742	0.004951333	0.003326713	0.007551015	0.003518315	0.007012781	0.00402457	0.006124764	0.003315929	0.007661573	1.255008704	-1.899419532	2.419935501	Bra_1	Bra_1	FALSE	FALSE	FALSE	4	FALSE	FALSE	FALSE	0.001376878	4981.934101	151365.9565	FALSE	22031.9554	12141.70343	34173.65883	68347.31766
Bra_1	5	0.001437258	0.000413006	0.000930184	0.000160505	0.005196349	0.000212294	0.004203363	0.000410454	0.002310975	0.000156766	0.005297182	0.001014679	0.000402412	0.000666162	0.00014047	0.003702766	0.000173138	0.003056266	0.000293579	0.001705917	0.000137901	0.003728093	0.000558865	0.000104389	0.000408729	0.000100059	0.001873279	0.000111947	0.001559183	0.000183373	0.00093348	9.68E-05	0.001966948	0.004701052	0.005275049	0.004586871	0.00322254	0.006620112	0.003368866	0.006330099	0.003783688	0.005637843	0.003192505	0.006772196	6.529835805	3.64858255	-1.03584108	Bra_1	Bra_1	TRUE	TRUE	FALSE	5	TRUE	TRUE	TRUE	0.002451937	4805.0726	152393.7457	FALSE	33184.44826	23427.63413	56612.08239	113224.1648
Bra_1	6	0.000821323	0.000179111	0.000524154	0.000115749	0.002931031	0.000136103	0.002377788	0.00021076	0.001365197	0.000114254	0.002960572	0.000820934	0.000174833	0.00053359	0.000115024	0.003269247	0.000143035	0.002356347	0.000219663	0.001370275	0.000113212	0.00331178	0.000455327	0.000186956	0.00033086	8.08E-05	0.001498407	9.58E-05	0.001176699	0.000156606	0.000762363	7.97E-05	0.001533789	0.005524175	0.00527271	0.005391591	0.003742266	0.008123913	0.004040155	0.007581788	0.004428786	0.006593221	0.003737254	0.008219678	0.697333834	1.137455118	-1.812996484	Bra_1	Bra_1	FALSE	FALSE	FALSE	6	FALSE	FALSE	FALSE	0.001642256	5105.593715	162773.6353	FALSE	21409.49089	21399.34626	42808.83715	85617.67429
Bra_1	7	0.001162908	0.000275524	0.000681497	0.000115625	0.004448156	0.00015319	0.003547664	0.00026788	0.001820214	0.000112363	0.004514132	0.001361559	0.000318078	0.000973382	0.000169661	0.005096276	0.000230609	0.003889195	0.000375318	0.002163816	0.000164816	0.005173204	0.000449574	0.000116955	0.000336797	8.04E-05	0.001542097	9.77E-05	0.001182472	0.000143184	0.000716203	7.85E-05	0.00159867	0.003740225	0.003155381	0.003626296	0.002426376	0.005705003	0.002624239	0.005190023	0.002965888	0.004549277	0.0024206	0.005774758	5.14242074	7.731689912	-0.851279289	Bra_1	Bra_1	TRUE	TRUE	FALSE	7	TRUE	TRUE	TRUE	0.002524466	4982.090276	132782.3319	FALSE	28864.78925	33795.55495	62660.34421	125320.6884
brn1-2-4_1	1	0.02052332	0.005454262	0.012223077	0.00280377	0.078761913	0.00333258	0.063614603	0.005570346	0.031792199	0.002748303	0.082869608	0.03531132	0.01043824	0.019762023	0.003525142	0.165640701	0.004480523	0.119937569	0.008573389	0.054607222	0.003483261	0.171315143	0.019186116	0.010886847	0.0143819	0.003137173	0.0676934	0.003709173	0.052890676	0.006000531	0.031588805	0.003112339	0.068362374	0.173293602	0.1518568	0.168190276	0.111615443	0.263611608	0.116388542	0.245859692	0.134240227	0.2114888	0.111381271	0.26674416	-1.333377235	1.328346249	-0.626714322	brn1_2_4_1	brn1_2_4_1	FALSE	FALSE	FALSE	1	FALSE	FALSE	FALSE	0.05583464	496.8422252	47908.78944	FALSE	5066.226611	8716.67694	13782.90355	27565.8071
brn1-2-4_1	2	0.056655216	0.015959861	0.033002306	0.006590666	0.244593082	0.007856088	0.176172564	0.013819006	0.083078114	0.006400593	0.267644711	0.051388169	0.012807201	0.028257137	0.006269753	0.26802591	0.007234243	0.149534834	0.011839896	0.072904317	0.006016037	0.280013203	0.066740767	0.024307702	0.047184768	0.008061662	0.210246778	0.009566208	0.184420258	0.018679711	0.122723818	0.007959593	0.213815862	0.372232576	0.351103406	0.360707261	0.221326561	0.583225407	0.23828056	0.550164676	0.27763611	0.462322486	0.220117717	0.586835755	-0.83001462	-1.420100375	1.700235798	brn1_2_4_1	brn1_2_4_1	FALSE	FALSE	FALSE	2	FALSE	FALSE	FALSE	0.108043385	193.1107606	15720.84363	FALSE	2112.773044	1916.355582	4029.128626	8058.257251
brn1-2-4_1	5	0.040319848	0.015045436	0.026506286	0.004793003	0.161177322	0.00634632	0.116303688	0.011055018	0.067491039	0.00465581	0.162280525	0.028343106	0.01541728	0.018067704	0.003751224	0.111776166	0.004808222	0.090164398	0.008137422	0.044577174	0.003614014	0.117769129	0.027213251	0.011521089	0.020596636	0.003243172	0.087991466	0.004327677	0.070335335	0.00802507	0.048064137	0.003173104	0.089977797	0.145629724	0.131004663	0.141353268	0.094374093	0.217542293	0.100121201	0.203897187	0.114242003	0.175486511	0.09345296	0.221535874	4.175339393	2.111067698	2.244464938	brn1_2_4_1	brn1_2_4_1	TRUE	FALSE	FALSE	5	FALSE	TRUE	TRUE	0.068662954	198.5020207	7923.202533	FALSE	1588.725059	1116.804904	2705.529963	5411.059927
brn1-2-4_1	6	0.011290667	0.003860924	0.006959836	0.00163581	0.044036054	0.001906401	0.034368521	0.003086548	0.018136496	0.001605279	0.04433738	0.010947895	0.003993239	0.00656307	0.001590877	0.043184786	0.001899192	0.028959002	0.003025538	0.016481669	0.001561464	0.045052914	0.013407148	0.00371403	0.009528033	0.001935029	0.046462221	0.0023049	0.035970335	0.003729176	0.022571639	0.001876248	0.047174884	0.088940695	0.090143236	0.087158237	0.057386568	0.129983197	0.061760566	0.122294964	0.071069281	0.106854587	0.057012852	0.130170588	-0.488792138	-0.511873849	1.175716461	brn1_2_4_1	brn1_2_4_1	FALSE	FALSE	FALSE	6	FALSE	FALSE	FALSE	0.022238562	635.7723967	41096.6251	FALSE	4563.7615	4425.210797	8988.972298	17977.9446
brn1-2-4_1	7	0.00832103	0.001895839	0.005018989	0.001090538	0.029878349	0.001346228	0.023033459	0.002120262	0.012795625	0.001066343	0.031624638	0.005898267	0.002053314	0.003846707	0.000961147	0.023732915	0.001196375	0.018081366	0.001750884	0.009357951	0.000948909	0.024561182	0.007427728	0.001199151	0.005449418	0.001110386	0.02525072	0.001241822	0.020633645	0.002122663	0.013158808	0.001075087	0.025858085	0.059870135	0.059243345	0.058701124	0.040013734	0.088609528	0.042271061	0.08399684	0.047837249	0.071710523	0.039778068	0.089176777	-0.027983831	-1.273658244	0.64130439	brn1_2_4_1	brn1_2_4_1	FALSE	FALSE	FALSE	7	FALSE	FALSE	FALSE	0.014219297	2517.343297	423661.2844	FALSE	52730.51039	37377.4204	90107.93079	180215.8616
C-lectin_1	2	0.175847572	0.042276193	0.100416727	0.020765181	0.778240906	0.025826798	0.572221413	0.041246199	0.27344785	0.020221737	0.790237221	0.311604772	0.096885131	0.147415404	0.0303316	1.236880946	0.036613014	0.815562814	0.058192693	0.412476902	0.029324742	1.251223069	0.185960131	0.047409525	0.129017087	0.02450875	0.637756208	0.031334601	0.527541795	0.049839747	0.336887897	0.023703193	0.640843243	1.172853591	1.050173021	1.144858677	0.712268637	1.844755767	0.775019587	1.726389456	0.899371164	1.440048313	0.708416298	1.862299439	-0.848276546	1.415801558	0.977316163	C_lectin_1	C_lectin_1	FALSE	FALSE	FALSE	2	FALSE	FALSE	FALSE	0.487452345	317.6599808	141824.3602	FALSE	17744.40282	31443.37179	49187.77461	98375.54922
C-lectin_1	3	0.009569637	0.004513932	0.006196322	0.001663848	0.038430528	0.001990343	0.026660817	0.002921024	0.014628462	0.001570584	0.040923707	0.034804493	0.013233208	0.024049419	0.004243173	0.141232324	0.005946608	0.100370748	0.01071005	0.053210393	0.004202485	0.144361794	0.012235801	0.002487224	0.009135975	0.001815258	0.038534078	0.002379856	0.032187835	0.003868107	0.021290476	0.001803844	0.038759905	0.08826637	0.084553969	0.087119356	0.05830192	0.126464705	0.06157705	0.117983863	0.07122636	0.104510132	0.05788601	0.126689037	-1.348051649	7.726536661	0.763236287	C_lectin_1	C_lectin_1	FALSE	TRUE	FALSE	3	TRUE	TRUE	TRUE	0.044374129	2343.433411	655965.9398	FALSE	52553.38286	191135.1415	243688.5243	487377.0487
C-lectin_1	4	0.007553206	0.001418452	0.004645426	0.000990381	0.033627079	0.001205052	0.024835125	0.001919095	0.011749119	0.000964824	0.034181057	0.007338464	0.002209243	0.004638217	0.000947537	0.029306588	0.001151586	0.021262533	0.001986805	0.01218736	0.000902882	0.029821185	0.007818933	0.001622141	0.005649189	0.001200857	0.024813503	0.001432373	0.020870923	0.002301758	0.013547205	0.001156471	0.024998171	0.051872238	0.054042155	0.050780619	0.034286208	0.076160946	0.036365246	0.072032067	0.041674816	0.062522129	0.034162039	0.076550806	-0.001067335	0.435001321	1.482336805	C_lectin_1	C_lectin_1	FALSE	FALSE	FALSE	4	FALSE	FALSE	FALSE	0.01489167	2331.213135	339376.9751	FALSE	41048.31073	39881.28235	80929.59308	161859.1862
C-lectin_1	5	0.013023279	0.005299862	0.008669061	0.001878654	0.049836868	0.002356366	0.038598727	0.003853094	0.020599226	0.001873852	0.050719846	0.011836638	0.006029283	0.007755163	0.001908179	0.046054104	0.002278344	0.035042997	0.003588051	0.019657046	0.001881988	0.046808735	0.013279793	0.003436546	0.009796084	0.00218293	0.045137529	0.002766351	0.036458999	0.004271546	0.021871766	0.002133879	0.046173637	0.121100195	0.116674112	0.117940204	0.081329991	0.172146004	0.086887106	0.162848071	0.098152026	0.143618756	0.081179538	0.173908765	-0.695507264	-1.296908852	0.271639797	C_lectin_1	C_lectin_1	FALSE	FALSE	FALSE	5	FALSE	FALSE	FALSE	0.024859917	2272.919607	681568.5914	FALSE	67280.38718	61150.00812	128430.3953	256860.7906
C-lectin_1	6	0.025979803	0.010527341	0.01673282	0.002905114	0.114896157	0.004073403	0.07727682	0.006988996	0.041060059	0.002878418	0.116781436	0.047067209	0.0230944	0.033924742	0.006313878	0.16640102	0.00787662	0.125431222	0.01496628	0.073728633	0.005963876	0.170218184	0.009601977	0.005647036	0.007242856	0.00194664	0.030512438	0.002244076	0.024367972	0.003444098	0.015277489	0.00191675	0.030950577	0.1025454	0.087783987	0.099714355	0.069053643	0.152454993	0.07264869	0.14217738	0.0815627	0.121905702	0.068774745	0.154117801	4.814176918	11.14978113	-3.498462342	C_lectin_1	C_lectin_1	TRUE	TRUE	FALSE	6	TRUE	TRUE	TRUE	0.073047012	1193.523707	213491.6665	FALSE	37008.19941	67047.18437	104055.3838	208110.7676
C-lectin_1	7	0.022220055	0.007500475	0.014505614	0.003374373	0.084658529	0.00444039	0.063759473	0.007020907	0.034336809	0.003215954	0.087845507	0.068158081	0.013646188	0.050595447	0.00888197	0.243339427	0.012451213	0.184656977	0.019822482	0.106027572	0.008529833	0.256511171	0.041167006	0.011248705	0.031933721	0.004368071	0.12518873	0.005373752	0.107284935	0.010983763	0.071895802	0.004322623	0.127471326	0.145858587	0.111481941	0.142095538	0.085941959	0.227980486	0.092504018	0.211814958	0.11141403	0.178836315	0.08557071	0.229568479	-0.789328485	3.229456973	5.371736628	C_lectin_1	C_lectin_1	FALSE	TRUE	FALSE	7	FALSE	TRUE	TRUE	0.090378136	2178.863186	1117861.228	FALSE	105488.4861	323576.7249	429065.2109	858130.4219
Chordin_1	1	0.159792077	0.030801013	0.099753892	0.022233998	0.671755441	0.02594043	0.438102198	0.040086818	0.243497019	0.020365057	0.710041227	0.224161344	0.092215716	0.133828824	0.02429514	0.898490175	0.031891321	0.712741168	0.05579312	0.3633432	0.023997154	0.947053561	0.18858294	0.05548807	0.135697687	0.025879976	0.664107353	0.03300068	0.52817846	0.054947198	0.319271108	0.025427736	0.688470784	1.442069995	1.31633931	1.392191189	0.902477929	2.275006825	0.968051792	2.117306279	1.105739208	1.780504146	0.900143118	2.310662452	-2.055732828	-0.093985869	0.041132241	Chordin_1	Chordin_1	FALSE	FALSE	FALSE	1	FALSE	FALSE	FALSE	0.383953421	683.1435923	724805.6416	FALSE	74572.59226	104612.7742	179185.3665	358370.7329
Chordin_1	2	0.013705797	0.004788675	0.008023418	0.001702192	0.054630617	0.002078853	0.038017141	0.003571217	0.02092163	0.001686359	0.056540431	0.089180538	0.042240376	0.059343452	0.015235025	0.37861276	0.018945602	0.265356869	0.029743121	0.12896286	0.014708659	0.384267945	0.010102894	0.004470699	0.0073275	0.001703303	0.032939156	0.00199158	0.026719487	0.003401158	0.017211251	0.001605588	0.033919176	0.049082439	0.039943315	0.047444935	0.030542695	0.077672269	0.032345054	0.070558889	0.03773956	0.059896219	0.030366271	0.078873948	0.594873634	11.87144534	0.09518702	Chordin_1	Chordin_1	FALSE	TRUE	FALSE	2	TRUE	TRUE	TRUE	0.102886334	3364.537644	1255892.608	FALSE	155151.1736	1009533.813	1164684.987	2329369.974
Chordin_1	3	0.000820847	0.000279889	0.000529232	0.000100608	0.003169964	0.000130399	0.002457128	0.000215758	0.001288872	9.84E-05	0.003212512	0.001899401	0.000862841	0.00122491	0.000248249	0.006862869	0.00031473	0.005123567	0.000548473	0.002934315	0.000242921	0.007004379	0.000717303	0.00026844	0.00054233	0.00011519	0.002175805	0.000149115	0.001823662	0.000249711	0.001206164	0.000114073	0.002225835	0.004824716	0.003875182	0.004713432	0.003214943	0.007006832	0.003421021	0.00662115	0.003863143	0.005818363	0.00320847	0.007101291	0.834385129	7.151250343	0.266209079	Chordin_1	Chordin_1	FALSE	TRUE	FALSE	3	TRUE	TRUE	TRUE	0.002720248	4863.536447	160582.8306	FALSE	19416.30313	44928.40797	64344.7111	128689.4222
Chordin_1	4	0.006274338	0.00172463	0.003795884	0.000981458	0.025057063	0.001189637	0.01905367	0.001791814	0.009716835	0.000931535	0.027516547	0.005006384	0.001887076	0.003473035	0.000898693	0.018692192	0.001032343	0.013391573	0.001566556	0.008065193	0.000882982	0.019942626	0.004462529	0.002432358	0.003420164	0.000865594	0.014994167	0.001050929	0.011801258	0.001632597	0.007261538	0.0008522	0.015350712	0.060293707	0.055121018	0.059074796	0.042274995	0.085031467	0.044432534	0.081125983	0.049234682	0.071382478	0.041863194	0.085696044	-0.578617239	-1.881250757	-1.795202972	Chordin_1	Chordin_1	FALSE	FALSE	FALSE	4	FALSE	FALSE	FALSE	0.011280722	3310.813127	683073.9285	FALSE	68776.04936	54877.397	123653.4464	247306.8927
Chordin_1	5	0.008934751	0.002481974	0.00582065	0.001295667	0.035717743	0.001538412	0.027317376	0.002513148	0.014381397	0.001254384	0.036216438	0.016409465	0.003785724	0.010579485	0.001985745	0.062201607	0.002598237	0.046362048	0.004474284	0.025530658	0.001953658	0.064306807	0.009396425	0.003457928	0.006968545	0.001280558	0.029796358	0.00172967	0.025254008	0.003093539	0.015917415	0.001253557	0.03091158	0.055828742	0.049422706	0.054741918	0.036186115	0.085865865	0.038655161	0.077677977	0.044603635	0.066974847	0.036053531	0.08655168	1.099104625	4.508181255	1.905692595	Chordin_1	Chordin_1	FALSE	TRUE	FALSE	5	FALSE	TRUE	TRUE	0.025344217	3191.751323	769439.4154	FALSE	91020.78368	167167.7586	258188.5423	516377.0845
Chordin_1	6	0.006299451	0.002097781	0.003899792	0.000916542	0.026448033	0.001129031	0.0177939	0.001767258	0.01029049	0.000902724	0.027648229	0.009151432	0.003409108	0.005857538	0.001204451	0.037426511	0.001515902	0.026754616	0.002469148	0.014358492	0.001162748	0.038342088	0.007279298	0.002335756	0.005528627	0.001045128	0.02277962	0.001291765	0.01971848	0.002165194	0.012506727	0.001013852	0.023054935	0.046924598	0.045268781	0.045826614	0.030806826	0.069600132	0.03257303	0.064304741	0.037260683	0.056926947	0.030778435	0.070574157	-0.63875994	1.836676959	1.998720516	Chordin_1	Chordin_1	FALSE	TRUE	FALSE	6	FALSE	TRUE	TRUE	0.015450883	3556.894345	736962.5261	FALSE	79697.48263	115779.3224	195476.8051	390953.6101
Chordin_1	7	0.009602493	0.002925799	0.006009198	0.001340876	0.041616584	0.001660475	0.02802598	0.002649909	0.014842751	0.001290795	0.044055831	0.006703404	0.002867752	0.004334165	0.001141251	0.027256823	0.001380491	0.020158638	0.002078947	0.010312189	0.001138739	0.027951395	0.006087208	0.003255851	0.00472103	0.001216303	0.020218331	0.001467236	0.014656983	0.00216994	0.009866883	0.001184908	0.020406906	0.084680355	0.080194359	0.083092839	0.057973751	0.12213371	0.061564978	0.112991667	0.069073227	0.100139881	0.057649961	0.122356677	-0.068457803	-2.356683131	-2.071534292	Chordin_1	Chordin_1	FALSE	FALSE	FALSE	7	FALSE	FALSE	FALSE	0.016305897	2682.160303	621571.5491	FALSE	69080.17718	48224.18338	117304.3606	234608.7211
Cog1_1	1	0.023916638	0.007038693	0.015029378	0.003589081	0.091136839	0.004313556	0.067207407	0.006990923	0.0369377	0.003538663	0.099716262	0.288708944	0.13763177	0.191688264	0.065321572	1.025194114	0.073645098	0.812099255	0.107433973	0.439085972	0.063601234	1.074286351	0.01414164	0.007149384	0.01150675	0.003354915	0.041625946	0.003868825	0.0320206	0.00584806	0.021802836	0.003255558	0.041966363	0.041879732	0.039786266	0.040422456	0.024729382	0.067734945	0.026689961	0.061982111	0.031359092	0.052170192	0.024593381	0.067967189	2.36084301	11.10117504	1.671603099	Cog1_1	Cog1_1	TRUE	TRUE	FALSE	1	TRUE	TRUE	TRUE	0.312625582	3238.777925	2304856.845	FALSE	250877.9414	3028465.139	3279343.081	6558686.161
Cog1_1	2	0.070156146	0.026634491	0.040076161	0.006307371	0.317274578	0.008512517	0.219528619	0.015403771	0.109216341	0.006237876	0.320750297	0.152603908	0.03409278	0.090399362	0.011595847	0.63673345	0.017418769	0.458422366	0.033798119	0.238890984	0.011335084	0.706072352	0.109210144	0.06706928	0.095903822	0.023069839	0.280370454	0.02985025	0.238684892	0.050991648	0.163112592	0.02201075	0.288003861	0.085280671	0.074565967	0.080270194	0.047490678	0.15318675	0.051969609	0.139207805	0.060423542	0.107601822	0.047229495	0.153319951	0.247875336	-0.257300112	21.39012623	Cog1_1	Cog1_1	TRUE	TRUE	TRUE	2	FALSE	TRUE	TRUE	0.222760054	1873.02048	1043050.705	FALSE	246122.1939	535365.9025	781488.0964	1562976.193
Cog1_1	3	0.025084087	0.007142062	0.016211625	0.003149748	0.102420735	0.004189059	0.073452591	0.007051657	0.040386058	0.003022791	0.104814596	0.014270986	0.004265896	0.009894782	0.001940226	0.051084889	0.002436315	0.040313894	0.004085382	0.023129038	0.001863583	0.053535663	0.007734104	0.003404965	0.005546115	0.001400458	0.024244213	0.001669074	0.020426738	0.002552304	0.013323683	0.001397035	0.024842001	0.07273571	0.063300175	0.071003667	0.048509418	0.10903922	0.050490737	0.099981831	0.057762044	0.087722656	0.047887674	0.109660143	7.293504658	2.822453589	-1.038033408	Cog1_1	Cog1_1	TRUE	TRUE	FALSE	3	TRUE	TRUE	TRUE	0.039355073	1486.081479	214127.2865	FALSE	55396.65491	31516.58924	86913.24415	173826.4883
Cog1_1	4	0.009587136	0.002976326	0.006212842	0.001588796	0.035112166	0.00197955	0.026146343	0.002979773	0.014731729	0.001555856	0.038771625	0.024798329	0.007929011	0.016255203	0.003106464	0.090954347	0.003597726	0.068762487	0.006515831	0.041450981	0.00301804	0.092079942	0.015477081	0.006057185	0.011188493	0.002237952	0.051854108	0.002879819	0.043423302	0.004809106	0.025817814	0.002186953	0.053363791	0.105762144	0.105640267	0.103814473	0.069393993	0.155114944	0.07546528	0.146174114	0.084330017	0.127221205	0.068893302	0.155680258	-1.918456171	3.235737393	1.453100188	Cog1_1	Cog1_1	FALSE	TRUE	FALSE	4	FALSE	TRUE	TRUE	0.034385465	1212.28134	191956.1231	FALSE	14089.50501	36444.27067	50533.77569	101067.5514
Cog1_1	5	0.041043367	0.018267915	0.029026669	0.00573732	0.160938639	0.007265094	0.112174171	0.012228885	0.066684177	0.005511645	0.167319758	0.025984967	0.010177567	0.017051161	0.003117364	0.106840262	0.003836095	0.082126321	0.007010137	0.044133291	0.003102194	0.109952614	0.01105293	0.005079546	0.008392362	0.001943809	0.035327762	0.002218142	0.02921077	0.003616535	0.017937076	0.001932743	0.035800283	0.068791814	0.066004631	0.066257387	0.044913668	0.105870364	0.047788742	0.097745919	0.053944649	0.083710845	0.044479191	0.106488346	9.754227213	6.786475052	-0.223932856	Cog1_1	Cog1_1	TRUE	TRUE	FALSE	5	TRUE	TRUE	TRUE	0.067028334	1190.414745	159106.7566	FALSE	58162.03278	36822.96528	94984.99806	189969.9961
Cog1_1	6	0.018813142	0.003544473	0.012115617	0.002045642	0.074682518	0.002593736	0.054186884	0.004644291	0.029458689	0.002011909	0.077184468	0.032837801	0.012939792	0.023218528	0.004410355	0.116774422	0.005880067	0.092221787	0.010887973	0.054615736	0.004391646	0.119400654	0.009995122	0.006900307	0.007329856	0.001522843	0.031550173	0.001885562	0.026832874	0.003156507	0.01680088	0.001501562	0.032659589	0.047379073	0.04611479	0.046326146	0.030040505	0.07555057	0.032278278	0.067154333	0.036828367	0.057729028	0.029922274	0.0757933	5.255534665	8.991506228	1.283279517	Cog1_1	Cog1_1	TRUE	TRUE	FALSE	6	TRUE	TRUE	TRUE	0.051650943	1203.940945	121919.4977	FALSE	27269.15675	47597.53217	74866.68892	149733.3778
Cog1_1	7	0.026496987	0.007239198	0.016281041	0.003589529	0.110464758	0.004475418	0.083900431	0.007422383	0.042277478	0.003545939	0.113251334	0.045177099	0.017118665	0.026655486	0.004733382	0.188677758	0.00590645	0.139363685	0.010545586	0.068771446	0.004719049	0.194167723	0.023972671	0.008280628	0.016917181	0.003924072	0.087587541	0.004789045	0.065444233	0.007599526	0.040088308	0.003842184	0.091251812	0.221843507	0.19441027	0.216592549	0.147044444	0.326723142	0.158190009	0.306320689	0.178852291	0.266320526	0.145880104	0.327730666	-1.163774682	1.614847036	-0.838896937	Cog1_1	Cog1_1	FALSE	TRUE	FALSE	7	FALSE	TRUE	TRUE	0.071674087	1729.671618	761326.1942	FALSE	79272.7302	135159.2157	214431.9459	428863.8918
CyclinT_1	1	0.001093968	0.00037137	0.000640469	0.000109173	0.005006231	0.000144968	0.003340527	0.000254471	0.001782068	0.000105082	0.005047284	0.001228172	0.000179932	0.000745492	0.000105768	0.00515023	0.000161349	0.003946167	0.000302297	0.00205968	0.000101176	0.005399267	0.000417604	0.000158978	0.00029537	6.72E-05	0.001520401	7.98E-05	0.001159582	0.000127107	0.00069821	6.64E-05	0.001550975	0.002717672	0.002658263	0.002634936	0.001616156	0.004312002	0.001770168	0.003993116	0.002076246	0.003377407	0.001610701	0.004319489	4.885019378	5.645039473	-0.145283102	CyclinT_1	CyclinT_1	TRUE	TRUE	FALSE	1	TRUE	TRUE	TRUE	0.00232214	6035.567284	151278.0912	FALSE	39851.14168	44739.93146	84591.07314	169182.1463
CyclinT_1	2	0.001450335	0.000306611	0.00081911	0.000169751	0.005601131	0.000208263	0.003982389	0.000327308	0.002211321	0.000167599	0.005721364	0.002132472	0.000691946	0.001267089	0.000172109	0.009192647	0.000239971	0.00667846	0.000476002	0.003193962	0.000171237	0.010064155	0.001087905	0.000263933	0.000755399	0.000131123	0.003805157	0.000176982	0.002974816	0.000298407	0.001880821	0.000128484	0.003960059	0.005428413	0.005144207	0.005199196	0.003252711	0.008808309	0.003520807	0.008084753	0.004074864	0.006787227	0.003203747	0.008848273	1.374467758	3.309939018	1.706847245	CyclinT_1	CyclinT_1	FALSE	TRUE	FALSE	2	FALSE	TRUE	TRUE	0.003582806	5309.941833	224414.4777	FALSE	40892.88619	60126.06739	101018.9536	202037.9072
CyclinT_1	3	0.00223954	0.000693496	0.001418578	0.00034206	0.008964616	0.000422143	0.006240499	0.000665347	0.003748341	0.000329022	0.009431969	0.002550763	0.000939097	0.001642979	0.00040294	0.009828947	0.000481295	0.007319705	0.000785796	0.003860295	0.000398838	0.010120009	0.003023746	0.00131868	0.002200321	0.000387953	0.010372745	0.0005408	0.008257049	0.000904414	0.005238165	0.000385076	0.010500922	0.02176669	0.02151508	0.021234172	0.01476972	0.032387494	0.015502248	0.030291018	0.017265417	0.026228148	0.014577573	0.032637269	-1.206523628	-0.171693595	1.248857342	CyclinT_1	CyclinT_1	FALSE	FALSE	FALSE	3	FALSE	FALSE	FALSE	0.004790303	4398.811514	473726.802	FALSE	43334.07374	49356.08973	92690.16347	185380.3269
CyclinT_1	4	0.00244297	0.00072466	0.00162735	0.000276947	0.009588659	0.000372774	0.007446372	0.000631653	0.004003093	0.000269829	0.010276845	0.001027645	0.000262029	0.000669399	0.000163402	0.003879566	0.000191989	0.002905041	0.000297054	0.001614107	0.000160385	0.003971063	0.000941065	0.000310026	0.000717491	0.000178758	0.002938345	0.000220257	0.002474664	0.000322334	0.001555194	0.000175675	0.003065941	0.00929765	0.008987603	0.009047944	0.006460248	0.013554718	0.006719878	0.012595364	0.007513219	0.010915747	0.006405763	0.01371552	5.062816329	-1.194987658	-1.454311608	CyclinT_1	CyclinT_1	TRUE	FALSE	FALSE	4	TRUE	TRUE	TRUE	0.003470615	4536.734027	231015.8429	FALSE	50281.10528	21150.93763	71432.0429	142864.0858
CyclinT_1	5	0.000937888	0.000443322	0.000567353	0.000135437	0.004049375	0.000173958	0.002869315	0.000259582	0.001397885	0.000133626	0.004187682	0.000866489	0.000269953	0.000572895	0.000135073	0.003229622	0.000167626	0.002444048	0.000256325	0.001352246	0.000129772	0.003282244	0.000528753	0.000258932	0.000408543	0.000111476	0.001527326	0.000135693	0.001301883	0.000205122	0.000880141	0.000110849	0.001537754	0.009548122	0.009357086	0.009308469	0.006765633	0.013617232	0.007056604	0.012570016	0.007895851	0.011309883	0.006733275	0.013829674	-1.276591007	-1.383682928	-2.890725738	CyclinT_1	CyclinT_1	FALSE	FALSE	FALSE	5	FALSE	FALSE	FALSE	0.001804376	4908.411019	228107.0448	FALSE	22596.05994	20875.87377	43471.93371	86943.86742
CyclinT_1	6	0.000451989	0.000119558	0.00030158	7.80E-05	0.001622258	9.75E-05	0.001259781	0.000139567	0.000739705	7.68E-05	0.001699584	0.000527114	0.000189851	0.000340235	6.89E-05	0.002034192	8.91E-05	0.001636804	0.000143877	0.000873885	6.88E-05	0.002136469	0.000769564	0.000134102	0.00057	0.000102647	0.00258374	0.000123475	0.002078788	0.000204381	0.001327907	0.000101831	0.00263685	0.004519962	0.003943323	0.004466953	0.002919988	0.006597369	0.003141593	0.006217525	0.003598356	0.005410409	0.00289837	0.006638065	-1.723053691	-1.052745389	2.327079833	CyclinT_1	CyclinT_1	FALSE	FALSE	FALSE	6	FALSE	FALSE	FALSE	0.000979102	4895.790289	123586.3924	FALSE	10833.61045	12634.26139	23467.87185	46935.74369
CyclinT_1	7	0.001210962	0.000579365	0.000781856	0.000202938	0.005050018	0.000244206	0.003497918	0.000374628	0.00187538	0.000198533	0.005358275	0.001861487	0.000507932	0.001068243	0.000248124	0.006419008	0.000294595	0.005158293	0.000460398	0.00288326	0.000245663	0.006965924	0.00120653	0.00038374	0.000890771	0.000223492	0.003965204	0.000261216	0.003202873	0.00039616	0.001982799	0.000220873	0.003966663	0.014109964	0.013560343	0.013705305	0.009423899	0.020696756	0.010076092	0.019299042	0.011402219	0.01694554	0.009301881	0.021200718	-2.238933417	0.286959075	-1.37330157	CyclinT_1	CyclinT_1	FALSE	FALSE	FALSE	7	FALSE	FALSE	FALSE	0.003072449	4523.147546	301028.7842	FALSE	24774.90893	38083.89934	62858.80827	125717.6165
cyclophilin_1	1	0.074701063	0.01702021	0.04736216	0.011977691	0.309236432	0.014141766	0.229337934	0.02047152	0.111889746	0.011620176	0.31530985	0.36509394	0.138890893	0.225945986	0.029981293	1.47900199	0.042701794	0.968812298	0.089694747	0.557268692	0.02889479	1.523544383	0.091761129	0.027442935	0.063580006	0.012673313	0.336272423	0.016927847	0.267973551	0.02772326	0.155071551	0.012294071	0.345952337	0.565322527	0.583817846	0.547125647	0.326214118	0.896974062	0.367038347	0.83104024	0.429299538	0.70275725	0.325951984	0.931880915	-1.508572588	6.885645022	0.236626426	cyclophilin_1	cyclophilin_1	FALSE	TRUE	FALSE	1	TRUE	TRUE	TRUE	0.439795003	1014.187789	828279.27	FALSE	76835.786	375527.1828	452362.9688	904725.9377
cyclophilin_1	2	0.000608919	0.00012979	0.000330858	6.60E-05	0.00269767	8.30E-05	0.001915174	0.000137471	0.000847919	6.35E-05	0.002876263	0.001057332	0.000195775	0.000627764	9.58E-05	0.004688944	0.000129711	0.003457299	0.000240799	0.001585888	9.52E-05	0.004816304	0.000755681	0.00018041	0.000528343	8.65E-05	0.002687915	0.000121847	0.002135662	0.00019793	0.00127943	8.45E-05	0.002766466	0.003642824	0.00370695	0.003497645	0.00218733	0.005706924	0.002361938	0.005414174	0.002743165	0.004587697	0.002170408	0.005710176	-0.906481159	2.140995022	1.872879092	cyclophilin_1	cyclophilin_1	FALSE	TRUE	FALSE	2	FALSE	TRUE	TRUE	0.001666251	5557.885433	145767.6702	FALSE	18809.57331	32661.07861	51470.65192	102941.3038
cyclophilin_1	3	0.000103272	4.89E-05	6.63E-05	1.62E-05	0.000397088	1.96E-05	0.000297615	3.05E-05	0.000157854	1.62E-05	0.000425874	0.000223639	9.18E-05	0.000145555	2.72E-05	0.000881451	3.44E-05	0.000649888	6.14E-05	0.000373917	2.65E-05	0.000888522	0.000142029	7.11E-05	0.000106948	2.10E-05	0.000440898	2.59E-05	0.00036699	3.98E-05	0.000243983	2.08E-05	0.000456927	0.00095103	0.000781561	0.0009238	0.000619571	0.001382534	0.000665301	0.001311131	0.000756096	0.001157135	0.00061364	0.00138995	-1.503308566	3.273209625	1.051525244	cyclophilin_1	cyclophilin_1	FALSE	TRUE	FALSE	3	FALSE	TRUE	TRUE	0.00032691	5833.194961	39691.58363	FALSE	3513.936409	7609.571041	11123.50745	22247.0149
cyclophilin_1	4	0.000200314	6.30E-05	0.000129852	2.53E-05	0.000863345	3.19E-05	0.000601519	5.34E-05	0.000310208	2.44E-05	0.000877438	0.000404256	0.00012613	0.000280171	4.64E-05	0.001439732	5.97E-05	0.001131257	0.000113269	0.000652694	4.50E-05	0.001461437	0.000185376	5.65E-05	0.000142507	2.53E-05	0.000603774	3.28E-05	0.000455528	5.70E-05	0.000311589	2.49E-05	0.000612521	0.00110376	0.000967913	0.001081312	0.000723023	0.001630048	0.00077159	0.001513946	0.000887762	0.001314151	0.000716139	0.001633919	1.506035812	5.559226896	1.022754124	cyclophilin_1	cyclophilin_1	FALSE	TRUE	FALSE	4	TRUE	TRUE	TRUE	0.00060457	5873.656004	53865.81043	FALSE	6910.809014	13946.76977	20857.57879	41715.15758
cyclophilin_1	5	0.000792363	0.000209571	0.000510103	9.52E-05	0.00310697	0.000116951	0.002322348	0.000201824	0.001273044	9.01E-05	0.0034652	0.00090283	0.000301593	0.00054904	0.000101411	0.003932122	0.000125531	0.002721884	0.000221926	0.00148822	9.73E-05	0.004015295	0.000495038	0.000118995	0.000372808	8.22E-05	0.001558462	9.84E-05	0.001358078	0.000157866	0.000845305	7.87E-05	0.001617064	0.00404655	0.004027356	0.003984742	0.002714477	0.005907196	0.002894724	0.005523545	0.003242984	0.004781064	0.002695881	0.006059982	2.347764701	2.825643209	-0.382694292	cyclophilin_1	cyclophilin_1	TRUE	TRUE	FALSE	5	FALSE	TRUE	TRUE	0.001695193	5967.989852	182925.8039	FALSE	28221.53011	32155.99451	60377.52462	120755.0492
cyclophilin_1	6	7.79E-05	2.17E-05	4.81E-05	8.26E-06	0.000304384	1.02E-05	0.00023664	1.89E-05	0.000125616	8.21E-06	0.00031175	4.09E-05	1.20E-05	2.54E-05	6.32E-06	0.000174777	7.37E-06	0.000117958	1.14E-05	6.43E-05	6.01E-06	0.00018594	5.63E-05	1.53E-05	4.25E-05	7.12E-06	0.000186743	9.33E-06	0.000150431	1.60E-05	9.67E-05	7.01E-06	0.000188304	0.000307757	0.000291912	0.000299963	0.000190508	0.000461895	0.000203515	0.00042935	0.000239241	0.000375284	0.000189253	0.000466705	2.395329688	-0.537707423	2.103127256	cyclophilin_1	cyclophilin_1	TRUE	FALSE	FALSE	6	FALSE	TRUE	TRUE	0.000118875	5774.28248	13147.57849	FALSE	2598.643908	1364.925785	3963.569693	7927.139387
cyclophilin_1	7	0.000266082	7.53E-05	0.000163999	3.64E-05	0.001058535	4.34E-05	0.000813163	7.39E-05	0.000407669	3.56E-05	0.001117713	0.000260853	6.18E-05	0.000165376	3.71E-05	0.000993092	4.61E-05	0.000705621	7.03E-05	0.000406412	3.59E-05	0.0010038	0.000258007	7.14E-05	0.000184606	4.22E-05	0.000926909	5.08E-05	0.000717335	7.64E-05	0.000422044	4.07E-05	0.000935786	0.002225065	0.002310909	0.002173341	0.001529207	0.003230667	0.001594894	0.00303058	0.001765244	0.002673276	0.001518088	0.003261995	-0.744387488	-0.890951587	-0.329542876	cyclophilin_1	cyclophilin_1	FALSE	FALSE	FALSE	7	FALSE	FALSE	FALSE	0.000526934	5964.021307	86703.62229	FALSE	9464.405528	9278.412437	18742.81797	37485.63593
deadringer_1	2	0.047072668	0.013620235	0.027542263	0.005586542	0.204058403	0.006878595	0.140608065	0.011815823	0.070306242	0.005536945	0.206648116	0.095034019	0.016261399	0.05906101	0.009305437	0.397703174	0.012212235	0.291528866	0.020739017	0.155925745	0.009121986	0.446670662	0.046548275	0.015018532	0.031556322	0.006140833	0.16404351	0.007719534	0.131535836	0.013079843	0.082113982	0.005976134	0.168225111	0.283746403	0.261055034	0.275134045	0.172588188	0.450526423	0.187765099	0.399468833	0.216781496	0.346554053	0.171663437	0.454939541	-0.656736523	3.064061002	0.640773937	deadringer_1	deadringer_1	FALSE	TRUE	FALSE	2	FALSE	TRUE	TRUE	0.142106687	756.1363464	208524.7424	FALSE	26913.42943	54334.95654	81248.38596	162496.7719
deadringer_1	3	0.012362194	0.003902255	0.008701239	0.002024319	0.048147973	0.002307692	0.036221959	0.00386397	0.019867596	0.001918429	0.048553113	0.072303579	0.029605165	0.051719345	0.013582574	0.245846751	0.016847424	0.185039532	0.025596608	0.10978585	0.013341744	0.258004562	0.0177845	0.007603305	0.013581713	0.002577754	0.050311651	0.003210839	0.044716048	0.005956868	0.029988202	0.002522427	0.052260887	0.067058592	0.062587694	0.065451547	0.042564777	0.101137824	0.045873206	0.092751745	0.052591537	0.080450073	0.042477713	0.1019074	0.138848217	9.390961069	4.302572881	deadringer_1	deadringer_1	FALSE	TRUE	FALSE	3	TRUE	TRUE	TRUE	0.084665773	1282.959716	216943.2181	FALSE	20347.99411	119010.6518	139358.6459	278717.2919
deadringer_1	4	0.080205414	0.029159588	0.056956962	0.012558436	0.260295687	0.016041859	0.206448988	0.027569179	0.127030214	0.012501038	0.262734162	0.023835959	0.007402292	0.016031689	0.003250405	0.093487461	0.004241035	0.070253036	0.006688951	0.038799686	0.003196676	0.096189257	0.014586573	0.006322967	0.011188861	0.002697664	0.045261433	0.003168565	0.036854499	0.005206398	0.02408582	0.002661576	0.045356087	0.133751261	0.127707654	0.130541785	0.092581395	0.191270791	0.097628392	0.180773492	0.108417019	0.15814233	0.092356565	0.192848569	14.14531387	2.188053288	-1.214286013	deadringer_1	deadringer_1	TRUE	FALSE	FALSE	4	TRUE	TRUE	TRUE	0.104041373	1340.922798	365976.644	FALSE	144215.2648	42858.81709	187074.0819	374148.1639
deadringer_1	5	0.029448605	0.011676855	0.020831063	0.005647823	0.101789136	0.006657292	0.07832425	0.01005105	0.044900005	0.005531161	0.107965168	0.014411769	0.007231903	0.010319856	0.002098344	0.052462596	0.002438931	0.040617073	0.004430242	0.022923942	0.002062093	0.054558774	0.004976602	0.002463348	0.003937929	0.000955973	0.015783181	0.00120842	0.012512688	0.001892098	0.007924548	0.000946836	0.016210684	0.037348292	0.033438032	0.036363527	0.025072739	0.055293297	0.026650563	0.050491394	0.030061604	0.044511942	0.02495208	0.055587145	16.18332934	8.119326248	-1.273613577	deadringer_1	deadringer_1	TRUE	TRUE	FALSE	5	TRUE	TRUE	TRUE	0.043860374	3051.400887	632154.946	FALSE	274197.3522	134188.6642	408386.0164	816772.0328
deadringer_1	6	0.005320295	0.002490194	0.004022009	0.000915237	0.01858162	0.001259254	0.014244515	0.002005461	0.008212845	0.000903415	0.018846212	0.002420886	0.001048778	0.0016244	0.000289918	0.009407625	0.000417309	0.006720442	0.000734049	0.003753453	0.000283641	0.009587744	0.000689349	0.000356147	0.000519495	0.000152053	0.00227835	0.000181056	0.00175069	0.000261167	0.001071371	0.000150946	0.002298667	0.0056523	0.005541239	0.005544271	0.003666281	0.00825254	0.003953578	0.007804492	0.004479753	0.006807591	0.003657528	0.008292051	18.95509197	9.035357181	-2.090810747	deadringer_1	deadringer_1	TRUE	TRUE	FALSE	6	TRUE	TRUE	TRUE	0.007741181	4533.881118	221908.2716	FALSE	109364.4005	49763.91595	159128.3165	318256.6329
deadringer_1	7	0.00800618	0.00459576	0.005670936	0.000897992	0.031121043	0.001392045	0.023223021	0.002497655	0.013061493	0.000874571	0.031805175	0.003005983	0.000879878	0.00196724	0.000468484	0.012173353	0.00054562	0.008965992	0.00087547	0.004717475	0.00045934	0.01235492	0.002718841	0.000893046	0.002059085	0.000460399	0.009068998	0.000565306	0.00716319	0.000896023	0.00446657	0.000433248	0.00927635	0.023162603	0.023227286	0.022713198	0.014821264	0.033822022	0.016096339	0.032041863	0.018527263	0.02801413	0.014814345	0.033877184	7.583097899	-0.591376326	-0.932047718	deadringer_1	deadringer_1	TRUE	FALSE	FALSE	7	TRUE	TRUE	TRUE	0.011012163	3403.67095	353637.7011	FALSE	92751.40142	34824.24173	127575.6431	255151.2863
delta_1	1	0.032017841	0.012529552	0.020056252	0.004532392	0.142321	0.005411954	0.098538511	0.009245406	0.052340497	0.004462149	0.144021815	0.241748247	0.114711029	0.162513095	0.044702548	0.846287976	0.054389872	0.599892738	0.085987816	0.349546161	0.043589135	0.866365878	0.016970609	0.008044651	0.012687435	0.003512956	0.059045602	0.004205496	0.04668688	0.006277225	0.026722587	0.003492109	0.05960221	0.096146266	0.08013462	0.093365602	0.059982539	0.154564637	0.062850295	0.141930344	0.073791668	0.117544871	0.059307667	0.15549004	1.388363503	16.1337621	-2.152583732	delta_1	delta_1	FALSE	TRUE	FALSE	1	TRUE	TRUE	TRUE	0.273766088	1132.846322	330478.6614	FALSE	41089.80155	310245.3859	351335.1874	702670.3748
delta_1	2	0.004198208	0.001100177	0.002325404	0.000579942	0.018382056	0.000726838	0.012677222	0.001155612	0.006129378	0.000571528	0.018627734	0.014385846	0.003766434	0.008330172	0.001162901	0.056930701	0.001522441	0.041813576	0.003013457	0.023453514	0.001085831	0.060744241	0.008548013	0.003237957	0.006598598	0.000809126	0.026257733	0.001163446	0.023085605	0.002299305	0.014436209	0.000798295	0.026654243	0.026434778	0.021682141	0.025323695	0.015091149	0.044824133	0.016131247	0.040155572	0.019265187	0.033575003	0.015070551	0.045408565	-1.415888192	3.163494726	4.30127061	delta_1	delta_1	FALSE	TRUE	FALSE	2	FALSE	TRUE	TRUE	0.018584054	3525.720649	503092.1168	FALSE	52186.69171	178826.2265	231012.9182	462025.8365
delta_1	3	0.002591389	0.001113285	0.001619242	0.000439492	0.010227737	0.000539618	0.007702527	0.000776244	0.003908628	0.000437349	0.010880255	0.008008158	0.002513679	0.005265127	0.000970123	0.030514141	0.001268656	0.023387013	0.002162071	0.012710634	0.000958503	0.03110658	0.004640172	0.001396587	0.003606113	0.000584138	0.013264792	0.000774044	0.011633039	0.001392539	0.008187022	0.000580295	0.013544125	0.021847461	0.0197372	0.021322043	0.014371778	0.032494635	0.015267209	0.03059335	0.017247086	0.026367858	0.014203675	0.032838427	-1.891842504	4.407878506	3.328651736	delta_1	delta_1	FALSE	TRUE	FALSE	3	FALSE	TRUE	TRUE	0.010599548	2860.339618	247803.4514	FALSE	21201.56307	65519.08911	86720.65218	173441.3044
delta_1	4	0.004146905	0.001828789	0.002722051	0.000714865	0.017934653	0.000838264	0.012780126	0.001289868	0.006256595	0.000704884	0.018328074	0.003654619	0.00157077	0.002497984	0.000624421	0.013431807	0.000781604	0.010233168	0.001202049	0.005695834	0.000605809	0.013541401	0.003759745	0.002795751	0.002763308	0.000722566	0.012446315	0.000838285	0.010977573	0.001257246	0.006466138	0.000708261	0.013053893	0.048256105	0.041142841	0.046894296	0.033237079	0.069373429	0.035056791	0.066168763	0.039951477	0.056803865	0.033058834	0.069569263	-1.920952149	-2.638673873	-1.546018568	delta_1	delta_1	FALSE	FALSE	FALSE	4	FALSE	FALSE	FALSE	0.007801524	1512.690679	110414.1552	FALSE	9489.086106	8362.620002	17851.70611	35703.41222
delta_1	5	0.008435159	0.002360544	0.004808188	0.001180595	0.032753321	0.001402739	0.024592901	0.002243719	0.011724353	0.001155621	0.033623645	0.021107176	0.004215362	0.013746417	0.00228864	0.091975292	0.002867971	0.065269397	0.004927894	0.033670925	0.002262783	0.092875999	0.016913241	0.011065785	0.013987855	0.002071233	0.047086222	0.002820984	0.04059722	0.005631277	0.02876225	0.001931991	0.048495981	0.058550396	0.051467778	0.056925709	0.035195958	0.088880793	0.038703136	0.083122866	0.044854058	0.072678338	0.035138005	0.089004176	-0.684262134	2.744719997	6.09206734	delta_1	delta_1	FALSE	TRUE	FALSE	5	FALSE	TRUE	TRUE	0.029542335	1002.710189	85641.57009	FALSE	8480.9425	21221.74001	29702.68251	59405.36502
delta_1	6	0.003251261	0.000865643	0.002025591	0.0005106	0.013287281	0.000627356	0.010111031	0.000955739	0.005076788	0.000501308	0.013318829	0.013861678	0.006025421	0.009245824	0.001791562	0.058844975	0.002461241	0.041072083	0.004284739	0.021581756	0.001779228	0.062205339	0.003669586	0.001162716	0.002582709	0.000573017	0.011050236	0.000709494	0.009750076	0.001169226	0.00638867	0.000566938	0.011266208	0.023207525	0.020845834	0.022497828	0.015193679	0.035707399	0.015984758	0.032942112	0.018149094	0.028142148	0.015150203	0.036389631	0.27538116	8.863758284	0.384537767	delta_1	delta_1	FALSE	TRUE	FALSE	6	TRUE	TRUE	TRUE	0.017112939	917.5805313	29409.62158	FALSE	2737.412343	11670.89594	14408.30828	28816.61656
delta_1	7	0.013017176	0.003032179	0.008139091	0.001657925	0.05141124	0.002066654	0.036351338	0.003315169	0.02069941	0.001639365	0.052964664	0.011445645	0.00399126	0.006794069	0.001572903	0.044580606	0.001910212	0.032154365	0.002915259	0.017938301	0.001512185	0.045141093	0.012547662	0.005104849	0.008925781	0.001698468	0.043781964	0.002173455	0.035380786	0.00365135	0.021441014	0.001678361	0.043978602	0.077380144	0.077868436	0.075570624	0.050806203	0.115940579	0.053427179	0.106776302	0.060260168	0.093484183	0.050323503	0.116234906	0.412422796	-0.063412736	1.45356949	delta_1	delta_1	FALSE	FALSE	FALSE	7	FALSE	FALSE	FALSE	0.024462821	2521.233662	590582.1639	FALSE	82745.23185	72755.60461	155500.8365	311001.6729
Dkk_1	2	0.088112158	0.016800925	0.048450411	0.010174421	0.377021192	0.012076287	0.272121718	0.019956105	0.130058212	0.010077445	0.407662837	0.097477735	0.024108343	0.054619422	0.010590875	0.468092793	0.01331284	0.312530039	0.021827839	0.147854328	0.010405636	0.491288665	0.081472611	0.022483925	0.058315954	0.010138415	0.285411024	0.01286722	0.226827604	0.022963907	0.135421538	0.009942093	0.287998372	0.583899769	0.534349792	0.562478632	0.367337263	0.918427601	0.388553547	0.859858317	0.455176122	0.707513035	0.360814021	0.925159979	-0.646310272	-0.118157075	0.238926375	Dkk_1	Dkk_1	FALSE	FALSE	FALSE	2	FALSE	FALSE	FALSE	0.185589893	358.1563981	83939.13656	FALSE	11302.67561	12504.05448	23806.73009	47613.46018
Dkk_1	3	0.068237682	0.023201383	0.045699774	0.008047264	0.244457777	0.011021456	0.182135063	0.019225029	0.114918328	0.007919129	0.253457436	0.086686489	0.041723301	0.056521737	0.010024803	0.343281583	0.013352139	0.252629104	0.024146077	0.135277317	0.009420282	0.346954089	0.049354894	0.020996937	0.03908971	0.005663579	0.150530052	0.008025399	0.120000599	0.015441508	0.085497744	0.005390942	0.152334885	0.197002091	0.181825884	0.191942429	0.125311035	0.298104562	0.13326401	0.284232649	0.153657829	0.237519971	0.124397997	0.301669753	2.815900565	3.394951178	4.314157702	Dkk_1	Dkk_1	TRUE	TRUE	FALSE	3	FALSE	TRUE	TRUE	0.154924172	628.7799142	130791.4476	FALSE	26978.73542	34272.73288	61251.4683	122502.9366
Dkk_1	4	0.055705092	0.022802086	0.035764095	0.009093156	0.229965763	0.011220324	0.158801555	0.017439562	0.087760057	0.008913251	0.248894367	0.061136518	0.021124213	0.038678331	0.00939691	0.250276504	0.012187736	0.187095336	0.01839325	0.098015523	0.008888911	0.254219941	0.05770159	0.015768881	0.042434604	0.009410788	0.197095718	0.011629909	0.158328256	0.018083568	0.097407113	0.009303315	0.203400022	0.626175566	0.636893924	0.610258424	0.423032105	0.892893945	0.454560126	0.842984285	0.512903787	0.741696261	0.420100294	0.899631093	-1.911002125	-1.380773601	-1.004047041	Dkk_1	Dkk_1	FALSE	FALSE	FALSE	4	FALSE	FALSE	FALSE	0.11684161	322.2441375	67634.52705	FALSE	5784.488303	6348.494559	12132.98286	24265.96572
Dkk_1	5	0.290007961	0.105872407	0.172938088	0.041171764	1.15543934	0.048325	0.847030386	0.077735932	0.435359091	0.040446978	1.197409686	0.199777124	0.059394451	0.133572819	0.033796958	0.775687011	0.038729847	0.533192532	0.060818356	0.319114033	0.033433004	0.799063057	0.532763527	0.146988665	0.468247417	0.062277439	1.344036749	0.079479767	1.21387159	0.16223654	0.903582816	0.058980829	1.348071669	1.526792322	1.191762544	1.475416952	0.911874918	2.420466471	0.987801856	2.204428777	1.1508952	1.901709254	0.906425191	2.442531426	-0.035692464	-0.824868795	9.90655855	Dkk_1	Dkk_1	FALSE	FALSE	TRUE	5	FALSE	FALSE	FALSE	0.489785085	168.8578708	60471.83365	FALSE	8268.991338	5696.24125	13965.23259	27930.46518
Dkk_1	6	0.116659232	0.037317724	0.077424344	0.019640589	0.467286786	0.023838661	0.348763817	0.035872705	0.185212116	0.019364696	0.480934161	0.231039491	0.039542089	0.13688365	0.025528496	0.979344196	0.033821302	0.713416752	0.056846625	0.395364219	0.024886821	0.987283178	0.134022932	0.042893636	0.10176922	0.023087219	0.428677358	0.027222134	0.344615771	0.044355634	0.223539599	0.022673754	0.435956524	1.152201458	1.12131546	1.119729479	0.774874791	1.759092768	0.807245124	1.591275353	0.914660885	1.3940222	0.773417859	1.776745933	-1.386059095	2.131006936	-0.04297543	Dkk_1	Dkk_1	FALSE	TRUE	FALSE	6	FALSE	TRUE	TRUE	0.347698723	124.9485008	21047.5611	FALSE	1821.298852	3607.018072	5428.316925	10856.63385
Dlx_1	3	0.000367406	0.000124661	0.000235418	6.12E-05	0.001472512	7.32E-05	0.0010762	0.000113065	0.000534725	6.01E-05	0.00150293	0.000431248	0.000110746	0.000273769	6.29E-05	0.001495062	7.22E-05	0.001158506	0.000120854	0.000672185	6.28E-05	0.001589396	0.000461388	0.000105376	0.000340111	7.52E-05	0.001603719	9.37E-05	0.001152963	0.000144591	0.000786938	7.35E-05	0.001626699	0.004338202	0.004320461	0.004246893	0.002927347	0.006290052	0.003074691	0.005820849	0.00348995	0.005211293	0.002901768	0.006359325	-2.122399683	-1.366016257	-0.144062679	Dlx_1	Dlx_1	FALSE	FALSE	FALSE	3	FALSE	FALSE	FALSE	0.000798655	5197.42231	122271.6787	FALSE	9924.812706	11649.4011	21574.21381	43148.42762
Dlx_1	4	0.001011587	0.000487456	0.000663957	0.000170443	0.003744647	0.000214158	0.002901499	0.000323701	0.001603342	0.000163053	0.003879544	0.001326551	0.000514111	0.000797168	0.000185342	0.00524396	0.000230669	0.003900754	0.000370954	0.001984366	0.000184783	0.005335924	0.001432673	0.000544854	0.001099268	0.000212331	0.004593805	0.000253653	0.004041226	0.000430709	0.002351196	0.000210646	0.004636249	0.011021819	0.009501947	0.010791767	0.007503871	0.01633869	0.007903467	0.014861137	0.008930002	0.013139104	0.007398894	0.01648478	-1.892218699	-0.494029675	1.059552385	Dlx_1	Dlx_1	FALSE	FALSE	FALSE	4	FALSE	FALSE	FALSE	0.002338138	4721.600446	272426.0027	FALSE	22551.81878	29573.47704	52125.29582	104250.5916
Dlx_1	5	0.003079181	0.001167279	0.001981661	0.000396739	0.012286338	0.000523763	0.008626774	0.000873605	0.004962888	0.000385707	0.012368706	0.007503645	0.002445419	0.005006149	0.000913246	0.028574172	0.001113355	0.019707202	0.002021767	0.011475214	0.000895422	0.030063804	0.002537116	0.001100928	0.001887184	0.000376972	0.00869798	0.000478774	0.006628313	0.000857529	0.004276992	0.000372858	0.008779298	0.021785311	0.019659845	0.021174136	0.014593743	0.032027931	0.015272286	0.030431986	0.017382949	0.026028778	0.014493172	0.032411831	0.470973487	6.952717246	-0.432084636	Dlx_1	Dlx_1	FALSE	TRUE	FALSE	5	TRUE	TRUE	TRUE	0.010582826	4503.277042	570556.7939	FALSE	62444.2697	152170.1947	214614.4644	429228.9288
Dlx_1	6	0.001552638	0.000399495	0.001009811	0.000219458	0.006202312	0.000264939	0.004448738	0.000421051	0.002562961	0.000216324	0.006335898	0.002262979	0.000638331	0.001541008	0.000275972	0.008987732	0.000360542	0.006655553	0.000656732	0.00366105	0.000271122	0.00910941	0.001111874	0.000597906	0.000842094	0.000182851	0.003712689	0.000219236	0.003045668	0.000351942	0.001831848	0.000182143	0.003727106	0.007893606	0.007775533	0.007759989	0.005072566	0.012069659	0.005416838	0.010846558	0.006151487	0.009449156	0.005044378	0.012090643	2.281077122	4.915695032	0.797449588	Dlx_1	Dlx_1	FALSE	TRUE	FALSE	6	FALSE	TRUE	TRUE	0.003815617	4615.692334	229940.5244	FALSE	33078.36512	48211.89749	81290.26261	162580.5252
Dlx_1	7	0.00111694	0.00036686	0.000770201	0.000130602	0.004059225	0.000161235	0.003095217	0.000293935	0.001806244	0.000128053	0.004135346	0.000523363	0.000146528	0.000319197	7.57E-05	0.002392117	9.47E-05	0.001689543	0.000145952	0.000786575	7.46E-05	0.002586922	0.000474481	0.00016563	0.000357063	7.87E-05	0.001594486	9.88E-05	0.001272021	0.000159795	0.000770253	7.55E-05	0.001651967	0.004383093	0.004320639	0.004270961	0.00288379	0.00656066	0.003035709	0.006060145	0.003522394	0.005272657	0.002871642	0.006628276	4.986598794	-0.980857985	-0.96824906	Dlx_1	Dlx_1	TRUE	FALSE	FALSE	7	FALSE	TRUE	TRUE	0.001640303	5404.655445	153672.6828	FALSE	32626.16054	15287.58848	47913.74902	95827.49805
Endo16_1	3	0.008611851	0.002924826	0.005711248	0.001382335	0.031692965	0.001628687	0.022637784	0.002594585	0.013537354	0.00136412	0.033002824	0.021008486	0.007990265	0.012084988	0.002183901	0.085270356	0.002896156	0.062794502	0.005228715	0.035825289	0.002097371	0.085832687	0.012371273	0.001992152	0.008815066	0.001469647	0.043017837	0.001920411	0.034811762	0.003296384	0.021066889	0.001376998	0.044981761	0.060812174	0.05365452	0.058951052	0.036485941	0.098191387	0.039699119	0.08833154	0.046175624	0.074690237	0.03630962	0.098694934	-0.692160844	3.888069829	1.885037425	Endo16_1	Endo16_1	FALSE	TRUE	FALSE	3	FALSE	TRUE	TRUE	0.029620337	2844.815536	669161.6139	FALSE	69695.4996	170021.1596	239716.6592	479433.3184
Endo16_1	4	0.004563412	0.001726696	0.002838941	0.000771782	0.01931596	0.000907425	0.014523772	0.001426226	0.007016459	0.00075993	0.02089616	0.00687991	0.001690954	0.004088293	0.000936282	0.030739099	0.00117527	0.021587793	0.001741175	0.010527255	0.000911901	0.031301621	0.006135413	0.001910513	0.00420283	0.000818987	0.021140361	0.00106448	0.017271455	0.001765093	0.010562874	0.000802263	0.021520454	0.04912789	0.042431973	0.047953725	0.032062159	0.074287285	0.034243896	0.068800776	0.038532033	0.059166889	0.031838101	0.074516883	-2.046192796	-0.092965943	0.509576099	Endo16_1	Endo16_1	FALSE	FALSE	FALSE	4	FALSE	FALSE	FALSE	0.011443322	2874.987057	441446.4672	FALSE	37719.11683	56866.24368	94585.3605	189170.721
Endo16_1	5	0.013730082	0.003295058	0.009526398	0.001941563	0.053120085	0.002528784	0.039164972	0.004170256	0.020474054	0.001928383	0.054807649	0.01289961	0.005189719	0.008939022	0.001756572	0.046344517	0.002378113	0.037669114	0.004030751	0.020451542	0.00166388	0.047470541	0.004959057	0.001220917	0.003807229	0.00078921	0.016047496	0.000954574	0.013825623	0.001558729	0.00815194	0.000768317	0.016341867	0.018650383	0.015543299	0.018051625	0.011460244	0.029596385	0.012516895	0.02706561	0.014317337	0.02313199	0.011399938	0.02989517	8.190716048	7.710547945	1.770483016	Endo16_1	Endo16_1	TRUE	TRUE	FALSE	5	TRUE	TRUE	TRUE	0.026629691	3476.650184	494422.4213	FALSE	165956.8223	155918.8285	321875.6508	643751.3015
Endo16_1	6	0.002123718	0.00066455	0.001291571	0.000251831	0.008272531	0.00030577	0.006384362	0.000563294	0.003438513	0.000249278	0.008945961	0.002682275	0.000647273	0.00163595	0.000313595	0.01081993	0.000379971	0.007426641	0.000637203	0.00399157	0.000307344	0.010919855	0.00229031	0.000624621	0.001748502	0.000288072	0.00754541	0.000375604	0.00629843	0.000633678	0.003964237	0.000278916	0.007570294	0.010806588	0.010188549	0.01046815	0.006378842	0.017172317	0.006838642	0.015582112	0.008046056	0.013475271	0.00635277	0.017435069	0.595730744	2.482712096	2.441126109	Endo16_1	Endo16_1	FALSE	FALSE	FALSE	6	FALSE	FALSE	FALSE	0.004805993	4029.730809	239288.9629	FALSE	34486.48221	43556.7412	78043.2234	156086.4468
Endo16_1	7	0.001129122	0.000207801	0.000685852	0.000116082	0.004763256	0.000154073	0.003515842	0.000267618	0.001847836	0.00011562	0.005035601	0.001159449	0.000206229	0.000714394	0.000130209	0.004931134	0.000171765	0.003681083	0.000267527	0.001918799	0.000129928	0.004957946	0.001575472	0.000363712	0.001236997	0.000169575	0.004905333	0.0002315	0.004147673	0.000462534	0.00267689	0.000168104	0.00496759	0.004067051	0.003689329	0.00387662	0.002122669	0.006966416	0.002378199	0.006477633	0.002887912	0.0052209	0.002099498	0.007034551	1.175177148	1.44946326	6.22186915	Endo16_1	Endo16_1	FALSE	FALSE	FALSE	7	FALSE	FALSE	FALSE	0.002288571	4720.494229	139644.6249	FALSE	25160.30828	25836.07799	50996.38628	101992.7726
Erg_1	2	0.04066595	0.009200493	0.024347687	0.005147312	0.177694599	0.006753932	0.130633604	0.0102319	0.062360219	0.005069842	0.179655433	0.127253482	0.041382888	0.082119669	0.010450153	0.551554969	0.014870196	0.382766807	0.029199878	0.201603929	0.010172963	0.577492018	0.077825544	0.043902842	0.061669281	0.008386921	0.23708703	0.01184342	0.20008944	0.021805968	0.130614081	0.008145407	0.240947672	0.186538639	0.180193912	0.178782188	0.104703626	0.318260838	0.112312189	0.289599172	0.132565565	0.238368276	0.100739176	0.319702583	-0.88751914	2.308383221	6.35108039	Erg_1	Erg_1	FALSE	TRUE	FALSE	2	FALSE	TRUE	TRUE	0.167919431	742.3648342	185195.9146	FALSE	22411.23036	70130.09957	92541.32993	185082.6599
Erg_1	3	0.01696572	0.005527736	0.011375013	0.002142605	0.072156994	0.002986211	0.050083477	0.004899866	0.02436389	0.002109064	0.072977119	0.005052994	0.002088014	0.003200006	0.000814553	0.01910602	0.000976412	0.01410701	0.001508642	0.007994878	0.000798279	0.019752664	0.009630376	0.001552688	0.007666087	0.001323568	0.028268828	0.001568629	0.024760126	0.002912586	0.016135828	0.00121285	0.028881789	0.038987887	0.037213277	0.037666222	0.024034119	0.059784252	0.025892751	0.05603239	0.02970562	0.047851424	0.023760284	0.060093844	4.868521828	-1.372492037	4.558606412	Erg_1	Erg_1	TRUE	FALSE	FALSE	3	FALSE	TRUE	TRUE	0.022018713	1877.573412	203794.7252	FALSE	59808.94449	17813.22758	77622.17207	155244.3441
Erg_1	4	0.018281455	0.003175234	0.012094275	0.002133182	0.077239795	0.002731017	0.058088945	0.004515558	0.028859307	0.00208244	0.080335567	0.010155703	0.004252494	0.006744716	0.001727144	0.035834796	0.002113777	0.028450398	0.003212284	0.016045138	0.001700047	0.037025096	0.008392435	0.003449676	0.006146824	0.001613294	0.026205531	0.002017886	0.021420609	0.003124471	0.013811229	0.001607895	0.026825759	0.096989176	0.094693504	0.094661867	0.065547281	0.144678834	0.069151636	0.133048877	0.079155395	0.114998136	0.065223316	0.145050658	2.763843983	-0.914173556	-1.570455436	Erg_1	Erg_1	TRUE	FALSE	FALSE	4	FALSE	TRUE	TRUE	0.028437158	1372.095663	207335.2416	FALSE	34417.51694	19119.59838	53537.11532	107074.2306
Erg_1	5	0.028051639	0.006009295	0.018170532	0.003573068	0.11477607	0.004641183	0.083852409	0.007337018	0.043886126	0.003534692	0.123472992	0.043990184	0.010625421	0.026729238	0.004365729	0.167245811	0.005959159	0.134678383	0.010233146	0.070085516	0.004310926	0.169569352	0.032588211	0.012918877	0.026351195	0.003841786	0.099689227	0.005102697	0.08345569	0.009585469	0.055524808	0.003730249	0.100207797	0.150221155	0.132519913	0.146316367	0.095922243	0.222594657	0.101119348	0.211529134	0.117084904	0.183711649	0.095769586	0.226445533	0.215723063	2.787591231	3.860839641	Erg_1	Erg_1	FALSE	TRUE	FALSE	5	FALSE	TRUE	TRUE	0.072041823	1169.812546	291316.2938	FALSE	38387.58491	60198.86867	98586.45359	197172.9072
Erg_1	6	0.019573463	0.005952859	0.012210535	0.002531563	0.075712248	0.003197506	0.057867069	0.005148377	0.030450346	0.002509989	0.080195766	0.024562991	0.006051141	0.015746868	0.00251318	0.095074651	0.00340822	0.072468939	0.006051563	0.0404501	0.002460214	0.097184878	0.034031075	0.011886979	0.026489841	0.003871696	0.100068913	0.004661684	0.086313561	0.00912414	0.059901345	0.00359468	0.102870105	0.112829821	0.113972043	0.110347391	0.065111355	0.179574758	0.070736952	0.167133018	0.085033157	0.139952112	0.064645837	0.181839573	-0.692341435	0.3707227	6.265972196	Erg_1	Erg_1	FALSE	FALSE	FALSE	6	FALSE	FALSE	FALSE	0.044136454	996.6059178	156850.5994	FALSE	19440.82093	24396.5365	43837.35742	87674.71485
Eve_1	1	0.010146423	0.002161863	0.005976012	0.00115334	0.041372933	0.001321192	0.030253683	0.002203616	0.015916961	0.001136895	0.043024285	0.018820552	0.003046808	0.010313844	0.001311883	0.07399674	0.001851638	0.05292872	0.003527492	0.028399738	0.001290456	0.074193586	0.004853852	0.001745349	0.003380768	0.000840214	0.017210331	0.001006217	0.013098744	0.001561822	0.008024115	0.000827686	0.017790108	0.042150862	0.037453387	0.040129991	0.026845877	0.066382964	0.028839846	0.061994138	0.03252598	0.052254319	0.026491207	0.067613333	1.136533667	4.390070264	-1.451259918	Eve_1	Eve_1	FALSE	TRUE	FALSE	1	FALSE	TRUE	TRUE	0.028966975	3897.922154	852767.297	FALSE	154162.6896	285955.6538	440118.3435	880236.6869
Eve_1	2	0.005292872	0.001293804	0.002860257	0.000571018	0.02252093	0.000685008	0.017515951	0.001130345	0.008097156	0.000544619	0.023054704	0.003218733	0.001059983	0.001945154	0.000422077	0.012054279	0.000519488	0.00958734	0.000820133	0.005123948	0.000406156	0.012190205	0.004054109	0.002216326	0.002783528	0.000499308	0.014274104	0.000673904	0.011747477	0.001191896	0.006996009	0.000490749	0.014760715	0.024921293	0.019696796	0.023740165	0.015139149	0.04106369	0.016271364	0.037424732	0.018794825	0.030679228	0.015117722	0.041510253	0.228370438	-1.362833564	0.84628503	Eve_1	Eve_1	FALSE	FALSE	FALSE	2	FALSE	FALSE	FALSE	0.008511605	4494.708855	583322.7747	FALSE	106928.763	65026.1573	171954.9203	343909.8406
Eve_1	3	0.000535508	0.000252276	0.000340264	8.37E-05	0.002038225	0.000109261	0.001432658	0.000161744	0.00088695	7.92E-05	0.002158626	0.000584737	0.00019678	0.000369664	0.000100784	0.00233475	0.000118796	0.001606784	0.000175739	0.000950966	9.81E-05	0.002360444	0.00136864	0.000303736	0.000966626	0.000129898	0.005020303	0.000167761	0.004036537	0.000310645	0.002417984	0.000123679	0.005041215	0.00549589	0.005630077	0.005435205	0.003253218	0.008290017	0.0034754	0.007779982	0.004084835	0.006766926	0.003237807	0.00838743	-2.111524241	-1.088346144	4.63069704	Eve_1	Eve_1	FALSE	FALSE	FALSE	3	FALSE	FALSE	FALSE	0.001120245	5121.77488	166702.914	FALSE	14047.74666	15339.16612	29386.91278	58773.82557
Eve_1	4	0.001196401	0.000447952	0.000779185	0.000220998	0.004821437	0.000254716	0.003608953	0.000392413	0.001818122	0.000219513	0.00490446	0.001901033	0.000583723	0.001171951	0.000258628	0.009162816	0.000319827	0.005842645	0.000510969	0.002825358	0.000252888	0.009585813	0.001294538	0.000452792	0.000943671	0.000261249	0.00418843	0.000303302	0.003349662	0.000447895	0.00213257	0.000257445	0.00427836	0.017100149	0.016091075	0.016612133	0.011670579	0.025069056	0.012172384	0.023148614	0.013897285	0.020325732	0.011568985	0.0251391	-2.805666409	-0.710766095	-1.979623987	Eve_1	Eve_1	FALSE	FALSE	FALSE	4	FALSE	FALSE	FALSE	0.003097434	4661.517384	373223.4813	FALSE	25997.49203	41308.95139	67306.44341	134612.8868
Eve_1	5	0.003851736	0.001507959	0.002666033	0.000703713	0.014328216	0.000880632	0.012178732	0.001315088	0.005825979	0.000682258	0.014434351	0.02076411	0.006171357	0.013419964	0.002667675	0.088778384	0.003701863	0.064021134	0.005905363	0.032904905	0.002596766	0.092745438	0.008315935	0.002531266	0.006252937	0.001080764	0.027503187	0.001463038	0.02271736	0.002431112	0.014015849	0.001010643	0.028117277	0.039051524	0.033816916	0.037864706	0.02451373	0.060870698	0.026076777	0.056151845	0.030079345	0.047685951	0.024375419	0.061106693	-2.558295493	5.839921233	3.575266998	Eve_1	Eve_1	FALSE	TRUE	FALSE	5	TRUE	TRUE	TRUE	0.024615846	3927.550746	884181.856	FALSE	59415.54835	320300	379715.5484	759431.0968
Eve_1	6	0.006799013	0.002028407	0.004446108	0.001057254	0.028293573	0.001368615	0.0201073	0.002035034	0.010543108	0.00104424	0.028984829	0.023705845	0.006263279	0.015151686	0.002394258	0.097929267	0.003292689	0.071591468	0.006396298	0.037057033	0.002382822	0.099416842	0.010850963	0.002613294	0.007789703	0.001350182	0.036173933	0.001705941	0.03105228	0.002937569	0.018568562	0.001326879	0.037016541	0.05216516	0.04945495	0.050228595	0.031741028	0.082684551	0.034092849	0.075410502	0.039490125	0.064118828	0.031578875	0.083653969	-1.546114748	6.655844347	2.659329313	Eve_1	Eve_1	FALSE	TRUE	FALSE	6	TRUE	TRUE	TRUE	0.030504857	2480.088907	462063.1263	FALSE	41819.64754	145810.8801	187630.5277	375261.0554
Eve_1	7	0.015236646	0.00451704	0.008680152	0.002314713	0.054795845	0.002828096	0.042766298	0.004152989	0.021671831	0.002281398	0.056752813	0.018830756	0.006546009	0.011196179	0.002205801	0.088058523	0.00275201	0.058537132	0.00492897	0.027951258	0.00218219	0.089989051	0.021380508	0.009481741	0.016052151	0.003153059	0.066060585	0.003743918	0.054165528	0.00621621	0.037374639	0.003029106	0.067365661	0.142753614	0.122912395	0.139330819	0.088251136	0.214819959	0.095088746	0.203095556	0.109539325	0.176394784	0.08786537	0.215690071	-2.10317764	-0.628406953	1.27978926	Eve_1	Eve_1	FALSE	FALSE	FALSE	7	FALSE	FALSE	FALSE	0.034067402	1585.422948	394284.7111	FALSE	38298.31479	47332.34658	85630.66137	171261.3227
ficolin_1	3	0.158896277	0.087878637	0.098329026	0.028629531	0.597088484	0.034357952	0.482748357	0.051426865	0.241178274	0.028526716	0.622606674	0.371842048	0.169749976	0.219865644	0.0479159	1.294228368	0.059737671	0.985746879	0.096077882	0.565817727	0.046051081	1.337212593	0.209989291	0.070572076	0.15073871	0.033538083	0.701708853	0.043106317	0.575424222	0.068657694	0.354617289	0.032966153	0.720768444	1.901257168	1.707889265	1.852259952	1.315450116	2.704041349	1.36713932	2.579505307	1.541456536	2.279480806	1.304267726	2.72554554	-2.341845515	2.230437856	-0.113320829	ficolin_1	ficolin_1	FALSE	TRUE	FALSE	3	FALSE	TRUE	TRUE	0.530738325	162.4373923	56643.10835	FALSE	4192.622287	9811.389486	14004.01177	28008.02355
ficolin_1	4	1.435150298	0.482249481	0.954176777	0.189122496	5.874519217	0.233685634	4.383184258	0.398118941	2.480532041	0.180532469	5.959411905	0.972633059	0.299107299	0.687636256	0.167756582	3.469940937	0.193598468	2.631097715	0.299961769	1.504577905	0.164105637	3.564903299	1.069783885	0.333395551	0.754280908	0.191201163	3.759754229	0.223453378	3.029054311	0.330846095	1.809485861	0.189845183	3.848772001	11.14996844	9.572438587	10.94375022	7.818037852	15.74161762	8.16697567	15.02062061	9.021776593	13.23584103	7.72198736	15.92018927	0.571428593	-1.891619998	-0.597286818	ficolin_1	ficolin_1	FALSE	FALSE	FALSE	4	FALSE	FALSE	FALSE	2.407783357	167.9420258	339056.3176	FALSE	40477.73107	27432.65248	67910.38355	135820.7671
ficolin_1	6	0.430567281	0.136362268	0.282792247	0.064574964	1.706280227	0.079070394	1.201834804	0.122340412	0.676168117	0.063869521	1.758624795	0.547877034	0.146286963	0.327969972	0.069301688	2.452196009	0.085227976	1.615567835	0.144619671	0.800655009	0.068523863	2.47718014	0.479353002	0.147668959	0.35633072	0.081450196	1.557172706	0.096156434	1.248011305	0.156404397	0.795711002	0.081139089	1.626271529	4.969226957	4.914754308	4.875717677	3.408845254	7.009750715	3.582326508	6.627370348	4.015809317	5.905761246	3.401787662	7.078140056	-1.955640144	-1.311211461	-0.663159943	ficolin_1	ficolin_1	FALSE	FALSE	FALSE	6	FALSE	FALSE	FALSE	0.978444315	51.46608428	13785.48016	FALSE	1140.468458	1451.193584	2591.662042	5183.324084
ficolin_1	7	0.328551643	0.11153907	0.217751418	0.035736845	1.340466075	0.046103971	0.96088585	0.089838256	0.506066535	0.035031644	1.45693783	0.133930029	0.047480216	0.083402554	0.020334357	0.592160767	0.025608139	0.417037054	0.039628184	0.204558174	0.020051064	0.607249532	0.180071254	0.044151826	0.136884707	0.022779174	0.619209153	0.029068174	0.482840148	0.051675385	0.300393519	0.022090309	0.632355005	1.14187302	1.115673666	1.110937973	0.739380612	1.71801412	0.804107024	1.612762379	0.907403537	1.37646184	0.732345557	1.75572258	4.285286386	-1.420824676	0.99138105	ficolin_1	ficolin_1	TRUE	FALSE	FALSE	7	FALSE	TRUE	TRUE	0.462481672	290.645647	123316.3988	FALSE	27754.36462	11313.72475	39068.08937	78136.17873
Fmo2_1	2	0.683797453	0.130815721	0.370199821	0.074133127	2.852378005	0.097170823	2.168870622	0.149274466	1.002756496	0.072393682	2.986422974	0.994950744	0.239969814	0.558909621	0.091704374	3.934151551	0.111963719	2.923366058	0.212937897	1.495319787	0.087713896	4.256319213	0.63532117	0.166282138	0.44615293	0.082989966	2.318342745	0.107053203	1.865257467	0.170949299	1.090675704	0.082061325	2.3453827	3.816136008	3.236271166	3.701089466	2.317661856	5.979211566	2.503730542	5.586074042	2.921251944	4.679829772	2.30015767	5.982855659	-0.522803024	1.909635067	1.060931398	Fmo2_1	Fmo2_1	FALSE	FALSE	FALSE	2	FALSE	FALSE	FALSE	1.678748198	104.8034151	52489.72936	FALSE	7510.664248	10928.29602	18438.96026	36877.92053
Fmo2_1	3	0.011357705	0.00391794	0.007655997	0.001571524	0.042393216	0.001925731	0.032936687	0.003227438	0.01824617	0.0015395	0.043172496	0.022917804	0.007196902	0.016173879	0.003476684	0.0884956	0.004462619	0.061900737	0.007406261	0.038244178	0.003430145	0.089499781	0.004405525	0.002482686	0.003448234	0.000814905	0.013652551	0.000965634	0.011313887	0.0015839	0.007145129	0.000802358	0.01394629	0.034735008	0.033225577	0.033885591	0.0234687	0.049156756	0.024724404	0.047179705	0.027647143	0.041903774	0.023441084	0.05000189	6.210399999	14.23881023	-1.350839201	Fmo2_1	Fmo2_1	TRUE	TRUE	FALSE	3	TRUE	TRUE	TRUE	0.034275508	3693.593049	793790.6052	FALSE	154948.9578	312659.105	467608.0628	935216.1256
Fmo2_1	4	0.005982262	0.001482292	0.004081311	0.000910804	0.023303191	0.001097407	0.017892695	0.001725379	0.009517856	0.000904707	0.023573281	0.010811649	0.002578482	0.006509971	0.001224693	0.041652576	0.001574509	0.029256751	0.002649693	0.016587378	0.001216797	0.041791192	0.003917038	0.000999416	0.00295186	0.000797402	0.011324207	0.000986705	0.009494014	0.001421648	0.006450557	0.000793676	0.011773891	0.042905514	0.0383303	0.041924529	0.029145415	0.061735986	0.030877747	0.058438487	0.034867267	0.050494043	0.028918793	0.062641824	0.635649996	4.885063381	-1.515983023	Fmo2_1	Fmo2_1	FALSE	TRUE	FALSE	4	FALSE	TRUE	TRUE	0.016793911	3495.388092	634409.8857	FALSE	73089.71096	132093.8943	205183.6053	410367.2106
Fmo2_1	5	0.011476184	0.004054925	0.007379055	0.001379817	0.045411781	0.001728437	0.033257098	0.003220005	0.017868906	0.001370428	0.049449895	0.004783954	0.001511407	0.002613072	0.000636169	0.020731835	0.000782549	0.014456824	0.001270575	0.007018937	0.000617828	0.021578092	0.003781989	0.00202007	0.002894026	0.000647243	0.012835484	0.000792806	0.010227778	0.001186424	0.006221692	0.000628286	0.013005504	0.02891545	0.024294852	0.028153537	0.019299527	0.043440822	0.020159291	0.040871522	0.022956332	0.035001531	0.019257695	0.04370606	7.98148306	0.52410793	0.064853454	Fmo2_1	Fmo2_1	TRUE	FALSE	FALSE	5	TRUE	TRUE	TRUE	0.016260138	3698.725386	527074.6759	FALSE	157000.7335	65447.21468	222447.9481	444895.8963
Fmo2_1	6	0.006987368	0.002643213	0.004695412	0.000924238	0.026557135	0.001152311	0.02005038	0.001960926	0.010718043	0.000914505	0.029076949	0.015446443	0.006211862	0.010333091	0.001959194	0.058637591	0.002610339	0.045613653	0.004554488	0.023064723	0.001835797	0.060413742	0.005484345	0.001186295	0.00428745	0.000801156	0.017606751	0.000956732	0.013461955	0.001674439	0.009163377	0.000790805	0.018370452	0.024848585	0.024084272	0.024272402	0.015079741	0.037466988	0.016410732	0.035023071	0.019540927	0.030142651	0.015046026	0.038286847	3.391102454	7.138004526	2.485859552	Fmo2_1	Fmo2_1	TRUE	TRUE	FALSE	6	TRUE	TRUE	TRUE	0.022433811	4018.667131	673654.0133	FALSE	112843.7996	249455.1935	362298.993	724597.9861
Fmo2_1	7	0.012709645	0.003720789	0.007718663	0.00133318	0.050830818	0.001655007	0.034977529	0.003076227	0.019818963	0.001316578	0.051568538	0.011289373	0.003766377	0.00735792	0.001372894	0.048780031	0.001722984	0.032684482	0.002931148	0.017802942	0.001333451	0.049356793	0.006219338	0.001580805	0.004435793	0.000979401	0.021360637	0.001189521	0.01656065	0.001862873	0.011143054	0.000941036	0.021432172	0.047525257	0.050110467	0.04625956	0.031234507	0.073103712	0.032816962	0.066715724	0.037623501	0.057086427	0.030854158	0.074078034	4.373223058	4.140601354	-0.341064197	Fmo2_1	Fmo2_1	TRUE	TRUE	FALSE	7	FALSE	TRUE	TRUE	0.023999017	3956.679833	992775.9762	FALSE	198973.4938	176738.6912	375712.185	751424.3701
FoxA_1	1	0.150540009	0.054138156	0.091623795	0.021330729	0.702965731	0.026039669	0.404215342	0.040955689	0.23943935	0.020528842	0.721457745	1.065789524	0.362047087	0.685388428	0.172037129	4.063277258	0.222442788	2.972147817	0.342185232	1.630386311	0.168462664	4.549629535	0.101444681	0.045713784	0.076370694	0.019217343	0.325913802	0.022400757	0.268375044	0.034702731	0.163712485	0.019041375	0.357819749	0.389796812	0.350083246	0.376845169	0.226344563	0.616697213	0.249936347	0.573397196	0.294911326	0.481182337	0.224788879	0.621779304	2.743478509	9.780930353	0.815836885	FoxA_1	FoxA_1	TRUE	TRUE	FALSE	1	TRUE	TRUE	TRUE	1.216329532	510.7882481	287599.2934	FALSE	39276.5859	278069.4261	317346.012	634692.0239
FoxA_1	2	0.00148038	0.000254708	0.000814506	0.000173598	0.006792039	0.000212934	0.004965103	0.000338455	0.002376845	0.000169084	0.006884681	0.001765974	0.000343722	0.00088417	0.000171832	0.00882701	0.000217973	0.005236153	0.000355619	0.002677453	0.000169092	0.009658856	0.001812407	0.000445119	0.001341687	0.000203953	0.005961957	0.000298948	0.005112575	0.000501452	0.003246633	0.000200606	0.006108619	0.008629486	0.007993419	0.008335218	0.005075836	0.013724295	0.005481702	0.012630931	0.006585365	0.010633512	0.005052849	0.013849963	-0.336405544	0.582807597	2.272190268	FoxA_1	FoxA_1	FALSE	FALSE	FALSE	2	FALSE	FALSE	FALSE	0.003246354	5662.704223	342947.5986	FALSE	47470.19128	56628.12321	104098.3145	208196.629
FoxA_1	3	0.000231183	8.80E-05	0.000146937	3.41E-05	0.000905017	4.06E-05	0.000706074	6.26E-05	0.000363731	3.38E-05	0.000912806	0.000245149	9.61E-05	0.000157124	3.56E-05	0.001032542	4.30E-05	0.000761594	6.97E-05	0.000369287	3.45E-05	0.001048982	0.000208903	0.000104149	0.000153507	2.99E-05	0.000677103	3.66E-05	0.00056618	6.49E-05	0.000351775	2.91E-05	0.000688888	0.001737556	0.001579409	0.001703615	0.001162727	0.002521862	0.001233239	0.002351323	0.001395645	0.002072381	0.001152901	0.002544732	-0.035449252	0.547236559	0.348159908	FoxA_1	FoxA_1	FALSE	FALSE	FALSE	3	FALSE	FALSE	FALSE	0.000476332	6081.616442	74161.13847	FALSE	8550.53904	9067.10398	17617.64302	35235.28604
FoxA_1	4	0.000917927	0.000260337	0.00058908	0.000103604	0.003662907	0.000134404	0.002740505	0.000235345	0.00145066	0.000102072	0.003723561	0.000572888	0.000132131	0.000372259	8.89E-05	0.002426124	0.000100393	0.00175203	0.000160617	0.000866711	8.61E-05	0.002505132	0.000699416	0.000241701	0.000498285	8.85E-05	0.002614102	0.000121868	0.00190858	0.000207061	0.001167998	8.41E-05	0.002656625	0.00443784	0.004023116	0.00438601	0.002875577	0.006561383	0.003053079	0.006078417	0.003539145	0.005307209	0.002852511	0.006599939	2.066209988	-0.737699388	1.515131242	FoxA_1	FoxA_1	TRUE	FALSE	FALSE	4	FALSE	TRUE	TRUE	0.001490815	6005.987913	199553.3237	FALSE	33111.37942	20665.15168	53776.5311	107553.0622
FoxA_1	5	0.000782939	0.000208119	0.000526617	0.0001304	0.002802595	0.000158536	0.002159192	0.000231482	0.001222582	0.000127272	0.002824254	0.001492739	0.000475672	0.000904138	0.000178906	0.005758591	0.000220447	0.004403734	0.000385193	0.002511284	0.000172213	0.005841941	0.000977649	0.00045079	0.000714955	0.000140218	0.003269183	0.000183584	0.002805238	0.000302654	0.001628703	0.000137598	0.003308311	0.008276809	0.008407931	0.008129156	0.005536855	0.011822446	0.005841556	0.011104428	0.006685396	0.009895335	0.005533669	0.011912766	-1.902414421	1.949983309	-0.269169474	FoxA_1	FoxA_1	FALSE	FALSE	FALSE	5	FALSE	FALSE	FALSE	0.002275678	6057.144485	344478.9959	FALSE	28725.24542	54767.10424	83492.34966	166984.6993
FoxA_1	6	0.0001793	6.83E-05	0.000113923	2.63E-05	0.000748841	3.23E-05	0.000540542	5.03E-05	0.000282781	2.40E-05	0.000768567	0.000170155	3.03E-05	0.000100447	2.44E-05	0.000680683	2.82E-05	0.000498686	4.39E-05	0.000279984	2.40E-05	0.000686293	0.000179828	5.52E-05	0.000131351	2.45E-05	0.000618822	2.93E-05	0.000509424	4.83E-05	0.000317964	2.41E-05	0.000621857	0.001280098	0.001170255	0.001259228	0.000841933	0.001864138	0.000905629	0.001758407	0.001033113	0.001533099	0.000839203	0.001879046	-0.243610626	-0.701481748	1.100181334	FoxA_1	FoxA_1	FALSE	FALSE	FALSE	6	FALSE	FALSE	FALSE	0.000349455	5660.634315	47741.01561	FALSE	5745.272281	5452.244843	11197.51712	22395.03425
FoxA_1	7	0.000427523	0.000107338	0.000285286	6.43E-05	0.001668783	7.81E-05	0.001232314	0.000118174	0.000674217	6.38E-05	0.001703525	0.000326654	9.82E-05	0.000211162	4.93E-05	0.001243783	5.87E-05	0.000889805	9.61E-05	0.000533811	4.65E-05	0.001296435	0.00042355	0.000164163	0.000304766	6.60E-05	0.001371159	7.81E-05	0.001214788	0.000126058	0.000715608	6.35E-05	0.00138157	0.003334634	0.003121123	0.003263169	0.002163669	0.004926593	0.00226924	0.004595191	0.002604233	0.004051659	0.002143559	0.004943667	-0.088972087	-1.606364462	0.411150093	FoxA_1	FoxA_1	FALSE	FALSE	FALSE	7	FALSE	FALSE	FALSE	0.000754177	5583.732015	115025.045	FALSE	13329.33435	10184.44095	23513.77529	47027.55058
FoxB_1	3	0.049749221	0.0123975	0.030324071	0.006678663	0.22704657	0.008180602	0.138090063	0.012633564	0.077124505	0.006486839	0.234478445	0.058733278	0.014272992	0.038152687	0.006491475	0.219169408	0.008797528	0.16298931	0.015224888	0.099235053	0.006276868	0.22443653	0.040906451	0.01680229	0.030219364	0.0064702	0.133218837	0.007843452	0.108181549	0.013260834	0.071336591	0.006383416	0.134123169	0.311782594	0.275564213	0.305087846	0.210751885	0.435204849	0.220881543	0.422938959	0.250400739	0.37285211	0.209546725	0.441229983	0.588490117	1.537524648	0.838287051	FoxB_1	FoxB_1	FALSE	FALSE	FALSE	3	FALSE	FALSE	FALSE	0.108482499	1113.419945	476274.3564	FALSE	61674.30716	72811.87824	134486.1854	268972.3708
FoxB_1	4	0.003355588	0.001228698	0.002219088	0.00059889	0.013418974	0.000696984	0.009348045	0.001075437	0.005178702	0.000595029	0.013855015	0.007864889	0.001901491	0.004977703	0.000877545	0.029791713	0.001165858	0.022472223	0.001937809	0.012489149	0.000866877	0.030506481	0.003295671	0.001545354	0.00246601	0.000649606	0.010754069	0.000761133	0.008668482	0.001172176	0.005295342	0.000644285	0.010946207	0.038324188	0.037619312	0.037586018	0.026160869	0.055903418	0.028200498	0.051300128	0.031169432	0.045450713	0.026084829	0.056488427	-2.309087418	3.430410303	-1.947125208	FoxB_1	FoxB_1	FALSE	TRUE	FALSE	4	FALSE	TRUE	TRUE	0.011220476	2383.23397	245165.6297	FALSE	19059.07996	44671.02852	63730.10848	127460.217
FoxB_1	5	0.016430364	0.007817171	0.010336461	0.002418106	0.073888045	0.002984229	0.049674703	0.004644166	0.02569145	0.002323126	0.075161224	0.044143804	0.01458016	0.030971159	0.005541859	0.158110812	0.006878296	0.127154856	0.012397816	0.069484819	0.005392644	0.159072275	0.019748516	0.008970512	0.014210629	0.002813057	0.063288572	0.003432187	0.054228342	0.005814885	0.034321587	0.002776935	0.064243542	0.117013226	0.108144058	0.114235698	0.075481412	0.174545554	0.080284847	0.164647658	0.091926963	0.141366857	0.074776464	0.175652668	-0.306504389	6.63401532	2.02092177	FoxB_1	FoxB_1	FALSE	TRUE	FALSE	5	TRUE	TRUE	TRUE	0.060574168	1409.178659	322588.702	FALSE	32627.162	87660.08231	120287.2443	240574.4886
FoxB_1	6	0.032151871	0.009020206	0.01937406	0.004404743	0.143510108	0.005660708	0.095553861	0.008270691	0.04969965	0.004362953	0.149462783	0.049922349	0.013536566	0.032357788	0.005448559	0.209633957	0.007647733	0.144472196	0.012720529	0.083689492	0.00519407	0.21272582	0.059614545	0.017394169	0.048581424	0.00640151	0.169515723	0.008363919	0.138435717	0.017165757	0.103711611	0.006261006	0.173123395	0.195156601	0.163390736	0.187715046	0.117345906	0.310054684	0.122687102	0.290167863	0.14650796	0.247132497	0.117185292	0.311814218	-0.004197408	1.556536884	6.565653037	FoxB_1	FoxB_1	FALSE	TRUE	FALSE	6	FALSE	TRUE	TRUE	0.082074219	361.3677279	36362.68443	FALSE	4198.604601	6519.191499	10717.7961	21435.5922
FoxB_1	7	0.037797265	0.008305501	0.022178889	0.004422305	0.160085651	0.005987604	0.11039029	0.009992469	0.062205717	0.004350572	0.167970329	0.024852215	0.007926453	0.015871705	0.004135888	0.102163626	0.004988761	0.074446909	0.007620125	0.03904711	0.004046955	0.103589427	0.0272051	0.008377053	0.019370657	0.00413621	0.091143074	0.005041304	0.070502295	0.008378351	0.044960709	0.004096727	0.09195321	0.255833615	0.271816284	0.251619668	0.172919055	0.367891716	0.182132758	0.346068849	0.206076883	0.306056782	0.171955436	0.368225896	-0.007581742	-1.556346372	-0.365168813	FoxB_1	FoxB_1	FALSE	FALSE	FALSE	7	FALSE	FALSE	FALSE	0.06264948	820.3221349	190980.5995	FALSE	25434.85356	16723.76123	42158.61479	84317.22958
FoxG_1	3	0.007795145	0.002692712	0.004935794	0.001171295	0.029030296	0.001412671	0.021161968	0.002270359	0.011257747	0.001166224	0.029691542	0.023322333	0.005035748	0.015443494	0.002857019	0.086558535	0.003864814	0.069015461	0.006837617	0.03634349	0.002843073	0.089493214	0.006110513	0.002566876	0.004704722	0.001185728	0.019018576	0.001482601	0.016105565	0.00223012	0.009817524	0.001163511	0.019260898	0.066537708	0.066652703	0.065084197	0.045401232	0.0960871	0.047723235	0.089709002	0.053804409	0.079006206	0.045321916	0.096697231	-0.889464386	8.278187714	-1.60598397	FoxG_1	FoxG_1	FALSE	TRUE	FALSE	3	TRUE	TRUE	TRUE	0.031117478	1388.897088	161413.6748	FALSE	15037.10851	44989.59904	60026.70755	120053.4151
FoxG_1	4	0.012670424	0.004066474	0.007772615	0.001956393	0.05133887	0.002502852	0.038618346	0.003851557	0.019886718	0.001898435	0.053120064	0.017258603	0.008527648	0.010935824	0.002362976	0.070708013	0.002980185	0.04621743	0.004618189	0.026998351	0.002327828	0.075264286	0.012951558	0.008926356	0.00987357	0.002151011	0.04054302	0.002725076	0.032685166	0.004486467	0.021513695	0.002111879	0.040944369	0.12951747	0.115303282	0.127743091	0.086952113	0.179466685	0.093579764	0.171153553	0.106334435	0.153996873	0.085868438	0.180123043	-1.366506749	0.360664581	-0.394002353	FoxG_1	FoxG_1	FALSE	FALSE	FALSE	4	FALSE	FALSE	FALSE	0.029929027	1962.793045	544849.8192	FALSE	48813.52396	66489.743	115303.267	230606.5339
FoxG_1	5	0.005514023	0.002051332	0.003740741	0.000826	0.019839608	0.001012379	0.015258513	0.001742034	0.009380948	0.000802958	0.020429058	0.004159845	0.001214101	0.002669722	0.000636326	0.016171335	0.000812874	0.012182988	0.001240033	0.006429597	0.000612815	0.016932877	0.006424808	0.00304329	0.004815429	0.000850392	0.020986381	0.001089533	0.017335617	0.001903652	0.011150293	0.000832157	0.021536252	0.046859737	0.039808206	0.045745101	0.030987406	0.070677409	0.032506028	0.064679761	0.037514948	0.056265947	0.03033655	0.070798383	-0.03765648	-2.229186335	1.289441155	FoxG_1	FoxG_1	FALSE	FALSE	FALSE	5	FALSE	FALSE	FALSE	0.009673868	2821.221738	414501.7023	FALSE	43887.72349	33109.4208	76997.14428	153994.2886
FoxG_1	6	0.005334471	0.001490851	0.003547075	0.000750158	0.021642078	0.000882984	0.015164676	0.001457205	0.008880388	0.000741771	0.02223649	0.004270604	0.001004456	0.002666711	0.000567236	0.017570783	0.000710797	0.012780585	0.001134565	0.006705947	0.000542296	0.018020859	0.002917556	0.000995616	0.002061509	0.000492404	0.009001603	0.000580088	0.007537035	0.00093298	0.004972302	0.000489462	0.00939907	0.029108147	0.028719565	0.028358827	0.01929813	0.042142855	0.020522653	0.039962031	0.023571414	0.035052534	0.019118055	0.042184502	2.118919376	0.516319779	-1.085589739	FoxG_1	FoxG_1	FALSE	FALSE	FALSE	6	FALSE	FALSE	FALSE	0.009605075	3506.775412	423984.599	FALSE	65600.51927	52517.63984	118118.1591	236236.3182
FoxG_1	7	0.006256962	0.002486444	0.004091674	0.000700639	0.022320893	0.0009288	0.017248811	0.001666498	0.010093194	0.000672514	0.0232889	0.002533451	0.000800402	0.001737514	0.000432085	0.008946714	0.000535792	0.00718285	0.000800671	0.0039835	0.00042684	0.009025181	0.004178136	0.001644888	0.003092619	0.000559454	0.013447978	0.000685389	0.011268762	0.001199949	0.007350342	0.000555244	0.013595715	0.02469475	0.021352193	0.02389872	0.015630022	0.038195915	0.016673318	0.03513241	0.019249039	0.030112931	0.015557661	0.03840554	3.150371749	-1.752371611	1.695077545	FoxG_1	FoxG_1	TRUE	FALSE	FALSE	7	FALSE	TRUE	TRUE	0.008790412	3209.919037	321870.6467	FALSE	64469.10529	26103.61223	90572.71752	181145.435
Foxn2-3_1	1	0.012995557	0.006326611	0.008516316	0.001771795	0.056281991	0.002180004	0.036778906	0.003604315	0.020008772	0.001759284	0.05682697	0.0209395	0.006086859	0.012428381	0.002144355	0.086312581	0.002854097	0.066041778	0.004808866	0.034913229	0.002111223	0.087312332	0.010435416	0.005826346	0.007028857	0.001880879	0.038852639	0.002149486	0.03027559	0.003286074	0.017015338	0.001866307	0.039651313	0.112949755	0.112205439	0.109403029	0.07364354	0.178284741	0.077321052	0.164504494	0.087901821	0.137150658	0.0731534	0.179800245	-1.307862849	1.165175686	-1.576263117	Foxn2_3_1	Foxn2_3_1	FALSE	FALSE	FALSE	1	FALSE	FALSE	FALSE	0.033935057	1987.423646	481602.3723	FALSE	51330.53567	82707.94099	134038.4767	268076.9533
Foxn2-3_1	2	0.001013514	0.000342155	0.000574901	0.000126563	0.004782348	0.000159532	0.003034407	0.000262503	0.001499201	0.000122652	0.004977705	0.001669008	0.000215451	0.001018959	0.000181568	0.00694774	0.000214377	0.005050412	0.000360451	0.002664934	0.000177094	0.007276704	0.002026702	0.000237781	0.001626326	0.000190669	0.005962837	0.000251179	0.005241572	0.000565389	0.003531236	0.000183961	0.005994806	0.006072248	0.005733718	0.005781131	0.003410666	0.009913003	0.003684175	0.009271267	0.004399049	0.007850396	0.003385485	0.010193536	-0.88248511	0.919054002	5.714850391	Foxn2_3_1	Foxn2_3_1	FALSE	FALSE	FALSE	2	FALSE	FALSE	FALSE	0.002682521	4919.257398	206414.3374	FALSE	24526.11104	40388.47079	64914.58184	129829.1637
Foxn2-3_1	3	0.000467827	0.000168623	0.000308928	7.52E-05	0.001970692	9.53E-05	0.001362038	0.000146752	0.000714484	7.35E-05	0.001978238	0.00044047	0.000133177	0.000273494	7.20E-05	0.00172037	8.45E-05	0.001206471	0.00013453	0.000649141	7.09E-05	0.001736471	0.00052229	0.000142923	0.000402798	8.37E-05	0.001722796	0.000110686	0.001345075	0.000162296	0.000833164	8.22E-05	0.001750835	0.005222146	0.005090832	0.005106194	0.003582396	0.007515381	0.003741166	0.007007617	0.004232332	0.006238663	0.003571525	0.007532821	-1.649997909	-2.175323195	-0.131009184	Foxn2_3_1	Foxn2_3_1	FALSE	FALSE	FALSE	3	FALSE	FALSE	FALSE	0.000908296	5199.875388	146378.097	FALSE	12649.42658	11909.733	24559.15958	49118.31916
Foxn2-3_1	4	0.000221888	5.85E-05	0.000146123	3.19E-05	0.000792767	4.01E-05	0.000603476	6.36E-05	0.000361397	3.09E-05	0.000831826	0.000405914	0.000168107	0.000258418	4.73E-05	0.001584807	6.03E-05	0.001238959	0.000101823	0.000650872	4.65E-05	0.001616561	0.000231055	0.000108784	0.000176472	3.73E-05	0.00078517	4.34E-05	0.000626792	7.58E-05	0.000371407	3.69E-05	0.000787866	0.001723409	0.001618107	0.001674608	0.001123611	0.002563028	0.001203244	0.002385862	0.001366145	0.00206958	0.001113803	0.002575311	0.168768569	3.615171096	0.735155172	Foxn2_3_1	Foxn2_3_1	FALSE	TRUE	FALSE	4	FALSE	TRUE	TRUE	0.000627802	5146.113505	56533.95855	FALSE	5876.133297	10749.6203	16625.75359	33251.50718
Foxn2-3_1	5	0.000299974	8.02E-05	0.000167179	4.42E-05	0.0011836	5.35E-05	0.000797907	7.87E-05	0.000446558	4.35E-05	0.001202802	0.000255006	9.99E-05	0.000162307	4.34E-05	0.000961244	4.93E-05	0.000739075	7.48E-05	0.000398313	4.23E-05	0.000990378	0.000254614	9.28E-05	0.000185265	4.25E-05	0.000851952	5.30E-05	0.000692053	8.25E-05	0.000428437	4.09E-05	0.000860926	0.002698823	0.002903633	0.002643071	0.001906964	0.003851757	0.001986881	0.003617104	0.002214461	0.003175976	0.001900139	0.003867	-1.404511061	-1.639504637	-0.632272394	Foxn2_3_1	Foxn2_3_1	FALSE	FALSE	FALSE	5	FALSE	FALSE	FALSE	0.00055498	5169.169109	75683.27085	FALSE	8015.404689	6813.830771	14829.23546	29658.47092
Foxn2-3_1	6	0.000189847	7.27E-05	0.000117311	2.38E-05	0.000795172	2.92E-05	0.000551273	4.99E-05	0.000307333	2.35E-05	0.000838724	0.000113031	4.36E-05	7.23E-05	1.88E-05	0.000483239	2.41E-05	0.000333182	3.50E-05	0.000163355	1.85E-05	0.000486409	8.83E-05	5.30E-05	6.30E-05	1.76E-05	0.000283676	2.15E-05	0.000239219	3.16E-05	0.000144303	1.73E-05	0.000288892	0.001109636	0.001065682	0.00107125	0.000774595	0.001632761	0.000808735	0.00153403	0.000905162	0.001315808	0.000771676	0.001647211	1.814985157	-1.515238903	-1.847762892	Foxn2_3_1	Foxn2_3_1	FALSE	FALSE	FALSE	6	FALSE	FALSE	FALSE	0.000302877	5147.188706	32474.22214	FALSE	5029.708412	2994.579856	8024.288268	16048.57654
Foxn2-3_1	7	0.002588938	0.001204923	0.001607204	0.000345866	0.010152647	0.000420479	0.007538688	0.000686778	0.004130719	0.000338323	0.010599291	0.002144118	0.000672123	0.001400852	0.000343141	0.008139999	0.000422363	0.006058101	0.000654918	0.00344739	0.000335116	0.009143876	0.001808508	0.001067073	0.001336336	0.000331563	0.005653576	0.000402127	0.004956111	0.000632015	0.003011705	0.00032679	0.00575647	0.020664968	0.019736183	0.020056633	0.013829125	0.030365124	0.01472217	0.028081523	0.016608125	0.024802062	0.013779609	0.030772912	-0.534865386	-1.1082352	-1.185014205	Foxn2_3_1	Foxn2_3_1	FALSE	FALSE	FALSE	7	FALSE	FALSE	FALSE	0.004733056	4798.673931	507992.6702	FALSE	59616.18804	49373.18271	108989.3707	217978.7415
FoxO_1	1	0.014206853	0.004243846	0.008665112	0.002210491	0.062732638	0.002568454	0.040313852	0.003939074	0.022224975	0.002171229	0.064507966	0.029580442	0.005135963	0.016697245	0.003148881	0.134728341	0.004109966	0.084457094	0.006755923	0.046734892	0.003073492	0.148849163	0.016157559	0.003885368	0.011432918	0.002481973	0.056452028	0.002956117	0.044223147	0.004861501	0.028026168	0.002415962	0.056977526	0.136230584	0.122793112	0.131987098	0.087407455	0.210147671	0.091847656	0.195599919	0.104971533	0.166890774	0.087036483	0.210665307	-1.849861857	1.954260041	-0.415272253	FoxO_1	FoxO_1	FALSE	FALSE	FALSE	1	FALSE	FALSE	FALSE	0.043787294	3074.396304	1463471.649	FALSE	134281.9322	279591.749	413873.6812	827747.3624
FoxO_1	2	0.026421025	0.006319233	0.015756364	0.003120233	0.114985008	0.003715619	0.08015121	0.006237716	0.039815343	0.002995024	0.120128774	0.038466326	0.012502137	0.0234749	0.003885594	0.153008582	0.004861806	0.116244609	0.008614732	0.061039664	0.003703554	0.159502605	0.038524489	0.006487002	0.029032305	0.004064321	0.128695391	0.005431687	0.104129195	0.00985062	0.06492686	0.004015225	0.129659799	0.134292904	0.14590457	0.130010361	0.076965641	0.212982904	0.084243016	0.200132065	0.099223292	0.17176949	0.076465809	0.214415831	0.276683212	1.138818578	4.402343113	FoxO_1	FoxO_1	FALSE	FALSE	FALSE	2	FALSE	FALSE	FALSE	0.064887351	2186.199146	902605.0363	FALSE	126278.4079	183848.5256	310126.9335	620253.867
FoxO_1	3	0.01067944	0.003850217	0.007214421	0.001823036	0.040792992	0.002182832	0.029783908	0.003362507	0.016587719	0.001802598	0.042005613	0.011913868	0.003793002	0.008060189	0.001928511	0.050937692	0.00242566	0.034231742	0.003694405	0.018548693	0.001859954	0.051466908	0.010562047	0.005607051	0.007642674	0.00173589	0.035746343	0.002310062	0.026327006	0.003686762	0.016913533	0.001716031	0.035951552	0.146817167	0.156412947	0.144128378	0.103741858	0.206854278	0.109047889	0.194493053	0.120386081	0.171562392	0.103294741	0.208072934	-2.525767545	-2.299083044	-2.100490942	FoxO_1	FoxO_1	FALSE	FALSE	FALSE	3	FALSE	FALSE	FALSE	0.022593308	3430.250419	1706065.541	FALSE	125660.8876	140185.9317	265846.8193	531693.6386
FoxO_1	4	0.020514164	0.006841938	0.013708763	0.003226724	0.07877374	0.00386604	0.058029395	0.006214477	0.032785042	0.003214196	0.081729371	0.025837691	0.008796195	0.015588753	0.003481204	0.097839864	0.004195285	0.072005953	0.006784479	0.039788221	0.003430577	0.100613152	0.028298282	0.007258722	0.020980692	0.004021907	0.089119154	0.004916864	0.075008609	0.008362922	0.048729813	0.0039797	0.089948737	0.197600041	0.183959653	0.194580312	0.133533532	0.285301812	0.142672533	0.268588716	0.157543927	0.236964037	0.133261681	0.288139248	-1.088128161	-0.478807115	1.655617824	FoxO_1	FoxO_1	FALSE	FALSE	FALSE	4	FALSE	FALSE	FALSE	0.046351855	2913.641513	1914737.951	FALSE	174151.0344	219344.0905	393495.1249	786990.2499
FoxO_1	5	0.045953975	0.015907206	0.029208637	0.006230455	0.201214348	0.007779302	0.149346324	0.012450197	0.073221696	0.006101245	0.201830421	0.042822768	0.014900691	0.028142482	0.006554218	0.167256948	0.008291462	0.11907994	0.012787015	0.063787462	0.006324856	0.178828296	0.064192127	0.01296286	0.047570968	0.00786934	0.190905756	0.009730627	0.166803586	0.01635216	0.114209526	0.00772795	0.197939138	0.386590085	0.355987918	0.377963466	0.248223309	0.577078626	0.265155584	0.540366228	0.306884418	0.470058078	0.247959948	0.583263096	-0.638004899	-0.645394681	2.754959194	FoxO_1	FoxO_1	FALSE	FALSE	FALSE	5	FALSE	FALSE	FALSE	0.088776743	2973.815862	3965814.734	FALSE	406397.6918	378706.6088	785104.3007	1570208.601
FoxO_1	6	0.019008905	0.006636097	0.012115371	0.002398132	0.076193153	0.002981028	0.062243163	0.004961414	0.030179039	0.002276026	0.077246436	0.013851689	0.004541749	0.008730701	0.002274743	0.053848553	0.002700078	0.041993024	0.004220457	0.022296932	0.002235236	0.058679775	0.014548003	0.005282831	0.010799593	0.00259827	0.047796771	0.003243194	0.038728777	0.005060932	0.024028561	0.002507322	0.050184677	0.154715128	0.145929692	0.149998067	0.104466116	0.232144185	0.108996686	0.2174608	0.124545743	0.184276933	0.103476509	0.233586626	-0.178635989	-1.706331736	-0.993195725	FoxO_1	FoxO_1	FALSE	FALSE	FALSE	6	FALSE	FALSE	FALSE	0.032860595	1762.001992	507284.6088	FALSE	59016.01723	43004.66151	102020.6787	204041.3575
FoxO_1	7	0.038539136	0.012081451	0.025659114	0.006049606	0.139467008	0.008072727	0.111878795	0.011902432	0.062930582	0.005852268	0.148941671	0.048529582	0.012741224	0.030469872	0.005927539	0.203394644	0.007769989	0.150978363	0.01297239	0.071989204	0.005836012	0.204082762	0.054680838	0.019047481	0.038862611	0.007085834	0.194043141	0.009457814	0.151041074	0.016092223	0.091907481	0.006941684	0.19722967	0.39148527	0.390530031	0.380849538	0.251470113	0.60661358	0.27461707	0.558174159	0.310690601	0.472464309	0.247018193	0.614818799	-2.028145433	-0.493447459	1.220743886	FoxO_1	FoxO_1	FALSE	FALSE	FALSE	7	FALSE	FALSE	FALSE	0.087068718	2002.530436	1741414.987	FALSE	154546.8736	194609.8425	349156.7161	698313.4323
frizzled9_1	1	0.054359451	0.01778402	0.031656452	0.007264731	0.258883544	0.009209635	0.158046272	0.014832956	0.084632341	0.007097232	0.261170129	0.070843914	0.022230563	0.03798727	0.008106016	0.363447973	0.009982031	0.241266873	0.015624651	0.099471701	0.007870285	0.372213044	0.059806836	0.020553085	0.041992259	0.008452005	0.209141306	0.010344344	0.169349452	0.017198623	0.103617901	0.008174082	0.213790976	0.459037125	0.427967295	0.440630044	0.289031936	0.717492035	0.308057922	0.678511312	0.355756845	0.561616736	0.285985715	0.722991124	-1.597229334	-0.596687873	0.412080087	frizzled9_1	frizzled9_1	FALSE	FALSE	FALSE	1	FALSE	FALSE	FALSE	0.125203364	840.122799	352614.9698	FALSE	38367.24369	50002.08184	88369.32553	176738.6511
frizzled9_1	2	0.011728241	0.002429482	0.00677642	0.00135913	0.051746823	0.001758406	0.037483402	0.002769177	0.017545988	0.001286087	0.052877683	0.030575748	0.012361644	0.019300002	0.003481018	0.124185928	0.004864943	0.09289231	0.008698037	0.04464958	0.003435911	0.130583198	0.006771978	0.001662439	0.004843348	0.001116829	0.024057877	0.001343667	0.01750263	0.002054664	0.011302052	0.001107747	0.024312701	0.036468397	0.028208638	0.03498161	0.022030099	0.059520356	0.02405335	0.054928862	0.027665663	0.044785445	0.021937894	0.060526322	2.058983939	8.997901009	0.190863729	frizzled9_1	frizzled9_1	TRUE	TRUE	FALSE	2	TRUE	TRUE	TRUE	0.042303989	2520.334167	410442.4049	FALSE	74498.77563	194219.7322	268718.5079	537437.0157
frizzled9_1	3	0.006876735	0.002500658	0.004551292	0.001137199	0.024800363	0.001319743	0.018687858	0.002083899	0.011057429	0.001081306	0.02764506	0.02290281	0.007768443	0.015965467	0.003121324	0.081675275	0.00414411	0.062765102	0.0070269	0.038859378	0.002876023	0.08288576	0.003925692	0.002246025	0.003102086	0.000807204	0.01113009	0.001010863	0.009389384	0.00151229	0.006288858	0.000791897	0.011464337	0.050509521	0.044885645	0.049439294	0.035205817	0.073970931	0.036580706	0.068248477	0.041055429	0.059954933	0.034789432	0.074488752	0.178428388	12.24797252	-3.225280393	frizzled9_1	frizzled9_1	FALSE	TRUE	FALSE	3	TRUE	TRUE	TRUE	0.029779545	1780.623856	216041.7044	FALSE	21803.52258	72616.13686	94419.65944	188839.3189
frizzled9_1	4	0.01415328	0.003754219	0.009110904	0.002227999	0.058544207	0.002850814	0.041086029	0.004116307	0.022701272	0.00218442	0.058855958	0.013658566	0.006959798	0.009413596	0.002175341	0.049599529	0.002541862	0.038605666	0.003843189	0.021572064	0.002152673	0.050668035	0.024646757	0.007168184	0.018709367	0.00337118	0.074230469	0.004206571	0.065662589	0.007388749	0.043890763	0.003345163	0.074984834	0.14560801	0.139894409	0.142174939	0.093412391	0.215325909	0.100634416	0.199086872	0.115872682	0.175847588	0.09274726	0.216616697	-1.42198728	-1.402331702	2.54112343	frizzled9_1	frizzled9_1	FALSE	FALSE	FALSE	4	FALSE	FALSE	FALSE	0.027811847	1076.380296	187618.2875	FALSE	16397.91333	15824.74045	32222.65379	64445.30757
frizzled9_1	5	0.079361341	0.04057819	0.053171587	0.008514167	0.318572479	0.012312447	0.231087996	0.022543192	0.118443012	0.008283796	0.328281754	0.025715629	0.008016149	0.016678371	0.003832078	0.103937961	0.0046593	0.072532378	0.007129458	0.040041851	0.003708772	0.105523666	0.04696331	0.012570169	0.041014782	0.005936534	0.120382519	0.008623231	0.109432615	0.01652709	0.076682513	0.005688045	0.125185406	0.137120161	0.117739043	0.131602669	0.085637941	0.221008111	0.090563582	0.201735453	0.103927617	0.168946934	0.085220132	0.222833144	3.937710356	-0.308022726	7.996156775	frizzled9_1	frizzled9_1	TRUE	FALSE	FALSE	5	FALSE	TRUE	TRUE	0.10507697	1018.554166	244896.3593	FALSE	82333.62914	26678.74546	109012.3746	218024.7492
frizzled9_1	6	0.009146461	0.002262183	0.005478995	0.001490751	0.037696158	0.001632774	0.026544058	0.002526307	0.01394301	0.00143574	0.039832272	0.016064881	0.003821168	0.010534278	0.001913038	0.062801263	0.002661018	0.048313234	0.004184871	0.02436131	0.001848277	0.064920929	0.015594095	0.003628899	0.012169698	0.001843348	0.048404159	0.002283612	0.041115851	0.004127178	0.027692982	0.001819629	0.049009763	0.077139181	0.069532507	0.075070816	0.049219851	0.117445995	0.052218096	0.110373437	0.060344456	0.093517894	0.04872761	0.117842266	-1.192776502	1.915875165	2.870238915	frizzled9_1	frizzled9_1	FALSE	TRUE	FALSE	6	FALSE	TRUE	TRUE	0.025211343	1077.62211	112552.7659	FALSE	10621.5058	18655.65549	29277.16129	58554.32258
frizzled9_1	7	0.038881076	0.008715752	0.025213758	0.004515371	0.151123362	0.006054622	0.113429238	0.00996478	0.064441799	0.004399572	0.157704103	0.026393022	0.005773757	0.017065042	0.003687828	0.10936529	0.004798218	0.082278735	0.00744597	0.041854601	0.003496362	0.111084344	0.048515583	0.028751031	0.039410543	0.004922669	0.142220322	0.006641404	0.122563228	0.013700102	0.082871141	0.004715522	0.149066167	0.157303411	0.124918503	0.153179622	0.0947217	0.251291751	0.102186392	0.229633061	0.119264049	0.196045182	0.094182857	0.254302811	1.841666883	-0.601728412	6.61186917	frizzled9_1	frizzled9_1	FALSE	FALSE	FALSE	7	FALSE	FALSE	FALSE	0.065274098	1266.87296	369468.6736	FALSE	62402.84808	42359.93111	104762.7792	209525.5584
G-cadherin_1	1	0.003543179	0.000794603	0.002032733	0.000447089	0.015224522	0.000577359	0.011184306	0.000905645	0.005220233	0.0004351	0.017214566	0.012540184	0.004571026	0.007480047	0.001282677	0.05299205	0.001812686	0.038041785	0.003206191	0.020709752	0.001234984	0.053053813	0.002800863	0.00094502	0.002094344	0.000448533	0.009876752	0.000541178	0.00768565	0.000913487	0.004584764	0.000444891	0.010049172	0.021819806	0.021233524	0.021223302	0.013233892	0.034479971	0.014299515	0.031933949	0.016789403	0.026804355	0.013087769	0.034578344	-1.170556257	8.247642661	-1.857101018	G_cadherin_1	G_cadherin_1	FALSE	TRUE	FALSE	1	TRUE	TRUE	TRUE	0.016083363	4468.972273	605576.4385	FALSE	70763.34678	250448.957	321212.3038	642424.6076
G-cadherin_1	2	0.010298047	0.002781832	0.005785524	0.001187453	0.043437819	0.001573765	0.030931385	0.002362703	0.0144603	0.001158667	0.045945595	0.038840304	0.009124214	0.025115285	0.004622439	0.161676297	0.006589259	0.112246559	0.010698505	0.057575581	0.004522681	0.177029782	0.01112922	0.00746125	0.00863447	0.00147347	0.032823135	0.002001564	0.026605978	0.003726802	0.018624545	0.001418485	0.03480485	0.024640664	0.020783544	0.023522044	0.013766185	0.041203914	0.014971645	0.037677395	0.01783382	0.0314349	0.01366628	0.041673269	1.022065607	3.338213944	6.868476026	G_cadherin_1	G_cadherin_1	FALSE	TRUE	FALSE	2	FALSE	TRUE	TRUE	0.049138351	4230.09086	1072105.198	FALSE	184269.8356	694995.5298	879265.3655	1758530.731
G-cadherin_1	3	0.026893673	0.013428084	0.018521534	0.003567368	0.099467333	0.004659189	0.078440846	0.007852078	0.042092052	0.003504489	0.100317547	0.009263793	0.002998797	0.005978767	0.001394844	0.035227045	0.001718347	0.026875606	0.002750257	0.014513389	0.00137752	0.036121199	0.009803074	0.003795027	0.007142621	0.001531633	0.030425342	0.001833606	0.026626991	0.003080496	0.017155556	0.001493473	0.031136746	0.065016948	0.06983558	0.06356205	0.043872919	0.095486209	0.046294867	0.089122558	0.051767108	0.078576767	0.043455707	0.095809296	6.72627827	-0.443609615	0.546331863	G_cadherin_1	G_cadherin_1	TRUE	FALSE	FALSE	3	TRUE	TRUE	TRUE	0.036157466	2378.699477	519977.7116	FALSE	152170.0807	52416.49948	204586.5802	409173.1604
G-cadherin_1	4	0.024869231	0.009817844	0.01639512	0.003859328	0.09093407	0.004804087	0.068095788	0.007128367	0.038828373	0.003827194	0.092447205	0.038529981	0.014642831	0.024898245	0.004717564	0.156485382	0.005569977	0.120401213	0.009920611	0.060569426	0.004572745	0.158622738	0.020029459	0.010297159	0.015025048	0.003601269	0.067472485	0.004349114	0.054478132	0.006906858	0.033037353	0.003570202	0.069115107	0.228127234	0.211149407	0.222223244	0.158067061	0.33302597	0.165481217	0.31146123	0.18775551	0.269020885	0.157419831	0.333298208	-0.949899904	2.164300656	-1.711866712	G_cadherin_1	G_cadherin_1	FALSE	FALSE	FALSE	4	FALSE	FALSE	FALSE	0.063399211	1629.239793	680002.0286	FALSE	66013.44019	102274.8409	168288.2811	336576.5622
G-cadherin_1	5	0.03345769	0.011323468	0.020556999	0.003399325	0.133719264	0.004344612	0.101821646	0.00835572	0.054323073	0.003327579	0.1454704	0.018766527	0.004599067	0.011736927	0.002749353	0.072925764	0.003383465	0.055947186	0.005015898	0.028148877	0.002642407	0.073462473	0.059997657	0.047102063	0.055595469	0.010121384	0.13776858	0.013563007	0.118631724	0.026847004	0.090605054	0.009671201	0.138324993	0.098159096	0.080084623	0.092721834	0.057720044	0.164384131	0.063616699	0.147995226	0.072563599	0.124711133	0.057289152	0.165727651	0.682073799	-1.166154196	17.13477406	G_cadherin_1	G_cadherin_1	TRUE	FALSE	TRUE	5	FALSE	TRUE	TRUE	0.052224217	1708.950926	517053.2922	FALSE	97713.62691	54807.89161	152521.5185	305043.037
G-cadherin_1	6	0.0150931	0.007020409	0.009700018	0.002466109	0.057992034	0.002982372	0.043016267	0.004665903	0.025609235	0.002324201	0.05979291	0.052251577	0.009859584	0.032860135	0.005612432	0.222991165	0.00731881	0.143824329	0.012583091	0.081963243	0.005438741	0.225164815	0.021833826	0.007150007	0.015686846	0.003353756	0.078362369	0.004089964	0.058873254	0.006746803	0.036277572	0.003288321	0.080999399	0.15755214	0.137268026	0.153960205	0.104004731	0.230610174	0.110042014	0.222009557	0.125972154	0.189467479	0.102677679	0.231693147	-2.217475196	5.712874147	0.324812942	G_cadherin_1	G_cadherin_1	FALSE	TRUE	FALSE	6	TRUE	TRUE	TRUE	0.067344678	2732.332444	1482104.941	FALSE	112679.6626	390091.495	502771.1577	1005542.315
G-cadherin_1	7	0.015805595	0.004549119	0.009786357	0.002023856	0.068228783	0.002691527	0.047896148	0.004420934	0.025245745	0.001943638	0.068746308	0.035655029	0.015256306	0.023500337	0.00405375	0.131792191	0.005188276	0.101656226	0.010444266	0.060257982	0.003956253	0.135722951	0.014270248	0.006762625	0.010883325	0.002149701	0.048585493	0.00273829	0.038510931	0.004683094	0.023978635	0.002067114	0.049709043	0.096764567	0.094910824	0.09367737	0.062534226	0.144452879	0.066639401	0.137325253	0.075393959	0.118464115	0.061643261	0.145007627	0.39977819	7.522909321	0.275567796	G_cadherin_1	G_cadherin_1	FALSE	TRUE	FALSE	7	TRUE	TRUE	TRUE	0.051460624	3566.542944	1703582.626	FALSE	201050.7825	453540.1179	654590.9004	1309181.801
gataC_1	3	0.078117254	0.021662946	0.054879727	0.009848808	0.303951854	0.012231633	0.233350175	0.022315309	0.123824234	0.009373652	0.318835408	0.02526018	0.009125498	0.015836253	0.003557004	0.110348406	0.004206914	0.075236828	0.007176296	0.040343163	0.003437572	0.118352361	0.069637909	0.036412446	0.0615795	0.0092281	0.189121763	0.012944585	0.155158676	0.02781854	0.108434963	0.008939357	0.193202129	0.117404597	0.113982564	0.113518621	0.069361622	0.193373698	0.074543858	0.177860273	0.087712142	0.146770509	0.068888229	0.195773647	0.712196016	-0.981069528	14.80078822	gataC_1	gataC_1	TRUE	FALSE	TRUE	3	FALSE	TRUE	TRUE	0.103377434	1260.531506	376250.9573	FALSE	124123.6038	40136.90223	164260.5061	328521.0122
gataC_1	4	0.014437719	0.004975677	0.009091697	0.002032594	0.053201703	0.002410345	0.043132591	0.003963669	0.023608208	0.002019321	0.055688887	0.012585399	0.004394593	0.008460174	0.001936786	0.047925202	0.002323611	0.036055045	0.00372411	0.019410157	0.0019	0.049721867	0.013076738	0.003233416	0.00978719	0.002048756	0.04387918	0.002459198	0.037255569	0.003822983	0.021507718	0.00200467	0.045602691	0.106213433	0.091309154	0.103369392	0.07025779	0.153162975	0.076081826	0.142901827	0.085570171	0.127322215	0.069854602	0.154369088	0.115082	-0.023003576	0.802145229	gataC_1	gataC_1	FALSE	FALSE	FALSE	4	FALSE	FALSE	FALSE	0.027023118	1702.422167	355256.9969	FALSE	41843.994	36475.52091	78319.51491	156639.0298
gataC_1	5	0.040178256	0.006794988	0.027019622	0.004293179	0.156793371	0.005921687	0.123888443	0.010302035	0.063336909	0.003944115	0.158077745	0.039298828	0.016278588	0.02661061	0.004442486	0.150689821	0.006508212	0.103200488	0.01161705	0.064666489	0.00433169	0.154814385	0.05660079	0.041510776	0.051991461	0.007612078	0.131042116	0.011490138	0.119280727	0.027056122	0.084891738	0.007348101	0.13217626	0.07958213	0.080233706	0.07675568	0.04735452	0.131334755	0.050469625	0.117643249	0.060064069	0.098721944	0.047093195	0.132247851	0.094710191	0.985336083	18.34301993	gataC_1	gataC_1	TRUE	TRUE	TRUE	5	FALSE	TRUE	TRUE	0.079477084	1090.230242	215979.6295	FALSE	47755.95433	46710.66459	94466.61892	188933.2378
gataC_1	6	0.014582008	0.005577094	0.009833355	0.002575638	0.055482781	0.003052298	0.040613919	0.004479085	0.021895671	0.002501683	0.061899973	0.061011539	0.020249809	0.038562114	0.008114735	0.230816502	0.009727588	0.170333462	0.016986681	0.095202358	0.007896367	0.246607058	0.020458238	0.005650199	0.015497283	0.003053903	0.06858895	0.00402077	0.054269953	0.0065385	0.03455656	0.002957962	0.071382942	0.137020953	0.12553822	0.133833006	0.090609228	0.201961146	0.095103095	0.192975087	0.107574718	0.16533655	0.090365661	0.202837343	-1.587255946	7.557140801	0.696773816	gataC_1	gataC_1	FALSE	TRUE	FALSE	6	TRUE	TRUE	TRUE	0.075593547	799.8969555	118617.2688	FALSE	9330.081164	39037.32645	48367.40762	96734.81523
gataC_1	7	0.018371428	0.003510287	0.011129869	0.002105552	0.078491641	0.002610951	0.055400364	0.004429449	0.028929571	0.002069354	0.079398391	0.011469988	0.003230534	0.007442327	0.001872339	0.046617547	0.002268972	0.030687485	0.003449286	0.017135216	0.001863975	0.046906226	0.016851541	0.003231528	0.012364228	0.002128374	0.056547777	0.002636745	0.044198548	0.004608664	0.029128829	0.002074259	0.059714867	0.100202012	0.081007773	0.097979307	0.062827266	0.15109308	0.066834967	0.140816835	0.078894847	0.122694187	0.0622168	0.153273432	1.645067688	-1.130943629	1.893547698	gataC_1	gataC_1	FALSE	FALSE	FALSE	7	FALSE	FALSE	FALSE	0.029841415	1282.693785	199724.4585	FALSE	30226.57144	18871.60927	49098.1807	98196.36141
gatae_1	2	0.049601851	0.017650519	0.02955348	0.005783957	0.221048916	0.007448532	0.164378646	0.012016064	0.076978932	0.005693157	0.232189956	0.108685709	0.02002924	0.067456172	0.009281735	0.460588097	0.01192561	0.321318333	0.021759116	0.172264582	0.009057044	0.473177252	0.036398159	0.011362593	0.025465483	0.005804365	0.135399678	0.006888827	0.09901449	0.011273759	0.059247487	0.005766935	0.136631474	0.336688888	0.335576634	0.326145349	0.209660881	0.545196802	0.22478783	0.48294016	0.255368915	0.411075108	0.208611824	0.54816406	-0.430541337	3.898903231	-1.031836685	gatae_1	gatae_1	FALSE	TRUE	FALSE	2	FALSE	TRUE	TRUE	0.15828756	838.7009108	289756.0011	FALSE	34890.8955	76451.61608	111342.5116	222685.0232
gatae_1	3	0.003284063	0.001284694	0.002084056	0.000449396	0.0119142	0.000552885	0.009636204	0.000927276	0.005458705	0.000439879	0.012202277	0.002382638	0.000799314	0.001458359	0.000363909	0.010720547	0.000442791	0.007245113	0.000671909	0.003887057	0.00035779	0.011282645	0.00268853	0.001231708	0.001992017	0.000435236	0.00859632	0.000521967	0.007014467	0.000828549	0.004659385	0.000432163	0.008774099	0.020283645	0.018997397	0.019793703	0.013536222	0.029549135	0.014412662	0.027871652	0.016483737	0.02431853	0.013476696	0.029705144	1.463185614	-0.609533448	0.497321839	gatae_1	gatae_1	FALSE	FALSE	FALSE	3	FALSE	FALSE	FALSE	0.005666702	3668.376091	319224.4883	FALSE	44193.58317	32063.12385	76256.70702	152513.414
gatae_1	4	0.009985964	0.003907203	0.00631712	0.001449971	0.038700105	0.001739904	0.027778789	0.002868024	0.01470256	0.001447018	0.03948269	0.008883597	0.002325951	0.005447612	0.00129999	0.037248795	0.001634152	0.026412915	0.002526596	0.013755447	0.001255513	0.037577628	0.008707997	0.002407269	0.006443221	0.001625592	0.028480872	0.001937108	0.022929451	0.00286433	0.014737337	0.001598012	0.028939374	0.091872848	0.09267391	0.090829369	0.061376135	0.134003764	0.066345172	0.125493096	0.073998997	0.108666326	0.060894035	0.13450364	-1.018733967	-1.36613791	-0.565189789	gatae_1	gatae_1	FALSE	FALSE	FALSE	4	FALSE	FALSE	FALSE	0.018869561	2202.409688	474250.4708	FALSE	48438.00136	43090.85051	91528.85187	183057.7037
gatae_1	5	0.013060468	0.002971379	0.008612591	0.001485658	0.057263032	0.001994643	0.039265179	0.003343473	0.021060264	0.001467699	0.057904867	0.007689566	0.002033356	0.004924885	0.001031624	0.031423873	0.001245957	0.023004816	0.002085898	0.01209246	0.001002595	0.031520911	0.00775417	0.002927635	0.005736959	0.001048052	0.025202008	0.001350433	0.021324447	0.002489665	0.0128071	0.001030028	0.026111664	0.042980293	0.040497479	0.041692946	0.027644855	0.064729044	0.029714694	0.059799647	0.033717649	0.052673899	0.027383393	0.064830768	3.865618131	0.88883152	2.304690727	gatae_1	gatae_1	TRUE	FALSE	FALSE	5	FALSE	TRUE	TRUE	0.020750034	2236.538882	300911.1113	FALSE	65329.84849	38464.02574	103793.8742	207587.7485
gatae_1	6	0.005375492	0.001026346	0.003309266	0.00061492	0.022197882	0.000790824	0.015373102	0.001324908	0.008735261	0.000609767	0.022266046	0.005051778	0.000899283	0.00328919	0.000609183	0.019784213	0.000745727	0.014796899	0.001202263	0.007899281	0.000599293	0.021259394	0.003224464	0.00116993	0.002349562	0.000479891	0.012008659	0.000597411	0.008864785	0.00102569	0.005266464	0.000474741	0.012254887	0.024606551	0.023534898	0.023769954	0.016561745	0.036621346	0.017381357	0.034245828	0.019487143	0.029629132	0.016292838	0.036958357	2.156078765	1.561364586	-0.314751641	gatae_1	gatae_1	TRUE	TRUE	FALSE	6	FALSE	TRUE	TRUE	0.01042727	3536.556064	394551.0504	FALSE	67232.50749	63183.74627	130416.2538	260832.5075
gatae_1	7	0.002455177	0.000781062	0.001614241	0.000390176	0.01001681	0.000488993	0.00720989	0.00074832	0.004046931	0.000380213	0.010176584	0.002217642	0.000669556	0.001391623	0.000345252	0.009210723	0.000423544	0.006768787	0.000626627	0.003646871	0.000343726	0.009521922	0.001880344	0.00079488	0.00137461	0.000325245	0.005777878	0.000386278	0.005048617	0.000594475	0.003226527	0.000313104	0.005924726	0.023090026	0.02299974	0.022496868	0.015654235	0.034463807	0.016570737	0.031813289	0.018498363	0.027596495	0.015646683	0.03449249	-0.760748043	-1.458839645	-1.694096983	gatae_1	gatae_1	FALSE	FALSE	FALSE	7	FALSE	FALSE	FALSE	0.004672819	3272.688206	256311.8401	FALSE	26296.14075	23752.02846	50048.1692	100096.3384
gcm_1	2	0.019266453	0.005113942	0.010245552	0.002097127	0.088062853	0.002495688	0.061767692	0.004286259	0.027808557	0.002074328	0.08855726	0.030350671	0.006666879	0.020182875	0.003058541	0.118328482	0.003887956	0.091376549	0.006900146	0.049151234	0.003020297	0.124232847	0.011207316	0.00279366	0.007873354	0.001828745	0.044360204	0.002229642	0.033529392	0.003411222	0.017917171	0.001800874	0.045084657	0.084485529	0.079037656	0.082150809	0.053218472	0.129995313	0.056633922	0.121677296	0.064436341	0.105515355	0.052653128	0.130815415	0.528983132	4.801116192	-0.819709732	gcm_1	gcm_1	FALSE	TRUE	FALSE	2	FALSE	TRUE	TRUE	0.049617124	2990.739934	1019955.514	FALSE	172329.2768	271472.3467	443801.6235	887603.247
gcm_1	3	0.036635916	0.015634514	0.025984523	0.006530342	0.124884703	0.008054796	0.094031828	0.01268123	0.057888505	0.00646589	0.128716216	0.007753016	0.002403953	0.005355883	0.001251619	0.029518249	0.001563427	0.022274483	0.002349678	0.012740778	0.001240046	0.029723415	0.007084097	0.002120565	0.005423702	0.001250422	0.022562854	0.001582601	0.018483682	0.00235288	0.011470585	0.0012207	0.022810326	0.044280089	0.044703837	0.043039115	0.02882417	0.065864902	0.030687188	0.060966582	0.034866501	0.053826775	0.028724322	0.06656624	13.77783136	0.832869626	0.500841372	gcm_1	gcm_1	TRUE	FALSE	FALSE	3	TRUE	TRUE	TRUE	0.044388932	2235.15837	378676.2049	FALSE	183030.5772	38733.54824	221764.1255	443528.2509
gcm_1	4	0.031155422	0.011764058	0.019644044	0.003188644	0.134822012	0.004572327	0.093834269	0.008382066	0.04881758	0.003118342	0.136461692	0.022738083	0.006209081	0.015425856	0.003002233	0.089946641	0.003957665	0.064551273	0.006307205	0.035367793	0.002951173	0.095154945	0.014941408	0.006592433	0.01133995	0.00287551	0.051999809	0.003530526	0.038306152	0.005184108	0.024050989	0.002860106	0.052522558	0.169262602	0.1668081	0.16484674	0.114749948	0.246145109	0.122561271	0.232867314	0.137470348	0.202069018	0.114077282	0.249374329	2.277935844	0.327727183	-1.711551385	gcm_1	gcm_1	FALSE	FALSE	FALSE	4	FALSE	FALSE	FALSE	0.053893505	1497.040476	438119.9892	FALSE	69823.35734	50959.00446	120782.3618	241564.7236
gcm_1	5	0.0419426	0.013690818	0.026527819	0.005201272	0.144687736	0.006208727	0.10976344	0.010735127	0.063739826	0.005106488	0.155273312	0.022409538	0.009229344	0.014243235	0.003514053	0.089428623	0.004060585	0.068282903	0.006488951	0.032896029	0.003368524	0.092818934	0.042632885	0.018823381	0.033939894	0.005212449	0.12303897	0.007884141	0.106513187	0.014377948	0.071160553	0.004684686	0.124207082	0.192286942	0.188515339	0.188527757	0.120980935	0.285450422	0.130603989	0.269537723	0.15011888	0.234363505	0.119929682	0.28638191	2.035423683	-1.463222303	4.244210985	gcm_1	gcm_1	TRUE	FALSE	FALSE	5	FALSE	TRUE	TRUE	0.064352138	1209.01939	366204.6778	FALSE	61308.66793	32756.64723	94065.31515	188130.6303
gcm_1	6	0.038557981	0.009342699	0.022555577	0.003773399	0.146562779	0.004829255	0.110514549	0.008900972	0.062859346	0.003745435	0.150774111	0.038242532	0.009845704	0.025153955	0.004683363	0.155092468	0.005812039	0.114476063	0.009653786	0.063641721	0.00465251	0.166350005	0.039762918	0.011690671	0.032253786	0.005283974	0.117238289	0.006452965	0.097915483	0.011880552	0.067186996	0.005118541	0.117901604	0.131657067	0.127540454	0.128679305	0.080169168	0.208480977	0.084714827	0.189832515	0.098972147	0.164857013	0.077738229	0.211385361	2.228969345	2.394916957	5.208526794	gcm_1	gcm_1	TRUE	TRUE	FALSE	6	FALSE	TRUE	TRUE	0.076800513	1067.915474	232254.8597	FALSE	43973.19689	43613.44591	87586.6428	175173.2856
gcm_1	7	0.063972963	0.012041632	0.039181113	0.008122436	0.267150405	0.010163168	0.183807797	0.016195787	0.101257085	0.008057776	0.280899812	0.112092369	0.027102212	0.072334186	0.011835413	0.459187903	0.014962627	0.325327279	0.027663719	0.174094595	0.011380195	0.48898026	0.110311153	0.039412068	0.094820386	0.015435276	0.2908661	0.020340823	0.254555608	0.037154305	0.179578565	0.015131713	0.297888625	0.274865718	0.259640465	0.262569676	0.163678689	0.447552022	0.176451553	0.415457672	0.205158994	0.346125676	0.163445621	0.449129743	0.919923938	2.688156007	8.06601223	gcm_1	gcm_1	FALSE	TRUE	FALSE	7	FALSE	TRUE	TRUE	0.176065332	962.6336679	436052.7713	FALSE	59281.41518	103871.9158	163153.331	326306.662
Gelsolin_1	1	0.017781078	0.009117175	0.011265988	0.002903976	0.071573513	0.003314943	0.051099984	0.0052469	0.027708626	0.002896268	0.073444171	0.134328525	0.053386021	0.093661356	0.019836268	0.4594159	0.025741066	0.357568487	0.043103629	0.208459308	0.01893504	0.4741256	0.019872581	0.005279889	0.0138571	0.003173951	0.071461763	0.003848924	0.059018989	0.006006732	0.032289089	0.0030122	0.07407796	0.103928545	0.089460187	0.099388548	0.064073099	0.173422762	0.06792554	0.155660592	0.078796415	0.128712083	0.062742147	0.176279687	-1.834606587	11.64625515	-0.51655359	Gelsolin_1	Gelsolin_1	FALSE	TRUE	FALSE	1	TRUE	TRUE	TRUE	0.152109603	2434.004065	1197176.333	FALSE	105341.7901	795812.6604	901154.4505	1802308.901
Gelsolin_1	2	0.028192469	0.008428559	0.015367856	0.003572785	0.120955485	0.004193986	0.088435667	0.006824379	0.043854288	0.00351034	0.130684912	0.109887956	0.049982298	0.067506641	0.009986901	0.509322704	0.01366564	0.337294564	0.028611159	0.168905682	0.009363148	0.521485533	0.059503	0.039256548	0.05008552	0.006748489	0.174224153	0.009178667	0.142967293	0.018964876	0.098008861	0.006494384	0.177036736	0.105481606	0.086702708	0.09900688	0.057240392	0.186449644	0.062991412	0.169933954	0.07371881	0.137095417	0.056849145	0.187290462	-0.097346481	1.860253731	9.628731087	Gelsolin_1	Gelsolin_1	FALSE	TRUE	TRUE	2	FALSE	TRUE	TRUE	0.138080424	1526.589694	522610.0864	FALSE	65701.87468	256091.2536	321793.1283	643586.2566
Gelsolin_1	3	0.046527824	0.021582322	0.030531444	0.004751977	0.182049162	0.007007809	0.133841628	0.013001475	0.071706039	0.004654758	0.189036788	0.027933863	0.008229896	0.017389337	0.003651957	0.110815212	0.004216019	0.080354382	0.007458655	0.045714681	0.003454197	0.113655209	0.02808488	0.011083621	0.022409182	0.003379202	0.084313143	0.004498021	0.072985132	0.00859627	0.04846714	0.003322843	0.084748547	0.12208781	0.11417599	0.119127549	0.078402898	0.181048504	0.083871437	0.170658137	0.095709058	0.149287317	0.078053714	0.183198978	5.366789419	1.962446119	3.347688699	Gelsolin_1	Gelsolin_1	TRUE	FALSE	FALSE	3	TRUE	TRUE	TRUE	0.074461687	1125.369242	235679.1801	FALSE	58925.43805	35377.00667	94302.44473	188604.8895
Gelsolin_1	4	0.034466398	0.009859848	0.021448973	0.004551738	0.134464313	0.005279136	0.096855717	0.008692866	0.053377234	0.004498704	0.140731158	0.024424303	0.009578779	0.01607427	0.003875177	0.100719087	0.004687712	0.073039436	0.007523431	0.037665227	0.003814051	0.107222356	0.025255661	0.010841158	0.017981913	0.004081315	0.079249944	0.004960494	0.066731676	0.007965475	0.042665712	0.004016234	0.084263999	0.255592213	0.243377773	0.249085291	0.176688893	0.367912428	0.186858451	0.347472697	0.208733589	0.303210813	0.17557482	0.36877257	-0.078043999	-1.458699997	-0.848344282	Gelsolin_1	Gelsolin_1	FALSE	FALSE	FALSE	4	FALSE	FALSE	FALSE	0.058890701	960.0883068	255276.0957	FALSE	31770.07618	22513.5792	54283.65538	108567.3108
Gelsolin_1	5	0.023108788	0.005755381	0.015082325	0.002978711	0.097295488	0.003648076	0.072350614	0.00615097	0.03740825	0.002937508	0.099674156	0.013435152	0.004239325	0.008421519	0.002069684	0.05620892	0.002504072	0.040881041	0.003872957	0.020360288	0.001996823	0.057229728	0.026402211	0.024950405	0.02071636	0.00346237	0.07933405	0.004413934	0.065202536	0.008105472	0.046629363	0.003375066	0.079965906	0.114303414	0.103303418	0.110756679	0.075004371	0.174157764	0.079599428	0.159439147	0.09083211	0.13778652	0.074891975	0.174269042	1.607851318	-1.291537368	4.076992997	Gelsolin_1	Gelsolin_1	FALSE	FALSE	FALSE	5	FALSE	FALSE	FALSE	0.03654394	1672.52807	407256.5293	FALSE	64643.37245	37582.82415	102226.1966	204452.3932
Gelsolin_1	6	0.010556816	0.003708799	0.006841827	0.001603855	0.043440957	0.002083907	0.031001828	0.003259595	0.016244573	0.001590492	0.044341938	0.023959304	0.005594061	0.0158553	0.002480155	0.08847011	0.003141169	0.069348472	0.00597197	0.04122048	0.002430366	0.090346423	0.007353216	0.00354784	0.005448325	0.001658544	0.023942616	0.001986343	0.018842023	0.002816648	0.01179638	0.001646758	0.02414948	0.103078092	0.0919612	0.100067079	0.069701755	0.153775162	0.074330174	0.139128328	0.083228066	0.123703198	0.069303869	0.154554814	-1.62330168	4.688818018	-2.565331923	Gelsolin_1	Gelsolin_1	FALSE	TRUE	FALSE	6	FALSE	TRUE	TRUE	0.03451612	1863.42123	405929.6649	FALSE	36656.84055	83194.81746	119851.658	239703.316
Gelsolin_1	7	0.005713972	0.001610084	0.003484872	0.00079722	0.023792118	0.000947731	0.016046527	0.001574881	0.009069676	0.000781559	0.025939339	0.004875559	0.001292584	0.003241602	0.000787733	0.020740775	0.00092328	0.01433425	0.001448974	0.007435557	0.000780163	0.021190065	0.012015961	0.002191779	0.009874955	0.001149686	0.0344919	0.001538472	0.029863609	0.003211688	0.021259095	0.001116413	0.034917061	0.041448906	0.044007932	0.040278234	0.024550924	0.065497868	0.026173777	0.060951726	0.030670875	0.051939361	0.024525325	0.065772445	-0.969130481	-1.725264737	6.761978028	Gelsolin_1	Gelsolin_1	FALSE	FALSE	FALSE	7	FALSE	FALSE	FALSE	0.010589531	3773.090847	746459.8688	FALSE	81345.33099	69409.50998	150754.841	301509.682
gsc_1	1	0.283140316	0.071793099	0.186715448	0.042888974	1.217030276	0.052501176	0.752275162	0.079561383	0.438237668	0.041732523	1.294588413	0.981340881	0.238480252	0.577136075	0.083617739	4.164099609	0.108192884	3.181185651	0.214250809	1.564648549	0.082307443	4.319802285	0.350414603	0.092981684	0.255503375	0.05479871	1.132740524	0.066681087	0.976851362	0.101081221	0.597176823	0.054333406	1.153075414	2.265146257	2.113552331	2.189201617	1.375798519	3.590221787	1.495798264	3.280481569	1.725255972	2.814002519	1.366241356	3.691248859	-1.43373044	4.43667395	0.919865904	gsc_1	gsc_1	FALSE	TRUE	FALSE	1	FALSE	TRUE	TRUE	1.264481197	344.6465043	357131.3031	FALSE	33631.75013	116564.8602	150196.6103	300393.2206
gsc_1	2	0.064896133	0.01856318	0.039245104	0.008736601	0.281841001	0.011345748	0.183735718	0.017681399	0.093093311	0.008573044	0.285440724	0.10139432	0.016438855	0.060072951	0.01087449	0.424390506	0.014117526	0.296344083	0.023659872	0.151794381	0.010663246	0.449841402	0.068686486	0.018433061	0.048282926	0.010186746	0.250465029	0.012770405	0.198081535	0.020074072	0.110937253	0.009986994	0.252965315	0.593422178	0.560194625	0.580644623	0.383643236	0.879417393	0.413705519	0.82731768	0.460802389	0.719609138	0.383147354	0.885315136	-1.85710959	0.694820878	-0.64337271	gsc_1	gsc_1	FALSE	FALSE	FALSE	2	FALSE	FALSE	FALSE	0.166290453	689.0479924	309983.2344	FALSE	30811.84916	48140.71874	78952.5679	157905.1358
gsc_1	3	0.005436186	0.001874884	0.003570252	0.000740014	0.022109841	0.000978631	0.016552645	0.001573956	0.00878314	0.000730133	0.022923678	0.009249726	0.003319726	0.006181459	0.001033899	0.034939919	0.001342315	0.027157481	0.002412605	0.014577742	0.000973867	0.035619249	0.005654097	0.001307613	0.004232732	0.000721986	0.018377658	0.000936553	0.015184935	0.001596346	0.009958421	0.000709314	0.018568088	0.027322305	0.022035241	0.026521717	0.01775968	0.040772074	0.019053465	0.037675506	0.021616473	0.033104661	0.017568923	0.04105124	1.478579464	3.28135532	2.797320262	gsc_1	gsc_1	FALSE	TRUE	FALSE	3	FALSE	TRUE	TRUE	0.014685913	3975.557503	637140.2445	FALSE	85919.23937	146192.4555	232111.6949	464223.3897
gsc_1	4	0.008647887	0.003156597	0.005434174	0.001281653	0.035711152	0.001650011	0.025263374	0.002579727	0.013888558	0.001269147	0.037520887	0.007751287	0.003053547	0.005026401	0.001275351	0.03212282	0.001456838	0.024552303	0.002299496	0.012673864	0.001258197	0.032733036	0.007221971	0.001964576	0.00550202	0.001250424	0.022950346	0.001504808	0.018699364	0.002273976	0.011600804	0.001243456	0.023153094	0.07828052	0.073608468	0.076527382	0.053506435	0.112885669	0.056987635	0.105570301	0.064069975	0.093157104	0.052391405	0.113549397	-0.656419679	-1.499948102	-1.379352716	gsc_1	gsc_1	FALSE	FALSE	FALSE	4	FALSE	FALSE	FALSE	0.016399174	3038.320571	771161.8652	FALSE	79832.03275	71555.16563	151387.1984	302774.3968
gsc_1	5	0.019823108	0.004878457	0.012575046	0.002640175	0.085165381	0.003326177	0.056811868	0.005140849	0.031314727	0.002477958	0.092425615	0.020382454	0.005261946	0.013145564	0.002835319	0.082049654	0.003546154	0.059255578	0.005556928	0.034280715	0.002723602	0.08315869	0.023303721	0.005523346	0.017343909	0.002853504	0.074574896	0.003807817	0.063864141	0.006707859	0.041430688	0.002817539	0.076154069	0.120304935	0.105604637	0.116264907	0.07918234	0.181735465	0.082440616	0.168272785	0.094327133	0.147313979	0.078471877	0.183408789	0.785724038	1.351013845	2.861523926	gsc_1	gsc_1	FALSE	FALSE	FALSE	5	FALSE	FALSE	FALSE	0.040205562	3178.36222	1569202.975	FALSE	200252.7683	205903.2759	406156.0442	812312.0884
gsc_1	6	0.009191493	0.002459898	0.006011168	0.001112489	0.037397558	0.001387086	0.027539056	0.002429949	0.01543131	0.001090675	0.038505991	0.011312145	0.004738146	0.006971966	0.001455508	0.045074221	0.001838749	0.033561594	0.003064471	0.018218188	0.001379597	0.045410687	0.010974701	0.003880069	0.008216757	0.001396993	0.036168904	0.001663058	0.029714154	0.003022074	0.019360582	0.00138688	0.036913572	0.051727317	0.045317865	0.050520624	0.031749202	0.078189683	0.034350392	0.073823118	0.040185528	0.062713882	0.031471168	0.078881387	0.109410023	1.905363278	2.985527294	gsc_1	gsc_1	FALSE	FALSE	FALSE	6	FALSE	FALSE	FALSE	0.020503638	2977.59246	615315.3194	FALSE	81492.30041	100294.1204	181786.4208	363572.8416
gsc_1	7	0.011555532	0.002756262	0.007799158	0.001340118	0.044893592	0.00188327	0.032311684	0.003254408	0.018267716	0.001283995	0.04578994	0.003279344	0.001111459	0.002208597	0.000642796	0.012942744	0.000763615	0.009498149	0.001086535	0.005142828	0.000627232	0.013881678	0.00781232	0.000865919	0.005973801	0.000897071	0.024887196	0.001210497	0.019821891	0.002172571	0.013517218	0.000887158	0.025212348	0.035231824	0.035558198	0.034497817	0.021582732	0.053507164	0.023063452	0.049947726	0.027178624	0.043230024	0.02114463	0.053614351	4.615195848	-2.522169635	3.491066245	gsc_1	gsc_1	TRUE	FALSE	FALSE	7	FALSE	TRUE	TRUE	0.014834876	4190.69387	837824.2839	FALSE	202937.2754	57591.55984	260528.8352	521057.6705
Gsk-3_1	1	0.002446626	0.000687347	0.001308878	0.000239158	0.012170339	0.000306817	0.008544108	0.000545554	0.00391523	0.000231933	0.012546438	0.00179075	0.00050889	0.001096414	0.000222717	0.007671418	0.000275212	0.005338721	0.000445155	0.002843616	0.000216967	0.008084873	0.001501228	0.000503125	0.001107672	0.00022711	0.005056688	0.000279919	0.004012433	0.000485525	0.002472519	0.000222113	0.005212584	0.011247508	0.011051756	0.011011701	0.006649193	0.017772254	0.007192369	0.016255767	0.008488522	0.01377241	0.006615547	0.018280428	1.714004667	-0.05457357	0.290091407	Gsk_3_1	Gsk_3_1	FALSE	FALSE	FALSE	1	FALSE	FALSE	FALSE	0.004237376	6738.333129	613845.5444	FALSE	111089.3836	81309.24663	192398.6303	384797.2605
Gsk-3_1	2	0.00159014	0.00043261	0.000908052	0.000217272	0.006752764	0.000259115	0.00486364	0.000396447	0.002407689	0.000206974	0.007199309	0.002102748	0.000364133	0.001253868	0.000203826	0.008510821	0.000252769	0.006205848	0.000463314	0.00337534	0.000202431	0.008836008	0.000937355	0.000315553	0.000664078	0.000160276	0.00325355	0.000204415	0.002698063	0.000308429	0.001551673	0.000155951	0.003310244	0.007514972	0.007026272	0.007192229	0.004740884	0.011620294	0.005076457	0.010797627	0.005773265	0.009296332	0.004711744	0.011722106	1.461166256	3.055152806	-0.867088843	Gsk_3_1	Gsk_3_1	FALSE	TRUE	FALSE	2	FALSE	TRUE	TRUE	0.003692888	6025.654441	344362.393	FALSE	57735.61217	76347.64532	134083.2575	268166.515
Gsk-3_1	3	0.005945178	0.002207444	0.003908125	0.000932182	0.025972182	0.001151512	0.017917904	0.001791899	0.009234468	0.00090484	0.026323757	0.005993011	0.001833166	0.004032554	0.000889471	0.025318372	0.001092559	0.016870601	0.001765379	0.009111411	0.000879324	0.026751005	0.004976229	0.002199408	0.003628256	0.000864981	0.016378241	0.001048852	0.013319307	0.001783769	0.008042626	0.000861335	0.016990837	0.057625175	0.049453298	0.056504006	0.040253413	0.082282091	0.042135733	0.077837056	0.04712901	0.068315664	0.040107648	0.083064851	-1.368902757	-0.95006413	-1.280292052	Gsk_3_1	Gsk_3_1	FALSE	FALSE	FALSE	3	FALSE	FALSE	FALSE	0.01193819	3320.369837	672658.721	FALSE	65544.73536	66072.08516	131616.8205	263233.641
Gsk-3_1	4	0.013444757	0.004483675	0.008773081	0.002004839	0.054246475	0.002394902	0.038551491	0.004049343	0.02130178	0.001985045	0.055113959	0.015356821	0.005949391	0.009948873	0.002177215	0.064445207	0.002584595	0.041410685	0.004345804	0.02389359	0.002133731	0.067505496	0.031830826	0.006908945	0.025618021	0.003882871	0.089853104	0.004967553	0.07833219	0.008981845	0.055468644	0.003831746	0.091666432	0.117363324	0.10196355	0.114216498	0.073847402	0.175471755	0.079245157	0.164687395	0.091470023	0.144640938	0.073139739	0.176669321	-1.29355265	-0.352055194	6.707156755	Gsk_3_1	Gsk_3_1	FALSE	FALSE	FALSE	4	FALSE	FALSE	FALSE	0.028801579	2416.645671	867955.9601	FALSE	78519.75355	89686.54306	168206.2966	336412.5932
Gsk-3_1	5	0.065200162	0.021077049	0.040589975	0.007557343	0.294834898	0.010194583	0.191685625	0.017356031	0.1019679	0.007357469	0.313663531	0.024893712	0.008892051	0.015295787	0.004351037	0.100430239	0.005482902	0.076043709	0.007920474	0.037534687	0.004267292	0.101870202	0.03898224	0.010947326	0.028313391	0.005822462	0.130543315	0.006983677	0.107744013	0.011871495	0.065435168	0.005558329	0.131112636	0.286959903	0.249754049	0.280998174	0.190798686	0.417697511	0.203771008	0.392984191	0.229048264	0.343463035	0.190280135	0.42369565	3.072734712	-2.698353165	1.122848184	Gsk_3_1	Gsk_3_1	TRUE	FALSE	FALSE	5	FALSE	TRUE	TRUE	0.090093874	2187.501617	1644958.108	FALSE	311993.4233	119120.4776	431113.9009	862227.8017
Gsk-3_1	6	0.025646155	0.008816446	0.01669389	0.00287593	0.103617682	0.003604137	0.074051719	0.006655925	0.038688232	0.002833728	0.106155406	0.022058499	0.007457563	0.014751214	0.003015119	0.089236829	0.003597513	0.066715317	0.005928811	0.036372334	0.002912839	0.090319685	0.028830206	0.006071347	0.021276357	0.003066017	0.091976985	0.003870101	0.077515565	0.006938871	0.051423714	0.003046518	0.093801448	0.107368483	0.104334022	0.104661167	0.063756345	0.168535098	0.068300948	0.155660803	0.080899233	0.132701527	0.062848466	0.171659949	1.560088876	0.406261192	5.493270382	Gsk_3_1	Gsk_3_1	TRUE	FALSE	FALSE	6	FALSE	TRUE	TRUE	0.047704654	1858.927802	525009.9594	FALSE	88623.17459	76225.62603	164848.8006	329697.6012
Gsk-3_1	7	0.02191562	0.00599726	0.012917052	0.00216258	0.086212785	0.002793566	0.064211828	0.005486349	0.032756634	0.00206845	0.086891572	0.0087369	0.002815263	0.005449584	0.001258363	0.034528682	0.001490133	0.023510834	0.002527512	0.012846754	0.001236513	0.036733696	0.02342902	0.01277533	0.02094529	0.002568991	0.058736576	0.003583704	0.051576336	0.007551344	0.039158646	0.002486647	0.059017286	0.054406896	0.055330586	0.052444955	0.030359155	0.087918988	0.032995397	0.081095913	0.039951875	0.068958629	0.030064737	0.088498834	1.474805099	-0.566278479	10.44945261	Gsk_3_1	Gsk_3_1	TRUE	FALSE	TRUE	7	FALSE	TRUE	TRUE	0.03065252	3516.286641	1098026.833	FALSE	270970.6765	108025.4104	378996.0869	757992.1739
HesC_1	1	0.002958747	0.000679473	0.001614	0.000326594	0.013562912	0.000433145	0.00922069	0.000682222	0.004488904	0.000321874	0.014272806	0.003833824	0.000587033	0.002229517	0.000397303	0.016314031	0.000486094	0.010566969	0.00083194	0.00604142	0.000392703	0.017508667	0.003206077	0.001220096	0.002374342	0.000448488	0.010755037	0.000577608	0.008963138	0.00096877	0.005208721	0.000425099	0.010863813	0.016689637	0.014179917	0.015956708	0.010052392	0.027760954	0.010804127	0.025331382	0.012624967	0.020772621	0.009973646	0.027916977	-0.00759176	1.086971353	1.599171654	HesC_1	HesC_1	FALSE	FALSE	FALSE	1	FALSE	FALSE	FALSE	0.006792571	6161.853945	800926.217	FALSE	112339.0387	145564.3285	257903.3671	515806.7343
HesC_1	2	0.000718392	0.000245456	0.000433476	9.29E-05	0.002929438	0.000118716	0.002214824	0.000189674	0.001130298	9.23E-05	0.002984054	0.000669979	0.000236219	0.000397579	9.09E-05	0.002837288	0.000108148	0.002091693	0.000177826	0.001009262	9.02E-05	0.002865339	0.000751435	0.000179213	0.000517682	0.000104744	0.002609198	0.000136596	0.002137378	0.000208642	0.001296533	9.63E-05	0.002646152	0.005844559	0.006269469	0.005682552	0.003692228	0.008833506	0.003951286	0.008413759	0.004463825	0.007185533	0.003657024	0.00892391	-1.231724919	-1.34459556	0.341704515	HesC_1	HesC_1	FALSE	FALSE	FALSE	2	FALSE	FALSE	FALSE	0.001388371	5913.684844	219267.0233	FALSE	25123.37284	23430.29191	48553.66475	97107.3295
HesC_1	3	0.000365689	0.000128987	0.000235282	5.30E-05	0.001504602	6.44E-05	0.001177796	0.000107796	0.000552765	5.25E-05	0.001531418	0.000381663	9.99E-05	0.000259547	5.48E-05	0.001457959	6.91E-05	0.001135813	0.000109774	0.000610181	5.27E-05	0.001496513	0.000569957	0.000195231	0.000447256	7.27E-05	0.001700824	9.05E-05	0.001445244	0.000168919	0.00098028	6.83E-05	0.001736037	0.003111494	0.002611238	0.003034359	0.002001309	0.00463381	0.00213594	0.00433767	0.002466766	0.003740205	0.001998683	0.004649522	-0.465456927	0.196199513	3.244841611	HesC_1	HesC_1	FALSE	FALSE	FALSE	3	FALSE	FALSE	FALSE	0.000747352	5898.450958	130063.8593	FALSE	12722.94781	13278.71231	26001.66012	52003.32023
HesC_1	4	0.000384186	0.000119567	0.000241708	5.40E-05	0.001659088	6.61E-05	0.00120394	0.000110895	0.000590479	5.37E-05	0.001695551	0.000784432	0.000163632	0.000488395	8.63E-05	0.003487124	0.000111009	0.002490463	0.00018743	0.001185465	8.32E-05	0.003671278	0.000364012	0.000156206	0.000261941	5.52E-05	0.001172682	6.84E-05	0.001042244	0.000118479	0.000622287	5.38E-05	0.001203213	0.002635426	0.002597204	0.002594997	0.001762634	0.003921032	0.001880301	0.003613827	0.002126873	0.003145031	0.001757998	0.003927145	0.076391597	5.171521343	0.060074856	HesC_1	HesC_1	FALSE	TRUE	FALSE	4	TRUE	TRUE	TRUE	0.001168618	5949.407352	121556.8158	FALSE	13598.42103	27765.32118	41363.74221	82727.48443
HesC_1	5	0.001535248	0.000442784	0.001126658	0.000254068	0.005511598	0.000313742	0.004199296	0.000479523	0.002528208	0.000249843	0.005796457	0.003058003	0.001129207	0.002054986	0.000362341	0.011818878	0.00049533	0.00873722	0.000861505	0.004731554	0.000350127	0.012125743	0.001364373	0.000535565	0.0010195	0.000233166	0.004486531	0.000302131	0.003680417	0.000463601	0.002305956	0.00023072	0.004530368	0.012657801	0.01245395	0.012409069	0.008492297	0.018361961	0.009129274	0.017132363	0.010115153	0.015228629	0.008480647	0.018723085	0.002338793	4.282018793	-0.415074591	HesC_1	HesC_1	FALSE	TRUE	FALSE	5	FALSE	TRUE	TRUE	0.004593251	6075.992827	573688.0979	FALSE	56677.81051	112894.3995	169572.21	339144.4201
HesC_1	6	0.000186898	3.93E-05	0.000120599	2.62E-05	0.000734038	3.34E-05	0.000519777	5.31E-05	0.000281371	2.59E-05	0.000749058	0.000182094	5.07E-05	0.000115042	2.66E-05	0.000759324	3.19E-05	0.000527614	4.93E-05	0.000282608	2.59E-05	0.000776208	0.000189039	8.57E-05	0.000140657	2.78E-05	0.000599768	3.36E-05	0.000503309	5.93E-05	0.000315287	2.65E-05	0.000619157	0.001561514	0.001466303	0.001524958	0.001032798	0.002294716	0.001097178	0.002152	0.001253885	0.001848131	0.001025737	0.002318758	-0.724813776	-0.759255859	0.353056624	HesC_1	HesC_1	FALSE	FALSE	FALSE	6	FALSE	FALSE	FALSE	0.000368992	5654.718527	55603.97822	FALSE	5976.210294	5822.612778	11798.82307	23597.64614
HesC_1	7	0.001433111	0.000581508	0.000897805	0.00017179	0.005598982	0.000228942	0.004155406	0.000402514	0.002408223	0.000170437	0.005929428	0.000998989	0.000328098	0.000663408	0.000151872	0.003665588	0.000195362	0.00280383	0.000305969	0.001592124	0.000150742	0.003750447	0.001008314	0.000594105	0.000760308	0.000170505	0.003313971	0.000209036	0.002666445	0.000344312	0.001657846	0.000166616	0.00335751	0.009566102	0.009576938	0.009347536	0.006320009	0.013887202	0.006760505	0.013153915	0.007544914	0.011496291	0.006295217	0.013972862	0.654819923	-1.305750945	-0.457267842	HesC_1	HesC_1	FALSE	FALSE	FALSE	7	FALSE	FALSE	FALSE	0.0024321	5038.48522	271252.9347	FALSE	36381.445	25360.66144	61742.10644	123484.2129
Hex_1	1	0.647967877	0.15973462	0.362272266	0.09138389	3.015993664	0.10566286	1.872186882	0.163340626	0.960583339	0.089209691	3.127122645	0.807864199	0.228786015	0.45833386	0.093655437	3.670792983	0.120002266	2.533055394	0.205422101	1.283452778	0.092760661	3.69112019	1.067466086	0.199023314	0.789812743	0.119623133	3.676070371	0.150146954	2.982142598	0.284013164	1.812576789	0.116639666	3.741627436	5.552303452	4.57425601	5.356038371	3.463907158	8.732497638	3.731601598	8.008750484	4.240657884	6.895978153	3.427289579	8.760117226	-1.813725382	-0.473979882	1.664809818	Hex_1	Hex_1	FALSE	FALSE	FALSE	1	FALSE	FALSE	FALSE	1.455832076	397.9227674	981420.0351	FALSE	102600.8723	127919.2602	230520.1325	461040.265
Hex_1	2	0.055865279	0.017745385	0.029784152	0.006686111	0.25661894	0.007883963	0.185305976	0.012834289	0.085203615	0.006577088	0.265337143	0.041462056	0.010878297	0.026811723	0.005753833	0.159440204	0.007489003	0.121229927	0.011724265	0.065353654	0.005610132	0.169137583	0.046841912	0.01783812	0.033306756	0.006812756	0.166950084	0.008364398	0.127659371	0.013906198	0.077499146	0.006721782	0.168405802	0.384001209	0.364270602	0.369712089	0.24645947	0.603282299	0.255334659	0.560039869	0.293804313	0.472102964	0.242927222	0.606716191	-0.258994182	-1.339087482	-0.199825265	Hex_1	Hex_1	FALSE	FALSE	FALSE	2	FALSE	FALSE	FALSE	0.097327336	1571.338975	1013245.038	FALSE	137937.3066	102374.2194	240311.5259	480623.0519
Hex_1	3	0.010140919	0.004081306	0.006470859	0.001566499	0.04435987	0.001901257	0.029163101	0.002975893	0.01558827	0.001551574	0.047962954	0.044864942	0.017905121	0.032096061	0.007786774	0.149035466	0.010335819	0.120102817	0.01670888	0.06973911	0.007515269	0.153086886	0.010813987	0.002801177	0.008614516	0.001572606	0.0332681	0.001942946	0.026641346	0.003383337	0.018541997	0.001549208	0.033493686	0.053282937	0.050533757	0.052597695	0.034327774	0.077688508	0.036932458	0.073048467	0.042200866	0.063872121	0.033895883	0.078390927	1.230217417	10.68562367	2.010907042	Hex_1	Hex_1	FALSE	TRUE	FALSE	3	TRUE	TRUE	TRUE	0.05500586	2506.883702	594878.4221	FALSE	63730.25726	281952.1951	345682.4523	691364.9047
Hex_1	4	0.00741642	0.002467561	0.00495453	0.001284542	0.027517617	0.001489472	0.020773634	0.002294055	0.011936436	0.001278016	0.028163366	0.008879131	0.002129226	0.005967187	0.00136992	0.034306113	0.001659271	0.025312596	0.002589221	0.013490597	0.001359608	0.035244897	0.006877227	0.002708079	0.00538362	0.001327355	0.020577853	0.001501137	0.018247253	0.002341394	0.011329625	0.001307496	0.020801348	0.094705255	0.102501079	0.093188816	0.067166932	0.135715898	0.069820315	0.124736397	0.077663041	0.111002222	0.066876716	0.136261728	-2.136261871	-1.216088439	-1.695591766	Hex_1	Hex_1	FALSE	FALSE	FALSE	4	FALSE	FALSE	FALSE	0.01629555	2829.891582	770391.2046	FALSE	59392.81249	71106.62175	130499.4342	260998.8685
Hex_1	5	0.02357676	0.011420158	0.015789765	0.003056157	0.097262837	0.00409525	0.060896803	0.007442815	0.036320473	0.002952162	0.09909464	0.032414451	0.016086571	0.02420788	0.005399338	0.109143388	0.006537155	0.082954712	0.011247178	0.050920753	0.005189897	0.111052807	0.008566592	0.005984112	0.00654592	0.001586232	0.029190979	0.001825263	0.022220557	0.002826118	0.014069297	0.001566255	0.029675111	0.050498457	0.043365275	0.048895194	0.033424875	0.074543839	0.03537001	0.069881241	0.040933436	0.060233547	0.033314347	0.074877385	8.735042418	11.42321755	0.761852957	Hex_1	Hex_1	TRUE	TRUE	FALSE	5	TRUE	TRUE	TRUE	0.055991211	1927.556183	344472.4243	FALSE	87598.81185	120435.0112	208033.8231	416067.6462
Hex_1	6	0.013077769	0.003754206	0.008624409	0.002151902	0.047727864	0.002439375	0.039537355	0.003762022	0.021089604	0.002040686	0.048018684	0.021856699	0.004944487	0.012849452	0.002616764	0.090412371	0.003223627	0.061616921	0.005222165	0.033076179	0.002519707	0.09257713	0.013014016	0.006401724	0.009711234	0.002119167	0.046931887	0.002510324	0.035750681	0.003882044	0.021637883	0.002067947	0.047225458	0.115079884	0.130714733	0.112320751	0.077110348	0.165753636	0.082252457	0.155115202	0.093450263	0.136990284	0.076904788	0.16589347	-0.77342669	1.520817177	-0.396318782	Hex_1	Hex_1	FALSE	FALSE	FALSE	6	FALSE	FALSE	FALSE	0.034934467	1718.110126	390148.9868	FALSE	38604.29676	64518.84126	103123.138	206246.276
Hex_1	7	0.02728971	0.008163176	0.01801916	0.002761096	0.086136214	0.004032581	0.071573294	0.007762645	0.041482089	0.002618308	0.090216573	0.010329465	0.002574298	0.007136849	0.001525989	0.038488871	0.001842126	0.028159376	0.002860424	0.016227459	0.00151786	0.039250931	0.011438843	0.002801885	0.008563678	0.001527109	0.036385608	0.00190335	0.029865587	0.003399556	0.020102904	0.001477006	0.037430276	0.058098631	0.055961733	0.056398514	0.03683824	0.086651634	0.039608848	0.080820411	0.045705296	0.071276625	0.036494501	0.086722253	6.055159515	1.02688818	2.531756757	Hex_1	Hex_1	TRUE	FALSE	FALSE	7	TRUE	TRUE	TRUE	0.037619175	3836.2598	1303096.664	FALSE	401619.6431	152017.5898	553637.233	1107274.466
Hmx_1	1	0.004012686	0.001081532	0.002434803	0.000577805	0.015620003	0.000736135	0.010888092	0.001100243	0.005834231	0.000559778	0.015882039	0.041211478	0.018304916	0.02803664	0.007807948	0.170475233	0.009328945	0.114826074	0.014323765	0.063412454	0.007389549	0.171473362	0.003614327	0.001390311	0.002693094	0.000695213	0.012921056	0.000874766	0.009755582	0.001281823	0.00556427	0.000677409	0.013306261	0.017768203	0.016966339	0.017080678	0.010873516	0.028953014	0.011497598	0.025959211	0.013497525	0.021805624	0.010828076	0.029349895	-1.784409981	13.26190332	-0.429968902	Hmx_1	Hmx_1	FALSE	TRUE	FALSE	1	TRUE	TRUE	TRUE	0.045224163	4083.983689	770714.3575	FALSE	66927.2724	687363.0517	754290.3241	1508580.648
Hmx_1	2	0.007138324	0.001630389	0.00423731	0.000920332	0.03329218	0.001098411	0.02107148	0.001762926	0.01094972	0.000914652	0.034311969	0.039564811	0.017541606	0.026414172	0.006775126	0.164626114	0.008003414	0.119257046	0.013149384	0.058935003	0.006543592	0.168526435	0.007841232	0.004822204	0.005941518	0.001117277	0.024920328	0.001398231	0.019408461	0.002529252	0.013037606	0.001090558	0.025665844	0.025715045	0.021138929	0.024584396	0.014586218	0.042568748	0.01588821	0.039036696	0.019110521	0.032625204	0.014460887	0.043060797	0.000350445	6.374618769	3.619247434	Hmx_1	Hmx_1	FALSE	TRUE	FALSE	2	TRUE	TRUE	TRUE	0.046703135	3953.588726	914168.0441	FALSE	111578.1665	618432.1751	730010.3416	1460020.683
Hmx_1	3	0.000573667	0.000164642	0.000365616	9.27E-05	0.002517799	0.000108282	0.001770303	0.000170934	0.000922359	9.09E-05	0.002585472	0.000921724	0.000219006	0.000594516	0.000128683	0.003766149	0.000154919	0.002721935	0.000244211	0.001464981	0.000125102	0.003894853	0.000448051	0.00018704	0.000330193	8.69E-05	0.001472726	0.000107417	0.001191853	0.000165919	0.000716467	8.59E-05	0.001502856	0.005574548	0.004601644	0.005476833	0.0040149	0.007640355	0.004135126	0.007315926	0.004593411	0.006546165	0.00398136	0.007655338	-0.878103946	2.036615321	-1.736942421	Hmx_1	Hmx_1	FALSE	FALSE	FALSE	3	FALSE	FALSE	FALSE	0.001495391	5191.726098	167000.3853	FALSE	15462.62959	24844.16599	40306.79557	80613.59115
Hmx_1	4	0.003546503	0.001095824	0.002322781	0.000588723	0.013730189	0.000709574	0.010215173	0.0010791	0.005554811	0.000583308	0.014568033	0.003310541	0.001160159	0.002264674	0.000579804	0.01143043	0.000685803	0.009284883	0.001057175	0.005432524	0.000564789	0.011887533	0.004006133	0.002082464	0.002935514	0.000667205	0.013669521	0.00083043	0.010557989	0.001373555	0.006694407	0.00065282	0.013864634	0.046857205	0.043106681	0.045695862	0.032753867	0.068036783	0.034672674	0.06417616	0.038008613	0.054864707	0.032481639	0.068381935	-2.665792871	-2.978973447	-1.414576321	Hmx_1	Hmx_1	FALSE	FALSE	FALSE	4	FALSE	FALSE	FALSE	0.006857044	4034.384683	751746.8462	FALSE	57723.80954	53883.21748	111607.027	223214.054
Hmx_1	5	0.011246922	0.004160096	0.007453287	0.001782851	0.043491109	0.002077577	0.029350282	0.003334105	0.017494866	0.001748271	0.047566213	0.011270099	0.003384245	0.006809708	0.001587175	0.046427127	0.001971529	0.033527882	0.003066418	0.016762422	0.001541647	0.047942289	0.015794611	0.003690834	0.01204504	0.002084525	0.053563329	0.002611553	0.043117567	0.004441605	0.026800928	0.001955251	0.054560268	0.090682626	0.084547453	0.089108924	0.058532541	0.133810859	0.063143908	0.125690495	0.072756674	0.108558264	0.058324906	0.134051057	-0.378010559	-0.790735209	2.975856997	Hmx_1	Hmx_1	FALSE	FALSE	FALSE	5	FALSE	FALSE	FALSE	0.022517021	3181.299102	1085222.262	FALSE	113826.3193	114060.8859	227887.2052	455774.4104
Hmx_1	6	0.009344774	0.002535199	0.006057101	0.001146459	0.037555748	0.00144427	0.025265209	0.002505682	0.013782544	0.001130796	0.038442927	0.010460849	0.002556059	0.006988826	0.00129449	0.037820161	0.001622659	0.029567579	0.002889036	0.017447741	0.001245335	0.038859318	0.010547689	0.004685937	0.007939392	0.001306637	0.033405205	0.001569975	0.028658969	0.003076804	0.01747052	0.001295084	0.033717816	0.056038486	0.053797836	0.054740086	0.036179979	0.084904089	0.038528649	0.077839634	0.044317253	0.067980669	0.035990683	0.085156362	0.852004534	1.380976272	2.217970621	Hmx_1	Hmx_1	FALSE	TRUE	FALSE	6	FALSE	TRUE	TRUE	0.019805623	3261.480822	777607.9316	FALSE	99402.76787	111274.7399	210677.5077	421355.0154
Hmx_1	7	0.005415807	0.001414653	0.003290863	0.000650257	0.023865803	0.000828441	0.01699358	0.001455398	0.008527076	0.000648842	0.024889023	0.00729585	0.001999748	0.004533133	0.000938404	0.029644145	0.001168087	0.022780296	0.001985774	0.011559549	0.000905405	0.031444397	0.006531943	0.00187583	0.004708363	0.000737919	0.02171185	0.001012249	0.018424982	0.0018347	0.011781925	0.000731868	0.021826714	0.041235804	0.037983048	0.040018762	0.027089464	0.060203721	0.028481704	0.056826253	0.032551481	0.050090938	0.026458034	0.060819464	-0.591799656	0.985882322	1.229650081	Hmx_1	Hmx_1	FALSE	FALSE	FALSE	7	FALSE	FALSE	FALSE	0.012711658	4103.117038	839962.627	FALSE	91178.19662	122829.7964	214007.993	428015.986
Hnf6_1	1	0.012013968	0.002965123	0.007388478	0.001550063	0.051698037	0.001899836	0.035394146	0.003019006	0.018731498	0.001484314	0.051809098	0.020954609	0.004819297	0.012724729	0.002150239	0.081765937	0.002566114	0.063572202	0.004564958	0.03358769	0.002059903	0.085502073	0.014675869	0.004795305	0.010389734	0.001945238	0.051545869	0.002410743	0.041811976	0.004254071	0.025059035	0.001922204	0.052799928	0.076395207	0.073317417	0.072982559	0.04724956	0.122257092	0.050482094	0.111918691	0.059048624	0.094543315	0.046709382	0.123995238	-0.742186647	1.896522503	1.383798597	Hnf6_1	Hnf6_1	FALSE	TRUE	FALSE	1	FALSE	TRUE	TRUE	0.032968578	1934.583423	362125.0928	FALSE	44963.63487	78424.99343	123388.6283	246777.2566
Hnf6_1	2	0.034239032	0.006510313	0.020604043	0.004196501	0.13759105	0.005264769	0.107382865	0.008096359	0.05935854	0.004064674	0.140390382	0.02743217	0.008412402	0.013137746	0.003033548	0.115259583	0.00380875	0.078111191	0.005597563	0.037326169	0.002865796	0.123346097	0.052497706	0.03397907	0.041766838	0.005094934	0.149728965	0.00635882	0.130409396	0.013669817	0.092476338	0.005004765	0.152805408	0.153523792	0.141555627	0.145320726	0.083408528	0.259311336	0.091152957	0.234520128	0.110252043	0.197335281	0.082442356	0.261131307	-0.699657163	-1.208342628	7.015841726	Hnf6_1	Hnf6_1	FALSE	FALSE	FALSE	2	FALSE	FALSE	FALSE	0.061671202	1038.994609	227052.1746	FALSE	36961.36995	29613.2967	66574.66665	133149.3333
Hnf6_1	3	0.144536036	0.049311032	0.088917151	0.018145224	0.561476145	0.024535424	0.417773716	0.038139691	0.220974159	0.017562089	0.595976623	0.066315514	0.030059477	0.046381756	0.012330889	0.23924896	0.014592123	0.188118223	0.021901025	0.10679873	0.012160085	0.240792295	0.087821988	0.034632488	0.063759491	0.012670202	0.299559664	0.017888818	0.229839908	0.02837957	0.151311622	0.012590062	0.304469069	0.818213159	0.840672303	0.800881059	0.558281746	1.188291714	0.584916466	1.101964154	0.658308694	0.985572682	0.555373353	1.197681473	2.221195296	-2.512646208	-0.053263465	Hnf6_1	Hnf6_1	TRUE	FALSE	FALSE	3	FALSE	TRUE	TRUE	0.210851549	273.2299082	68621.46635	FALSE	10790.27743	4950.757007	15741.03443	31482.06887
Hnf6_1	4	0.102595	0.047649824	0.068797685	0.017056904	0.40361598	0.020114223	0.286295889	0.032198308	0.159364002	0.016976804	0.41404852	0.095530758	0.033882522	0.063624822	0.018177994	0.338415393	0.020959245	0.26260336	0.030778089	0.149618006	0.017781959	0.346776432	0.109356528	0.025829775	0.076455105	0.018796989	0.386477982	0.022567418	0.309446848	0.03230321	0.189335475	0.018270821	0.395039126	1.070649979	0.993087751	1.046931069	0.74464704	1.504561145	0.786131184	1.411297592	0.88390578	1.255352797	0.741372706	1.510401474	-0.862378431	-1.416012157	-0.519000254	Hnf6_1	Hnf6_1	FALSE	FALSE	FALSE	4	FALSE	FALSE	FALSE	0.198125757	109.7607452	13755.93947	FALSE	1236.005176	1150.899272	2386.904448	4773.808896
Hnf6_1	5	0.247527625	0.109143414	0.170742124	0.036706424	0.901884785	0.042990332	0.707917124	0.071907414	0.397343116	0.035836609	0.962991243	0.226031224	0.083105348	0.141177781	0.036736251	0.932901761	0.043958362	0.61802571	0.066917229	0.359159615	0.035731192	0.943501225	0.487693848	0.230697069	0.372260696	0.04855679	1.555496755	0.066610824	1.296720727	0.131905959	0.862442445	0.04745117	1.565839677	2.131364918	1.869736583	2.100194943	1.344491828	3.16205256	1.427668454	3.007831744	1.662651729	2.582507234	1.341674087	3.17115025	-0.826241942	-1.833095592	4.764774175	Hnf6_1	Hnf6_1	FALSE	FALSE	FALSE	5	FALSE	FALSE	FALSE	0.473558849	122.9879598	38719.97181	FALSE	3744.112329	3418.956938	7163.069267	14326.13853
Hnf6_1	6	0.104483882	0.033318874	0.068672346	0.016681704	0.423174114	0.019852691	0.314121617	0.030691853	0.158641695	0.016067726	0.425510387	0.184892784	0.079664541	0.121642314	0.022858706	0.760271548	0.029683741	0.556844439	0.04958937	0.293202943	0.022402719	0.769305848	0.325608359	0.186860034	0.273766182	0.037278165	0.893212635	0.052280385	0.793956075	0.100319927	0.563202606	0.036417593	0.899120396	0.81536218	0.745284545	0.791416067	0.47216862	1.303644452	0.503565574	1.20161366	0.606671107	1.02160464	0.461837592	1.303872648	-0.244167502	0.380422212	9.702348194	Hnf6_1	Hnf6_1	FALSE	FALSE	FALSE	6	FALSE	FALSE	FALSE	0.289376666	113.698296	14990.32793	FALSE	1350.694749	2390.16495	3740.859699	7481.719398
Hnf6_1	7	0.246112457	0.0875855	0.155384232	0.038118525	1.018444583	0.04674154	0.766278868	0.072192444	0.383245215	0.037679615	1.042021028	0.273184582	0.121914169	0.173454605	0.038885621	1.050315703	0.046917406	0.763686459	0.077351604	0.438658268	0.038635362	1.110517662	0.275894292	0.076862859	0.204019518	0.04143632	0.929194937	0.051363418	0.759850688	0.080295634	0.475041187	0.040836318	0.941703396	2.082935052	2.049358669	2.048644748	1.349982443	3.015265537	1.452507423	2.882377136	1.666594441	2.500082561	1.345529305	3.039878609	-1.046861891	0.360011062	0.757800795	Hnf6_1	Hnf6_1	FALSE	FALSE	FALSE	7	FALSE	FALSE	FALSE	0.519297039	496.7913149	581484.2395	FALSE	60740.95086	67422.39477	128163.3456	256326.6913
Hox11-13b_1	1	0.078093576	0.02771639	0.05074199	0.009966167	0.30476686	0.012392173	0.236564066	0.023263334	0.121324657	0.009557232	0.326940453	0.328232895	0.183802647	0.237198075	0.063663611	1.106917051	0.076535532	0.898135034	0.115077904	0.505109484	0.060482541	1.188964526	0.05907934	0.028696002	0.046960252	0.009934355	0.173455569	0.012170119	0.144865742	0.020774418	0.093986856	0.009156525	0.179609708	0.131184469	0.106470268	0.125579122	0.073716612	0.225803862	0.079902754	0.203458209	0.09355123	0.16732701	0.073236655	0.226877444	3.411540969	5.051572358	5.370001222	Hox11_13b_1	Hox11_13b_1	TRUE	TRUE	FALSE	1	TRUE	TRUE	TRUE	0.406326471	613.4220945	162377.1357	FALSE	29385.57146	123509.6618	152895.2332	305790.4664
Hox11-13b_1	2	0.000957701	0.000261773	0.00060103	0.000116854	0.004476013	0.000150884	0.003035109	0.000242701	0.001476473	0.000114507	0.004543549	0.000799633	0.000202992	0.000449746	0.000104179	0.003357244	0.000125092	0.002470724	0.000198875	0.001291538	0.00010146	0.003455255	0.000908744	0.000188368	0.000650507	0.00013096	0.003094295	0.000165334	0.002565399	0.000263996	0.001518774	0.000128259	0.003180384	0.006971311	0.006755465	0.006748996	0.004487509	0.011177173	0.004732983	0.010282524	0.005380892	0.008498723	0.004445791	0.011218915	-0.455774911	-1.775027112	0.452070044	Hox11_13b_1	Hox11_13b_1	FALSE	FALSE	FALSE	2	FALSE	FALSE	FALSE	0.001757334	5900.764433	260496.4463	FALSE	33346.19661	27842.4394	61188.63601	122377.272
Hox11-13b_1	3	0.000634085	0.000232517	0.000414527	8.84E-05	0.002523656	0.000109984	0.001867388	0.000178718	0.000976236	8.66E-05	0.002756996	0.000716692	0.000163438	0.000467859	0.000103211	0.002962265	0.000127686	0.002031048	0.000195173	0.001140567	1.00E-04	0.003184957	0.000684309	0.000342845	0.000499267	9.88E-05	0.0022641	0.000124481	0.001876732	0.000193186	0.001175796	9.70E-05	0.002312116	0.004899664	0.004833896	0.004794166	0.003154476	0.007071051	0.003439341	0.006725735	0.003940487	0.005888635	0.00313831	0.00707783	-0.127888004	0.249250493	1.480473496	Hox11_13b_1	Hox11_13b_1	FALSE	FALSE	FALSE	3	FALSE	FALSE	FALSE	0.001350777	5640.183318	184501.7735	FALSE	20171.31659	22799.15365	42970.47024	85940.94048
Hox11-13b_1	4	0.001605344	0.000623613	0.000986692	0.000203687	0.006353854	0.000255423	0.004938266	0.000449221	0.002590369	0.000192915	0.006428564	0.000773149	0.000229804	0.000510585	0.00014211	0.003063107	0.000164329	0.002209611	0.000237611	0.001217546	0.00013894	0.003158238	0.000960643	0.000247824	0.000731937	0.000182848	0.003114851	0.000211445	0.002363477	0.000322363	0.001582654	0.000182075	0.003192789	0.010358989	0.010001429	0.010063492	0.007041796	0.014831338	0.007498177	0.014122313	0.008492412	0.012196213	0.007026052	0.015100235	1.173649137	-2.944925124	-0.694814731	Hox11_13b_1	Hox11_13b_1	FALSE	FALSE	FALSE	4	FALSE	FALSE	FALSE	0.002378494	5167.723182	297229.0161	FALSE	42871.30565	20647.23617	63518.54182	127037.0836
Hox11-13b_1	5	0.001707529	0.000798586	0.001078879	0.000254855	0.006385893	0.000334777	0.004863239	0.000530807	0.002712685	0.00025123	0.006518643	0.001918712	0.000660062	0.001201405	0.000306289	0.007427975	0.000365076	0.005641927	0.000601732	0.003071858	0.000305051	0.008228734	0.001551358	0.000666109	0.001136567	0.000280753	0.0053011	0.000339293	0.00426478	0.000549017	0.002476175	0.000274403	0.005346371	0.019400669	0.016838309	0.019002086	0.013690527	0.026914621	0.014365446	0.025591332	0.016084627	0.022995941	0.013609169	0.027090582	-2.176525546	-1.417227987	-1.672328072	Hox11_13b_1	Hox11_13b_1	FALSE	FALSE	FALSE	5	FALSE	FALSE	FALSE	0.003626242	4635.674299	428044.9415	FALSE	36693.91319	41232.12055	77926.03374	155852.0675
Hox11-13b_1	6	0.00295091	0.000826675	0.001886009	0.000393508	0.011674941	0.000499569	0.008440738	0.000792328	0.004872144	0.000371171	0.011891965	0.003164712	0.000862483	0.002004089	0.000390102	0.01251407	0.000478459	0.009498441	0.000825128	0.004809332	0.000383055	0.013013964	0.001555323	0.000481929	0.001114962	0.00031793	0.005583256	0.000384791	0.004398138	0.000542117	0.0024487	0.000317178	0.005694993	0.016889964	0.014675545	0.016495634	0.011441681	0.024986109	0.012188463	0.023063967	0.013609064	0.020342863	0.011272882	0.025041252	2.218663011	2.164692503	-1.490409985	Hox11_13b_1	Hox11_13b_1	FALSE	FALSE	FALSE	6	FALSE	FALSE	FALSE	0.006115622	4747.662729	454224.1059	FALSE	66514.3925	71333.57072	137847.9632	275695.9264
Hox11-13b_1	7	0.00379065	0.001189772	0.002266056	0.000501057	0.014552016	0.000609378	0.010823574	0.001001687	0.00564019	0.000498161	0.015246155	0.003034215	0.000820462	0.001918174	0.000470448	0.012127153	0.000574238	0.008740368	0.000865746	0.004554759	0.000462814	0.013034064	0.005532867	0.001116916	0.004140127	0.000698385	0.018325995	0.00086639	0.014921392	0.001554918	0.009853802	0.000692512	0.018585178	0.028356798	0.023883846	0.027626218	0.017805099	0.042701812	0.019109482	0.040312061	0.02212678	0.03442551	0.017698575	0.042837957	-0.262828981	-1.603975371	2.724829304	Hox11_13b_1	Hox11_13b_1	FALSE	FALSE	FALSE	7	FALSE	FALSE	FALSE	0.006824864	3971.65221	524898.5157	FALSE	59793.78758	47861.76984	107655.5574	215311.1149
IrxA_1	2	0.262318997	0.066171797	0.143401206	0.035804044	1.202207561	0.043650304	0.839940116	0.066190369	0.390194064	0.035168085	1.287709717	0.332557688	0.08212971	0.16649302	0.0376761	1.518753301	0.045442181	1.017883073	0.071222339	0.467467602	0.03733618	1.549513921	0.323806509	0.104622213	0.214592782	0.044165899	1.225174988	0.054375872	0.978078179	0.089641538	0.549041106	0.042652396	1.274365063	2.343853493	1.903448066	2.27379803	1.480790148	3.62212981	1.598424234	3.398594677	1.808665321	2.871871087	1.471278106	3.634620145	-1.747582757	-1.272378144	0.520202994	IrxA_1	IrxA_1	FALSE	FALSE	FALSE	2	FALSE	FALSE	FALSE	0.594876685	218.2225664	118733.7205	FALSE	12491.91615	15836.7591	28328.67525	56657.3505
IrxA_1	3	0.003003073	0.001209119	0.002012397	0.000519159	0.01124658	0.000626483	0.008626285	0.00096614	0.004716464	0.000505913	0.011364839	0.005452236	0.001996443	0.003514117	0.000636044	0.021790682	0.000828388	0.015760713	0.001435945	0.008363019	0.000627464	0.022051571	0.002863556	0.000957924	0.00210744	0.000445973	0.009366285	0.000533603	0.007999582	0.000907331	0.004871547	0.00044407	0.009780165	0.029195657	0.026799288	0.028305731	0.020166773	0.042209588	0.021352871	0.039466519	0.023608317	0.035243474	0.020012968	0.042533219	-1.158586155	2.525565399	-0.980226745	IrxA_1	IrxA_1	FALSE	TRUE	FALSE	3	FALSE	TRUE	TRUE	0.008455308	3513.25371	410080.6724	FALSE	37066.78197	67296.68163	104363.4636	208726.9272
IrxA_1	4	0.003850437	0.001280325	0.002759896	0.000683891	0.013136367	0.000850644	0.010772192	0.001293164	0.006206792	0.00067894	0.014115717	0.005060507	0.001751506	0.002885041	0.000801533	0.01778472	0.000960312	0.013495935	0.001398499	0.007558925	0.000781587	0.019298698	0.004168781	0.001327529	0.003114365	0.000722088	0.014063087	0.000842597	0.011644547	0.001337445	0.00670068	0.000689407	0.014464819	0.052607744	0.051123599	0.051594166	0.036521185	0.074156317	0.039049298	0.069579446	0.043266315	0.062193577	0.036417959	0.074878423	-2.50341701	-1.662661003	-1.094753143	IrxA_1	IrxA_1	FALSE	FALSE	FALSE	4	FALSE	FALSE	FALSE	0.008910944	3268.565727	563587.582	FALSE	41136.23091	54064.03946	95200.27037	190400.5407
IrxA_1	5	0.008084279	0.002166237	0.005373874	0.000959229	0.031568516	0.001258042	0.023966982	0.002173242	0.012346833	0.000949232	0.03679046	0.007030626	0.002154047	0.004339168	0.000995457	0.028354202	0.00122886	0.02198471	0.001970826	0.011875985	0.00098103	0.028884975	0.007964145	0.002427498	0.006349476	0.00117909	0.023406217	0.001436824	0.020303089	0.002421569	0.013457627	0.001172446	0.02397558	0.052654922	0.050138715	0.051466303	0.035287179	0.078924247	0.037113868	0.072374074	0.041734011	0.062993389	0.034881917	0.080013737	0.452784139	-0.115324022	1.441944202	IrxA_1	IrxA_1	FALSE	FALSE	FALSE	5	FALSE	FALSE	FALSE	0.015114904	3422.832269	739998.2669	FALSE	94713.63811	82369.26745	177082.9056	354165.8111
IrxA_1	6	0.001709278	0.000509306	0.00112616	0.00027222	0.006936263	0.000351791	0.004375575	0.000528467	0.002593137	0.000261701	0.007073838	0.003205589	0.000642909	0.002038865	0.000356007	0.01242502	0.000451998	0.009196062	0.000801794	0.004901676	0.000353985	0.012842703	0.002094899	0.000584471	0.001517556	0.000317049	0.006641157	0.00040918	0.005574236	0.000616654	0.003721138	0.00031523	0.006723338	0.016041261	0.015467357	0.015669497	0.010526978	0.023850971	0.011351272	0.022023364	0.012866134	0.019138279	0.01049881	0.023983028	-1.41096362	2.499436447	0.527543582	IrxA_1	IrxA_1	FALSE	TRUE	FALSE	6	FALSE	TRUE	TRUE	0.004914867	3833.815699	281330.5722	FALSE	25123.20792	47116.20407	72239.41199	144478.824
IrxA_1	7	0.003694653	0.001400789	0.002380326	0.000600053	0.014146573	0.000739084	0.010532895	0.001087655	0.006246239	0.000580663	0.014424091	0.005799161	0.001831467	0.003552979	0.000749199	0.023411022	0.000929411	0.017995402	0.001512406	0.008888647	0.000706943	0.023928442	0.008120679	0.002966952	0.006331375	0.001001395	0.025037958	0.00129447	0.021075519	0.002484088	0.013908352	0.000938239	0.025361702	0.036874996	0.030525104	0.035984181	0.022366355	0.057191711	0.02375047	0.053142786	0.02816239	0.045544208	0.021904782	0.057693128	-1.533477979	0.274490795	4.275764278	IrxA_1	IrxA_1	FALSE	FALSE	FALSE	7	FALSE	FALSE	FALSE	0.009493815	3452.541785	537372.3956	FALSE	44040.43241	69126.26367	113166.6961	226333.3921
Kakapo_1	1	0.001033036	0.000376826	0.000602181	0.000136809	0.004680031	0.000177398	0.00325701	0.000281942	0.001476435	0.000129271	0.004740149	0.00219355	0.000755705	0.001443964	0.000227372	0.008445099	0.000298475	0.005838094	0.000523973	0.003412093	0.000218258	0.009194381	0.001141672	0.000319999	0.000825691	0.000164051	0.003941462	0.000196852	0.003096063	0.00032572	0.001908596	0.000162457	0.004014929	0.007722158	0.00695296	0.00745295	0.004715493	0.011932964	0.00508919	0.011208029	0.005946005	0.009523318	0.004678802	0.012089853	-1.451056057	3.403648364	0.136122916	Kakapo_1	Kakapo_1	FALSE	TRUE	FALSE	1	FALSE	TRUE	TRUE	0.003226586	4578.247132	200554.942	FALSE	21652.78351	45977.56873	67630.35223	135260.7045
Kakapo_1	2	0.008837303	0.0024876	0.005399601	0.000819844	0.036518063	0.00111536	0.0255184	0.002144524	0.013478925	0.000769735	0.038287305	0.012943377	0.002874009	0.008259749	0.00137701	0.052961143	0.001689921	0.042573073	0.003093392	0.021184672	0.001350933	0.053552814	0.007108403	0.00196896	0.005214599	0.000802309	0.024212406	0.001124179	0.018994998	0.001967864	0.012081481	0.00078807	0.024311481	0.020673556	0.018295918	0.019942746	0.012016611	0.034048848	0.012905423	0.031268837	0.015293621	0.025849725	0.011947576	0.034597983	2.590849993	3.712632569	4.154013817	Kakapo_1	Kakapo_1	TRUE	TRUE	FALSE	2	FALSE	TRUE	TRUE	0.02178068	3986.568307	610171.1026	FALSE	140448.8428	205705.5513	346154.394	692308.788
Kakapo_1	3	0.002018565	0.000811498	0.001368589	0.000350883	0.008711155	0.000406292	0.005864018	0.000634591	0.003143778	0.000345772	0.009017203	0.014266503	0.008509991	0.010317303	0.002683627	0.04483528	0.003293103	0.036732766	0.005167005	0.022072613	0.002647595	0.049375396	0.002099242	0.000620988	0.001638861	0.00037454	0.006292895	0.000463239	0.005170876	0.000706112	0.003546299	0.00035305	0.006312266	0.013963624	0.01315819	0.013557334	0.009196626	0.02015039	0.009989181	0.019367807	0.011257184	0.016793711	0.009055057	0.020284422	-0.972768322	16.04947112	0.021954026	Kakapo_1	Kakapo_1	FALSE	TRUE	FALSE	3	TRUE	TRUE	TRUE	0.016285068	3666.628436	328247.9823	FALSE	27137.92004	191801.2014	218939.1214	437878.2428
Kakapo_1	4	0.002707665	0.001029242	0.001769873	0.000399812	0.010430136	0.000503501	0.007654192	0.000792966	0.004291772	0.000391871	0.010570997	0.003964185	0.001386649	0.002745318	0.000576411	0.014525996	0.000700585	0.011504155	0.001227898	0.006636638	0.000572111	0.014861212	0.003056665	0.001790003	0.002222381	0.000465046	0.009994738	0.00056757	0.00809074	0.00095065	0.005159401	0.000453687	0.010169653	0.024485083	0.023483847	0.023866365	0.01635191	0.036438564	0.0171508	0.03380797	0.019719762	0.029217274	0.016096528	0.036615022	-0.99036677	1.760116723	-0.05124579	Kakapo_1	Kakapo_1	FALSE	FALSE	FALSE	4	FALSE	FALSE	FALSE	0.00667185	3942.027171	441670.5537	FALSE	42075.97133	61601.75734	103677.7287	207355.4574
Kakapo_1	5	0.001464559	0.000406178	0.000934507	0.000217477	0.005794498	0.000259345	0.004306446	0.00039964	0.002393051	0.000215434	0.006222633	0.002100147	0.000519665	0.001376564	0.000247667	0.007991723	0.000290739	0.006270722	0.000534545	0.003500588	0.000247063	0.008355398	0.001808711	0.000720818	0.001300389	0.00024238	0.005901642	0.000302562	0.004830863	0.000527247	0.003226821	0.00021622	0.005984029	0.008963635	0.007445107	0.008707952	0.0057931	0.013236333	0.006129039	0.012572245	0.00702914	0.010791408	0.005770776	0.013277448	0.109973056	2.696213475	3.250650823	Kakapo_1	Kakapo_1	FALSE	TRUE	FALSE	5	FALSE	TRUE	TRUE	0.003564707	4553.37226	245790.1278	FALSE	30365.00008	43542.77037	73907.77046	147815.5409
Kakapo_1	6	0.000265803	0.000112619	0.000173014	5.10E-05	0.001120287	5.89E-05	0.00074978	8.85E-05	0.000394559	4.97E-05	0.001143741	0.000454722	0.000114555	0.000280855	5.95E-05	0.001730534	7.00E-05	0.001360212	0.000119975	0.000731791	5.86E-05	0.001734964	0.000285988	9.65E-05	0.000214072	5.29E-05	0.000897635	6.32E-05	0.00073506	9.77E-05	0.000467885	5.20E-05	0.000925451	0.003237781	0.003260516	0.00316863	0.002279003	0.004688591	0.002342575	0.004425704	0.002600064	0.003872222	0.002272553	0.004732469	-2.481484703	0.419002208	-1.491777028	Kakapo_1	Kakapo_1	FALSE	FALSE	FALSE	6	FALSE	FALSE	FALSE	0.000720525	5130.874421	89515.65766	FALSE	6997.49119	11970.96348	18968.45467	37936.90934
Kakapo_1	7	0.000514794	0.000203028	0.00031697	7.08E-05	0.001895275	8.33E-05	0.001539352	0.000138442	0.000858242	6.93E-05	0.002022221	0.001221982	0.000447909	0.000770746	0.000138382	0.004700773	0.000177493	0.003625447	0.000313051	0.001876883	0.000132723	0.005394345	0.000352789	0.000121614	0.00026832	6.76E-05	0.001062051	7.85E-05	0.000917521	0.000122319	0.000591958	6.58E-05	0.001066482	0.003539074	0.003058208	0.003459978	0.002326943	0.005363085	0.002459129	0.00489507	0.002776229	0.004257155	0.002319757	0.005416592	-0.295299414	6.225964441	-2.072121188	Kakapo_1	Kakapo_1	FALSE	TRUE	FALSE	7	TRUE	TRUE	TRUE	0.001736777	5042.270728	112215.2995	FALSE	13088.38529	31068.28276	44156.66806	88313.33612
Lefty_1	1	0.016537937	0.006597263	0.010307644	0.002327791	0.073462217	0.002797484	0.050047034	0.00451713	0.025563275	0.00224961	0.076527991	0.115260021	0.041904177	0.076196379	0.018655473	0.509409676	0.021642293	0.338195109	0.035910357	0.176892263	0.018394098	0.529155689	0.012973611	0.004918714	0.009774869	0.002461705	0.0403528	0.002963328	0.033280027	0.004519618	0.020758271	0.002362698	0.041042008	0.096946864	0.086147411	0.093291702	0.058421429	0.151451369	0.063778942	0.141150127	0.074688649	0.120940847	0.057501069	0.152380262	-0.681670871	12.94204567	-1.06757956	Lefty_1	Lefty_1	FALSE	TRUE	FALSE	1	TRUE	TRUE	TRUE	0.131797958	4035.029955	2740011.889	FALSE	269261.8773	1876602.191	2145864.069	4291728.137
Lefty_1	2	0.000190018	4.82E-05	0.000109774	2.49E-05	0.000822785	3.07E-05	0.000600478	4.75E-05	0.000291985	2.47E-05	0.000831524	0.000179642	5.33E-05	0.000109029	2.68E-05	0.000781338	3.32E-05	0.00053939	4.94E-05	0.000267746	2.65E-05	0.000799012	0.000192413	3.80E-05	0.000131279	2.70E-05	0.000710648	3.56E-05	0.000532484	5.31E-05	0.000328814	2.66E-05	0.000736989	0.001641019	0.001669798	0.001591704	0.001041835	0.002492952	0.001130931	0.002309828	0.001288361	0.002032239	0.001032962	0.00251685	-1.55140948	-1.718781047	-0.250659866	Lefty_1	Lefty_1	FALSE	FALSE	FALSE	2	FALSE	FALSE	FALSE	0.000369659	5939.707172	60416.13807	FALSE	6703.843229	6337.783591	13041.62682	26083.25364
Lefty_1	3	0.000164928	3.97E-05	9.83E-05	2.40E-05	0.000700098	3.03E-05	0.000511746	4.27E-05	0.000246006	2.29E-05	0.000725596	0.000159455	4.73E-05	0.000102418	2.30E-05	0.000585757	2.83E-05	0.000471973	4.59E-05	0.000254691	2.27E-05	0.00060387	0.000133904	4.32E-05	0.000104214	2.39E-05	0.000419802	2.94E-05	0.000346066	4.53E-05	0.000221896	2.28E-05	0.000423778	0.001311292	0.001376503	0.001286486	0.000903091	0.001848897	0.000946446	0.00175267	0.001057061	0.001566025	0.000900746	0.001867257	-0.724974227	-0.287380492	-0.91123081	Lefty_1	Lefty_1	FALSE	FALSE	FALSE	3	FALSE	FALSE	FALSE	0.000324383	5826.856965	49517.55697	FALSE	5599.670803	5413.869884	11013.54069	22027.08137
Lefty_1	4	0.001345865	0.000409876	0.000889441	0.000201619	0.005301037	0.000241467	0.003769138	0.000383792	0.002121685	0.00019963	0.005464262	0.001430319	0.000393884	0.000979129	0.000220593	0.00569175	0.000264503	0.004170648	0.000404381	0.002296665	0.000213765	0.005844909	0.001109382	0.000478767	0.000787727	0.000203418	0.003780696	0.00024443	0.003008512	0.000373866	0.001821933	0.000199181	0.00380007	0.012497061	0.012462387	0.012261467	0.008496103	0.017821479	0.008963812	0.017056603	0.010212812	0.014705627	0.008474976	0.01790121	-0.523356731	0.182099139	-1.416723905	Lefty_1	Lefty_1	FALSE	FALSE	FALSE	4	FALSE	FALSE	FALSE	0.002776183	5231.347288	370200.5395	FALSE	36832.26733	39143.51895	75975.78628	151951.5726
Lefty_1	5	0.001883982	0.000559588	0.00125498	0.000342799	0.006730501	0.000424523	0.00497663	0.000626396	0.002966993	0.000336388	0.006921402	0.003159188	0.00064989	0.001969685	0.000409546	0.01338631	0.000524776	0.009322047	0.000843435	0.005022376	0.000407777	0.013454112	0.003147166	0.000753224	0.002379773	0.000407751	0.009867479	0.000538983	0.008668661	0.000844372	0.005424066	0.000395999	0.009970003	0.021497505	0.021105452	0.020999818	0.014110204	0.031377771	0.015175021	0.029559286	0.017183579	0.025879755	0.014002644	0.031517105	-2.399840816	0.878054339	1.778018646	Lefty_1	Lefty_1	FALSE	FALSE	FALSE	5	FALSE	FALSE	FALSE	0.00504317	5067.876	633617.8044	FALSE	48386.99083	81138.59639	129525.5872	259051.1744
Lefty_1	6	0.003133965	0.001161249	0.002188981	0.000559476	0.011737577	0.000679338	0.008994352	0.001084025	0.004933982	0.000540593	0.012051097	0.01574232	0.00483133	0.011055324	0.001922384	0.053462206	0.002648406	0.044042068	0.004802381	0.024945823	0.001884605	0.055348698	0.00327189	0.001001726	0.002420402	0.000667415	0.010364352	0.000790563	0.008377436	0.001152172	0.005389907	0.000662205	0.01078896	0.034817676	0.030418435	0.033962755	0.023951238	0.050053018	0.02494204	0.047739253	0.028173121	0.041862588	0.023761722	0.050640928	-3.111229357	10.47352578	-1.909620411	Lefty_1	Lefty_1	FALSE	TRUE	FALSE	6	TRUE	TRUE	TRUE	0.018876285	3489.980118	555185.1148	FALSE	38171.56789	191740.8524	229912.4203	459824.8406
Lefty_1	7	0.063321393	0.016022414	0.037921192	0.006738458	0.263099307	0.008531217	0.184654436	0.015031154	0.096901243	0.006458526	0.268113672	0.022690135	0.006925943	0.014802984	0.003640874	0.096327855	0.004410563	0.06122936	0.006651909	0.033532318	0.003588073	0.102007732	0.034579732	0.013170549	0.026948405	0.00449752	0.109629987	0.005635001	0.093130413	0.010571134	0.058037252	0.004281436	0.117564937	0.167853626	0.151877266	0.163825114	0.107073922	0.253754917	0.113943543	0.236042805	0.130021574	0.20485112	0.106556066	0.25651333	4.83569653	-0.24089972	2.896379222	Lefty_1	Lefty_1	TRUE	FALSE	FALSE	7	FALSE	TRUE	TRUE	0.086011528	2284.290736	1226912.507	FALSE	330410.0264	118396.7649	448806.7913	897613.5825
Lefty_2	1	0.049998936	0.01362034	0.031033336	0.007828906	0.208025125	0.009372083	0.152580641	0.014106335	0.078395722	0.007583226	0.211626254	0.475139501	0.251219971	0.312575563	0.068332207	1.742390491	0.090435772	1.335279268	0.154664802	0.712226846	0.066264733	1.807885606	0.045028005	0.014379867	0.03387352	0.009125631	0.14434604	0.011007951	0.117760042	0.016400953	0.071085395	0.009031242	0.151333119	0.312575321	0.268789604	0.299956194	0.197968069	0.498685456	0.209291133	0.448823013	0.242786314	0.383489994	0.195115475	0.503209749	-2.245053389	14.81535095	-1.599597365	Lefty_2	Lefty_2	FALSE	TRUE	FALSE	1	TRUE	TRUE	TRUE	0.525138438	1807.367569	1970341.324	FALSE	163325.4013	1552080.019	1715405.42	3430810.84
Lefty_2	2	0.001752756	0.000477008	0.000981307	0.000223017	0.008176474	0.00026358	0.005910143	0.00041658	0.002512976	0.000219337	0.008724329	0.001816251	0.000491492	0.001010526	0.000221859	0.008238708	0.00026516	0.005240871	0.000422795	0.002771054	0.000218455	0.008696913	0.004753106	0.00374964	0.004161644	0.000469185	0.014071973	0.000659918	0.011375768	0.00135474	0.007774495	0.000463378	0.014682465	0.010398208	0.007447861	0.010006726	0.00576151	0.017815315	0.00600481	0.016371215	0.007216014	0.013443128	0.005718875	0.01817458	-0.746890284	-0.492489723	8.850587288	Lefty_2	Lefty_2	FALSE	FALSE	TRUE	2	FALSE	FALSE	FALSE	0.003569007	4641.859793	314605.696	FALSE	37766.39513	39134.51045	76900.90559	153801.8112
Lefty_2	3	0.000834348	0.000358222	0.000547471	0.000117267	0.003236009	0.000146236	0.002462496	0.000239007	0.001401618	0.00011543	0.00339337	0.001153462	0.000425108	0.000764558	0.000149485	0.004360911	0.000186616	0.00331596	0.000322362	0.001813255	0.000146073	0.004504744	0.000959289	0.000235585	0.000712459	0.000132273	0.003036648	0.000164704	0.002511475	0.000299272	0.001665509	0.000128772	0.003142059	0.0054588	0.005142852	0.005312169	0.003682124	0.008028552	0.003863533	0.007532559	0.00437817	0.006571574	0.003668443	0.008140428	0.599445481	2.509827311	1.921284803	Lefty_2	Lefty_2	FALSE	TRUE	FALSE	3	FALSE	TRUE	TRUE	0.001987811	4668.466149	153700.3495	FALSE	18184.26729	25139.2223	43323.48959	86646.97918
Lefty_2	4	0.003468162	0.001172292	0.002211202	0.000524387	0.014392571	0.000657144	0.009992141	0.001044335	0.005539168	0.000497985	0.01481461	0.003994428	0.001704022	0.002498315	0.000557882	0.018291769	0.000663444	0.012716532	0.001105999	0.006331533	0.000544918	0.019357789	0.00497198	0.001385282	0.00356579	0.000572644	0.017181855	0.000790593	0.013932206	0.001433623	0.008558658	0.000542028	0.017538437	0.033156472	0.032493779	0.032493989	0.022016182	0.048196737	0.023675982	0.045521536	0.026430053	0.039500844	0.02190065	0.048703907	-1.529013046	-0.784260584	1.63982305	Lefty_2	Lefty_2	FALSE	FALSE	FALSE	4	FALSE	FALSE	FALSE	0.00746259	3978.709941	590955.1502	FALSE	54901.46043	63232.32359	118133.784	236267.568
Lefty_2	5	0.002344013	0.000644385	0.001521131	0.000390703	0.009287881	0.000455458	0.006766399	0.000670558	0.003702315	0.000381517	0.009751815	0.002253566	0.000741441	0.001410647	0.000391249	0.009198622	0.000461352	0.006758746	0.000699772	0.003459993	0.000384901	0.009354057	0.004493812	0.000790492	0.003465088	0.000569478	0.014225573	0.000756711	0.011610885	0.001263421	0.00788865	0.000545257	0.014283846	0.024379063	0.022520933	0.023783896	0.016098056	0.035953894	0.016873216	0.033669677	0.019252412	0.029440591	0.016062652	0.036121834	-1.498363391	-1.606601192	3.083129742	Lefty_2	Lefty_2	FALSE	FALSE	FALSE	5	FALSE	FALSE	FALSE	0.004597579	4156.970319	467708.0174	FALSE	40505.4914	38942.52093	79448.01233	158896.0247
Lefty_2	6	0.001953783	0.000419512	0.00130336	0.000334849	0.007816767	0.00040022	0.006079798	0.000586551	0.003138889	0.000326723	0.007973708	0.001682444	0.000780404	0.001089393	0.000265781	0.006675148	0.000331426	0.004644656	0.000510656	0.002606034	0.000261881	0.006964523	0.002424538	0.000762282	0.001853038	0.000372494	0.008316888	0.00047105	0.00636004	0.000757516	0.003833524	0.000362732	0.008924524	0.021885021	0.019705764	0.02139367	0.014733272	0.03029958	0.01553704	0.029201465	0.017607429	0.026234097	0.014579606	0.030714886	-1.866334509	-2.649848289	0.326510313	Lefty_2	Lefty_2	FALSE	FALSE	FALSE	6	FALSE	FALSE	FALSE	0.003636227	4272.497915	417294.1228	FALSE	35664.82206	30711.73945	66376.56151	132753.123
Lefty_2	7	0.012232682	0.004839068	0.007186752	0.001580125	0.05902761	0.001969313	0.038628393	0.003192929	0.019864084	0.001536037	0.061617193	0.00710323	0.002302153	0.004655924	0.001256483	0.026516925	0.001464582	0.021304918	0.002166218	0.011328152	0.001236809	0.027459415	0.008009105	0.004186985	0.00589568	0.001432217	0.026465131	0.001857092	0.021467312	0.002855259	0.01300896	0.00139052	0.02737271	0.083679767	0.074918209	0.081715478	0.057065051	0.123545978	0.059837591	0.114190826	0.06727878	0.098777411	0.056855582	0.12401574	0.389628943	-2.399161842	-0.893502091	Lefty_2	Lefty_2	FALSE	FALSE	FALSE	7	FALSE	FALSE	FALSE	0.019335913	3216.797456	926923.8072	FALSE	126581.1761	73502.70637	200083.8825	400167.765
Lim1_1	1	0.108596935	0.037687442	0.063908047	0.016069019	0.463909535	0.019710257	0.334500549	0.030276147	0.171707042	0.015412328	0.486129659	0.517950029	0.138749958	0.325153846	0.047474298	2.243578082	0.072883913	1.50285797	0.126537	0.836960871	0.04451059	2.301421416	0.128108065	0.032658045	0.091351916	0.019724416	0.446881292	0.024021493	0.354819068	0.037633256	0.223582029	0.018759974	0.45810062	0.711389847	0.730519908	0.686600202	0.420309257	1.173017921	0.453092406	1.089407284	0.526952402	0.894719833	0.417050454	1.177664408	-1.618846898	7.812960665	-0.127945381	Lim1_1	Lim1_1	FALSE	TRUE	FALSE	1	TRUE	TRUE	TRUE	0.626546964	823.982836	743600.8959	FALSE	73731.64064	351660.988	425392.6286	850785.2573
Lim1_1	2	0.003041999	0.000710898	0.001597109	0.000350864	0.014694172	0.000444045	0.009862815	0.000669352	0.004605961	0.000344772	0.01506242	0.006105547	0.000814981	0.003316793	0.000466893	0.028180932	0.000619083	0.019413087	0.001134005	0.00932378	0.000455301	0.028863843	0.007975239	0.002369225	0.006786417	0.000715943	0.022407918	0.001136015	0.018727081	0.002360316	0.013591531	0.000658725	0.022642658	0.013172545	0.010646287	0.012431065	0.006876917	0.023198678	0.00743759	0.021220775	0.009126165	0.01747121	0.006843588	0.023341957	-1.559756902	-0.667679767	11.40056026	Lim1_1	Lim1_1	FALSE	TRUE	TRUE	2	FALSE	TRUE	TRUE	0.009147546	4187.593724	399692.6711	FALSE	53344.30694	107066.5143	160410.8213	320821.6426
Lim1_1	3	0.001454653	0.000402777	0.000969763	0.000198617	0.005636348	0.000251057	0.00414018	0.00040361	0.002289294	0.00019265	0.005736242	0.00167477	0.000507674	0.001017372	0.000192547	0.005462957	0.000250803	0.004276319	0.000410091	0.002448807	0.000186671	0.005698454	0.000985968	0.000341027	0.000719452	0.000143502	0.003290944	0.000181734	0.002612649	0.000307858	0.001658139	0.000142737	0.003364901	0.007883941	0.007768686	0.007707503	0.005339965	0.011683174	0.005610635	0.010866102	0.006290463	0.009513881	0.005271978	0.011720811	1.872219938	2.08038944	0.295193802	Lim1_1	Lim1_1	FALSE	TRUE	FALSE	3	FALSE	TRUE	TRUE	0.003129423	4387.607436	192039.9066	FALSE	28003.6604	32241.16631	60244.82671	120489.6534
Lim1_1	4	0.007357122	0.00152488	0.004594082	0.0008864	0.034268789	0.001266572	0.021326044	0.001976178	0.011134376	0.000865006	0.035735843	0.006723668	0.00277801	0.004059622	0.001007002	0.024678388	0.001272797	0.019735196	0.001861509	0.010650581	0.00100577	0.025091604	0.006231186	0.003294064	0.004752359	0.00105392	0.020227253	0.001320204	0.017010275	0.002080263	0.010474513	0.001034561	0.020442202	0.062052457	0.05403079	0.060718273	0.04278066	0.090695459	0.045100521	0.083217442	0.050422765	0.073234719	0.042520059	0.09134313	-0.480989921	-0.917268417	-0.190456921	Lim1_1	Lim1_1	FALSE	FALSE	FALSE	4	FALSE	FALSE	FALSE	0.01408079	2694.154432	486419.4074	FALSE	53401.43187	48803.5331	102204.965	204409.9299
Lim1_1	5	0.020093986	0.006929815	0.013317185	0.002414736	0.075818077	0.003493582	0.057361075	0.005819582	0.031093795	0.002313918	0.076887799	0.014410914	0.007658379	0.010006288	0.001737709	0.052364287	0.002267007	0.042405313	0.004122934	0.023590697	0.001724024	0.055684273	0.011744778	0.004593676	0.009426494	0.001728469	0.033455697	0.002254184	0.029562484	0.004078331	0.019175892	0.001711857	0.03392967	0.035259573	0.03147823	0.034206813	0.021822893	0.054053731	0.023686743	0.050200199	0.027241643	0.043122614	0.021590652	0.054302628	4.720125997	3.915614894	4.561882975	Lim1_1	Lim1_1	TRUE	TRUE	FALSE	5	FALSE	TRUE	TRUE	0.0345049	1868.157965	238567.4765	FALSE	70128.29594	50294.29302	120422.589	240845.1779
Lim1_1	6	0.008541134	0.002534285	0.005952609	0.001141781	0.03354569	0.001469813	0.025750105	0.002375422	0.013900588	0.001115514	0.033622275	0.006787943	0.001872058	0.004363579	0.000983336	0.027849377	0.001215771	0.018597303	0.001877324	0.011107082	0.000953062	0.028951815	0.006945953	0.002911219	0.005040312	0.000924365	0.023106282	0.001186546	0.01949436	0.002112542	0.011638826	0.000916368	0.024776594	0.052309311	0.044498621	0.050777056	0.035018402	0.077154702	0.036775731	0.072338562	0.04171968	0.063595222	0.034786588	0.077612282	1.610060446	-0.151307215	0.529004252	Lim1_1	Lim1_1	FALSE	FALSE	FALSE	6	FALSE	FALSE	FALSE	0.015329077	2190.771372	296564.8484	FALSE	40992.99441	32578.59021	73571.58462	147143.1692
Lim1_1	7	0.011735443	0.005096492	0.007353481	0.001265728	0.046862246	0.001656818	0.039077355	0.003041124	0.018518524	0.001231856	0.047240024	0.005856525	0.00211326	0.003680388	0.000904703	0.025668267	0.001065453	0.017642428	0.001680754	0.008813277	0.000864378	0.025837432	0.00681646	0.003014799	0.004714084	0.001066837	0.023925086	0.001236092	0.018776282	0.00210001	0.011673663	0.001022191	0.024315856	0.043337349	0.043228195	0.042094763	0.02762733	0.065588829	0.029455867	0.061939367	0.033737905	0.053132047	0.027601294	0.065675579	3.252162293	-0.520139733	0.634038825	Lim1_1	Lim1_1	TRUE	FALSE	FALSE	7	FALSE	TRUE	TRUE	0.017591968	3110.348594	541509.9802	FALSE	113531.8271	56657.5947	170189.4218	340378.8436
Mif-7_1	1	0.348527417	0.070555409	0.185895097	0.03649402	1.837249026	0.047098088	1.215869492	0.07916708	0.546100815	0.034380968	1.858081147	0.35735231	0.136018015	0.200189449	0.043421045	1.673234901	0.04972794	1.135652408	0.080065346	0.567914648	0.041377639	1.756512878	0.316599066	0.076759655	0.222462872	0.043464577	1.087755318	0.055728838	0.89984967	0.086354559	0.522001861	0.041963246	1.122336697	2.241074804	2.513356885	2.180599714	1.437805708	3.523771028	1.501043719	3.189536509	1.732923161	2.729334801	1.430969978	3.543900674	-0.271391693	-0.794894143	0.327061338	Mif_7_1	Mif_7_1	FALSE	FALSE	FALSE	1	FALSE	FALSE	FALSE	0.705879728	375.5025345	358294.9829	FALSE	49143.11637	50387.4453	99530.56167	199061.1233
Mif-7_1	2	0.064299604	0.019522799	0.032248435	0.0072706	0.302631703	0.009694401	0.187469889	0.015315912	0.083601224	0.00721796	0.318108746	0.102525682	0.026110641	0.063328148	0.009876379	0.460172225	0.013091591	0.314685055	0.0242734	0.160013175	0.009732575	0.477088687	0.106936387	0.031652579	0.083638428	0.010925972	0.355345791	0.014597818	0.294818534	0.026423424	0.19611628	0.010636915	0.358790941	0.370239969	0.344194088	0.361521911	0.212868839	0.590864894	0.228217467	0.553912807	0.272311169	0.471318817	0.209635691	0.594075632	-0.939931407	1.885562143	4.489786046	Mif_7_1	Mif_7_1	FALSE	TRUE	FALSE	2	FALSE	TRUE	TRUE	0.166825286	788.9357588	313749.6644	FALSE	40021.33577	63813.99713	103835.3329	207670.6658
Mif-7_1	3	0.000159395	8.66E-05	0.000108394	2.24E-05	0.000567857	2.67E-05	0.000423298	4.62E-05	0.000255155	2.18E-05	0.000599997	0.000242716	9.27E-05	0.000158896	3.15E-05	0.000960104	4.00E-05	0.000689297	6.57E-05	0.00038907	3.13E-05	0.000980268	0.000142382	3.93E-05	9.98E-05	1.95E-05	0.000484357	2.37E-05	0.000391261	4.05E-05	0.000253833	1.89E-05	0.000497159	0.000859245	0.000851844	0.000838321	0.000559821	0.001237895	0.000607427	0.001175891	0.000681521	0.00103666	0.000558454	0.001241517	1.523166686	3.344896595	2.25184251	Mif_7_1	Mif_7_1	FALSE	TRUE	FALSE	3	FALSE	TRUE	TRUE	0.000402111	5385.121539	33932.41028	FALSE	4622.376426	7038.662428	11661.03885	23322.07771
Mif-7_1	4	0.000570609	0.000164768	0.000391242	6.12E-05	0.002261858	8.48E-05	0.001617629	0.000157056	0.000853412	6.09E-05	0.002312025	0.000319646	0.000153503	0.000211864	4.62E-05	0.001243495	5.81E-05	0.000978857	9.15E-05	0.000509407	4.56E-05	0.001283404	0.000259947	0.000153546	0.00019479	3.89E-05	0.000852686	4.95E-05	0.00069922	8.39E-05	0.000439009	3.83E-05	0.000891381	0.001464658	0.00137549	0.001421328	0.000953922	0.002200874	0.001006851	0.002055545	0.001158332	0.001748852	0.000937921	0.002227745	5.705944642	2.470859451	1.924139525	Mif_7_1	Mif_7_1	TRUE	TRUE	FALSE	4	TRUE	TRUE	TRUE	0.000890255	5377.762609	63438.28206	FALSE	16502.20079	9244.276475	25746.47727	51492.95453
Mif-7_1	5	0.000792985	0.000244618	0.000463658	0.000107716	0.003040554	0.000137859	0.002325047	0.000220021	0.001143053	0.000105892	0.00315402	0.001197671	0.00030167	0.000775489	0.000144232	0.004640721	0.00017744	0.003567869	0.000315705	0.001901823	0.000141538	0.004707328	0.000870953	0.000234655	0.00066283	0.000120154	0.002895046	0.000156095	0.00236341	0.000249698	0.00149362	0.000118923	0.002911953	0.005831889	0.006180656	0.005762495	0.003701639	0.008539463	0.004024849	0.008116511	0.004615216	0.00701567	0.003666452	0.008645089	-0.702411994	2.473911892	1.03376995	Mif_7_1	Mif_7_1	FALSE	TRUE	FALSE	5	FALSE	TRUE	TRUE	0.001990655	5548.526649	219108.9494	FALSE	24412.94636	36871.66601	61284.61238	122569.2248
Mif-7_1	6	9.91E-05	3.32E-05	6.57E-05	1.58E-05	0.000394841	1.96E-05	0.000288663	3.19E-05	0.000147083	1.57E-05	0.000403058	0.000144727	3.75E-05	8.80E-05	1.77E-05	0.000671482	2.07E-05	0.000412725	3.58E-05	0.000228087	1.73E-05	0.000710332	0.000158862	5.49E-05	0.000113649	1.97E-05	0.000566959	2.54E-05	0.000441004	4.47E-05	0.000275408	1.94E-05	0.000570843	0.001057177	0.000968504	0.001041846	0.000666792	0.001572102	0.000733264	0.001460679	0.000835756	0.001263305	0.000660266	0.001584707	-1.853117651	-0.342795556	1.488999786	Mif_7_1	Mif_7_1	FALSE	FALSE	FALSE	6	FALSE	FALSE	FALSE	0.000243789	5342.48934	33737.77907	FALSE	2827.436227	4130.833294	6958.269521	13916.53904
Mif-7_1	7	0.000393854	0.000140207	0.000246517	6.31E-05	0.001663155	7.20E-05	0.001102419	0.000116788	0.000623968	6.22E-05	0.001692416	0.000396605	0.000154133	0.000262813	6.29E-05	0.001496587	7.88E-05	0.001122155	0.000118132	0.000618765	6.08E-05	0.001592037	0.000342956	0.000210663	0.000252837	6.26E-05	0.001148605	7.57E-05	0.000919552	0.000118349	0.000556292	6.16E-05	0.00120034	0.003776933	0.003346963	0.003686437	0.002545352	0.005549664	0.002683715	0.005136892	0.003038556	0.004464827	0.002517106	0.005602825	-1.645108609	-1.095943024	-1.022649697	Mif_7_1	Mif_7_1	FALSE	FALSE	FALSE	7	FALSE	FALSE	FALSE	0.000790459	5020.029606	100433.9012	FALSE	9925.391155	9994.7313	19920.12246	39840.24491
Mitf_1	1	0.002223721	0.000453747	0.001309566	0.000230406	0.010209217	0.000286223	0.006541981	0.000483165	0.003670112	0.000226713	0.010600944	0.003041882	0.000700402	0.001884753	0.000302897	0.013404037	0.000408909	0.009319386	0.000720714	0.005009174	0.000298602	0.013802907	0.001343097	0.000543044	0.000977867	0.000201777	0.004902434	0.000263092	0.003679903	0.000431313	0.002171353	0.00019985	0.005154738	0.009063368	0.008197446	0.008707524	0.005401234	0.014200532	0.005751525	0.013380864	0.006798373	0.011400616	0.005340817	0.014418233	1.86397218	4.112431208	-0.518661763	Mitf_1	Mitf_1	FALSE	TRUE	FALSE	1	FALSE	TRUE	TRUE	0.005265603	5440.270642	366594.0683	FALSE	65814.46479	90029.19206	155843.6568	311687.3137
Mitf_1	2	0.025231375	0.007635879	0.01606649	0.002552175	0.112536582	0.00330027	0.075136136	0.006307452	0.041729575	0.002501379	0.11352841	0.035276448	0.013595878	0.023138919	0.002716793	0.145982088	0.004242748	0.1016791	0.00873758	0.056088283	0.002668064	0.149688661	0.025949586	0.019585191	0.021599391	0.00537589	0.07307996	0.007525889	0.058821816	0.011543193	0.039611986	0.005199316	0.074005518	0.020158035	0.017643192	0.018844757	0.011265415	0.035187839	0.011950606	0.032809362	0.014194374	0.025977063	0.011142863	0.035238047	0.77033325	0.427617616	19.49935426	Mitf_1	Mitf_1	TRUE	TRUE	TRUE	2	FALSE	TRUE	TRUE	0.060507823	3793.238506	1173381.631	FALSE	363045.6323	507580.7612	870626.3935	1741252.787
Mitf_1	3	0.00774098	0.002266329	0.005049064	0.001150471	0.030167571	0.001317749	0.022487602	0.002189197	0.012994019	0.001107414	0.031013761	0.006273707	0.002061669	0.003994613	0.000931962	0.025380778	0.001214243	0.016206831	0.001854187	0.009644301	0.000918848	0.026400417	0.007091704	0.003795871	0.005290423	0.001151357	0.02234828	0.001419168	0.018797317	0.002220013	0.01218712	0.001071588	0.022549268	0.060702006	0.062866887	0.059419399	0.04104932	0.091088123	0.043905972	0.082836126	0.048818777	0.071847938	0.040772247	0.092225258	0.031323777	-1.447137739	-0.256970042	Mitf_1	Mitf_1	FALSE	FALSE	FALSE	3	FALSE	FALSE	FALSE	0.014014687	2180.585409	318404.3502	FALSE	36807.99468	29831.18085	66639.17554	133278.3511
Mitf_1	4	0.006129897	0.001800556	0.004211299	0.000810467	0.024428175	0.001060303	0.016524999	0.001756212	0.00985317	0.000801063	0.024757008	0.005018238	0.001133842	0.003206879	0.000700616	0.02184829	0.000908443	0.01464174	0.001415284	0.00752027	0.000686301	0.021911293	0.00445165	0.001413303	0.003427957	0.000767555	0.015265265	0.000916809	0.012235123	0.001443417	0.007371968	0.000765165	0.015456757	0.044131885	0.040774702	0.042976103	0.029131942	0.06561052	0.030734664	0.060704045	0.03548669	0.052551161	0.028909161	0.065856826	0.725566037	-1.030771096	-0.802308018	Mitf_1	Mitf_1	FALSE	FALSE	FALSE	4	FALSE	FALSE	FALSE	0.011148135	3613.604766	633700.0105	FALSE	80045.044	65528.85518	145573.8992	291147.7983
Mitf_1	5	0.001633309	0.000653016	0.001038719	0.0002241	0.006798229	0.000290143	0.004871214	0.000480264	0.002554781	0.000220318	0.006959577	0.003796025	0.001057602	0.002469781	0.000448542	0.015205535	0.000575528	0.010739053	0.001020569	0.005887011	0.000440962	0.015715108	0.001196739	0.000533395	0.000906199	0.000224546	0.00383883	0.000265959	0.003157445	0.000419439	0.001904274	0.000220546	0.003875292	0.010162808	0.009032779	0.009941557	0.006925856	0.014684601	0.007336259	0.013777131	0.008182945	0.012107038	0.006810269	0.014778384	1.18769245	7.174546504	-1.073960742	Mitf_1	Mitf_1	FALSE	TRUE	FALSE	5	TRUE	TRUE	TRUE	0.005429334	4838.693309	312394.102	FALSE	38240.57832	88876.161	127116.7393	254233.4787
Mitf_1	6	0.001093547	0.000269089	0.000684659	0.000124275	0.004117699	0.000154029	0.003171693	0.000260106	0.001776592	0.000117897	0.004257078	0.001317419	0.000339318	0.000883573	0.000127517	0.005073016	0.000188771	0.003728651	0.000331319	0.002093217	0.000127017	0.00532526	0.000723053	0.000150278	0.00055808	0.000114309	0.002236825	0.000140411	0.001929298	0.000234401	0.001203452	0.000112214	0.002280076	0.00473516	0.004937187	0.00461075	0.003008162	0.00705035	0.003289435	0.006572213	0.003746182	0.005735995	0.002966203	0.007099457	1.971976927	3.258477172	0.81647567	Mitf_1	Mitf_1	TRUE	TRUE	FALSE	6	FALSE	TRUE	TRUE	0.002410966	5033.556248	164455.4423	FALSE	27706.85159	33379.03368	61085.88527	122171.7705
Mitf_1	7	0.00072465	0.000175309	0.000413245	0.00010217	0.003463699	0.000123536	0.002365765	0.000191944	0.001161037	0.000101735	0.003701255	0.000662774	0.000227231	0.000415573	9.70E-05	0.002614058	0.000116743	0.00196229	0.000183348	0.001031712	9.19E-05	0.002858542	0.000575245	0.000271398	0.000433307	0.000103718	0.001792533	0.00011771	0.001420924	0.000189884	0.000951119	9.94E-05	0.00184593	0.006547062	0.006058665	0.006381792	0.004262148	0.009534067	0.00460371	0.008976294	0.005233131	0.007961896	0.004249933	0.009611968	-1.220017177	-1.194016567	-1.230262369	Mitf_1	Mitf_1	FALSE	FALSE	FALSE	7	FALSE	FALSE	FALSE	0.001387424	5317.849256	192612.2136	FALSE	20492.76041	18742.928	39235.68841	78471.37681
Msp130_1	2	0.093842385	0.020853451	0.058328876	0.009504174	0.387891624	0.01197517	0.256146848	0.022329299	0.14152106	0.009430994	0.401843055	0.21388296	0.065381863	0.146606579	0.023653065	0.782129112	0.035053571	0.587291704	0.06182253	0.346003551	0.022943226	0.816620866	0.050530177	0.015305027	0.036433481	0.00756508	0.177017704	0.009363557	0.138232995	0.015504463	0.083070537	0.007230439	0.18173941	0.258951839	0.246366326	0.250770724	0.15610096	0.405527136	0.166070375	0.374899716	0.19554941	0.323441761	0.154683171	0.409078402	3.626505154	9.295618957	0.037563198	Msp130_1	Msp130_1	TRUE	TRUE	FALSE	2	TRUE	TRUE	TRUE	0.307725345	595.502221	168523.7541	FALSE	33278.65812	75847.79449	109126.4526	218252.9052
Msp130_1	3	0.001833228	0.000766304	0.001221369	0.0002362	0.006852376	0.000309093	0.004683983	0.000572367	0.002586135	0.000233469	0.007072047	0.000961598	0.000351333	0.000620942	0.000135267	0.004020817	0.000162421	0.002777303	0.000265496	0.001461195	0.000134224	0.004204409	0.000616951	0.000294354	0.000458115	0.000107119	0.001961853	0.000126932	0.001625323	0.000203267	0.001048271	0.000101686	0.002037671	0.003597587	0.003022198	0.003502605	0.002334496	0.005367882	0.002512874	0.004935338	0.002878756	0.004317943	0.002315991	0.005480204	9.282032762	3.969707189	0.98888203	Msp130_1	Msp130_1	TRUE	TRUE	FALSE	3	TRUE	TRUE	TRUE	0.002794826	4430.945478	110739.771	FALSE	35992.27852	18879.3137	54871.59222	109743.1844
Msp130_1	4	0.000755631	0.00019953	0.000460359	0.000111981	0.002928323	0.000137548	0.002198093	0.000208096	0.001290357	0.000109822	0.003001305	0.001077086	0.000254949	0.000747459	0.000150055	0.004068351	0.000184293	0.003155026	0.000294371	0.001682217	0.000145821	0.004214675	0.00104783	0.000242631	0.000791374	0.000137896	0.003276664	0.000163991	0.002809098	0.000296904	0.001810688	0.000132309	0.003354446	0.006405023	0.005534993	0.006247834	0.004142769	0.009642443	0.004449059	0.008858603	0.005112436	0.007651403	0.004112315	0.009824581	-1.015860839	1.440051484	2.312779882	Msp130_1	Msp130_1	FALSE	FALSE	FALSE	4	FALSE	FALSE	FALSE	0.001832716	4408.447148	149943.0221	FALSE	14685.23679	20932.51794	35617.75472	71235.50945
Msp130_1	5	0.001859783	0.000634138	0.001134533	0.000207757	0.005961726	0.000263555	0.004640496	0.000478628	0.002455544	0.000205695	0.006369201	0.001296051	0.000422798	0.000853318	0.000182325	0.004783505	0.000220408	0.003669383	0.00038176	0.0020097	0.000172099	0.004887289	0.000742827	0.000261539	0.000567558	0.000117041	0.002290905	0.000147849	0.001974711	0.000248645	0.001217132	0.000112245	0.002303611	0.005554889	0.004761093	0.005424449	0.003758399	0.008043263	0.003961052	0.007544918	0.004440732	0.006711906	0.003743349	0.008062038	6.220281573	4.485110205	-0.365705112	Msp130_1	Msp130_1	TRUE	TRUE	FALSE	5	TRUE	TRUE	TRUE	0.003155834	4607.899535	163210.5449	FALSE	39488.29395	27518.70149	67006.99545	134013.9909
Msp130_1	6	0.000400142	0.000178494	0.000262112	5.91E-05	0.00173752	7.17E-05	0.00114912	0.000115541	0.000614629	5.54E-05	0.001793829	0.000698524	0.000164424	0.000440744	8.38E-05	0.00256634	0.000113842	0.002049078	0.000182163	0.001105307	8.20E-05	0.00269178	0.000358113	0.000108291	0.000254706	5.00E-05	0.00126114	6.34E-05	0.000949712	0.000106164	0.000610093	4.87E-05	0.001276502	0.002349514	0.002167287	0.002278399	0.001527334	0.003619167	0.001623211	0.003349129	0.001856297	0.002831244	0.001519048	0.003632177	0.864634562	4.165733112	1.070872693	Msp130_1	Msp130_1	FALSE	TRUE	FALSE	6	FALSE	TRUE	TRUE	0.001098666	4951.963563	77313.02148	FALSE	9812.266979	17129.16176	26941.42873	53882.85747
Msp130_1	7	0.000860885	0.000384576	0.000524625	9.04E-05	0.0037848	0.000113714	0.002673695	0.000221919	0.001350344	8.72E-05	0.003886885	0.000529961	0.000141815	0.000334141	7.27E-05	0.002153325	9.16E-05	0.001619865	0.000153198	0.000869474	7.04E-05	0.002215947	0.000768877	0.000219117	0.000573254	8.94E-05	0.00249446	0.00011527	0.002086208	0.000217399	0.001325411	8.31E-05	0.002515904	0.003632803	0.003085041	0.003572994	0.002231993	0.005701298	0.002380166	0.005189768	0.0027674	0.004447532	0.002227008	0.005723275	2.177609969	-0.26253999	3.769113216	Msp130_1	Msp130_1	FALSE	FALSE	FALSE	7	FALSE	FALSE	FALSE	0.001390845	4667.255274	101808.6916	FALSE	18752.88893	11544.27579	30297.16473	60594.32945
Nk1_1	1	0.070480307	0.020376819	0.0449605	0.012790492	0.293615426	0.014891027	0.201232599	0.022051653	0.107150152	0.012608333	0.303947858	0.817780725	0.341317422	0.597736508	0.126215058	2.845713933	0.164525141	2.154447054	0.280514036	1.239212644	0.124408121	2.860606548	0.066310446	0.022789804	0.051263293	0.01340878	0.235412091	0.016812493	0.167059069	0.024416878	0.103281402	0.01319145	0.236886453	0.438312996	0.367220578	0.422845976	0.273076272	0.686667835	0.289031799	0.636360484	0.33654862	0.534755196	0.270840714	0.690621143	-2.638701365	16.96760053	-1.655621622	Nk1_1	Nk1_1	FALSE	TRUE	FALSE	1	TRUE	TRUE	TRUE	0.888261032	339.8869746	110196.9131	FALSE	8142.107448	94472.60985	102614.7173	205229.4346
Nk1_1	3	0.027722017	0.006562982	0.017778587	0.004287239	0.108626892	0.004939471	0.083258819	0.007634875	0.044101119	0.004131537	0.111559319	0.029494179	0.006160203	0.019271315	0.003630689	0.102906656	0.00486333	0.082211122	0.007750009	0.047213247	0.003482071	0.105602643	0.025015293	0.007379693	0.018379909	0.003799299	0.080905071	0.004720723	0.06571816	0.007670903	0.043364718	0.003734316	0.081207453	0.204045653	0.189604472	0.196666899	0.13549994	0.298311814	0.144542734	0.283586629	0.164729141	0.247899916	0.135132018	0.301846426	0.267500828	0.71368539	0.46448498	Nk1_1	Nk1_1	FALSE	FALSE	FALSE	3	FALSE	FALSE	FALSE	0.057216197	717.8244185	122760.5743	FALSE	14284.37641	15197.52176	29481.89817	58963.79634
Nk1_1	4	0.017414291	0.008150569	0.011197126	0.002844177	0.068019499	0.003368172	0.053948584	0.005112231	0.026918633	0.002803042	0.069186333	0.02127998	0.006742212	0.013096581	0.002626814	0.086090203	0.003450582	0.063849659	0.005784766	0.034538527	0.002600087	0.087669541	0.020380608	0.00406831	0.015104887	0.00318197	0.067162899	0.003915311	0.05415207	0.006040774	0.035848487	0.003074259	0.06795529	0.14629477	0.131795306	0.142517178	0.098233381	0.216640472	0.106032989	0.201271515	0.11711184	0.175151282	0.097110605	0.217556193	-0.561296244	0.532190488	1.023329705	Nk1_1	Nk1_1	FALSE	FALSE	FALSE	4	FALSE	FALSE	FALSE	0.038694271	1268.525411	276149.4208	FALSE	28022.32385	34242.82201	62265.14586	124530.2917
Nk1_1	5	0.015720899	0.003858008	0.010466572	0.00212772	0.062641557	0.002764735	0.049695912	0.004391473	0.025729828	0.002103655	0.063330106	0.015882	0.003897858	0.0095856	0.00235481	0.065678722	0.002792273	0.045812036	0.004332571	0.023702908	0.002231708	0.066273883	0.033749457	0.015936014	0.028073666	0.003481598	0.092992279	0.004946929	0.083117658	0.009747948	0.058660685	0.003385659	0.093182311	0.111549541	0.10876074	0.108212854	0.068926025	0.182390643	0.073324195	0.164573355	0.084306157	0.139292268	0.06863213	0.182729781	-0.45086625	-0.805888098	7.46502946	Nk1_1	Nk1_1	FALSE	FALSE	TRUE	5	FALSE	FALSE	FALSE	0.031602899	1565.925066	357057.2568	FALSE	38549.55072	38944.59057	77494.14129	154988.2826
Nk1_1	6	0.017362083	0.004139332	0.01102543	0.002316382	0.071989227	0.002985613	0.055064079	0.004708804	0.027067185	0.002310489	0.073362367	0.023767785	0.006804597	0.01590341	0.003056294	0.091254921	0.003694974	0.068164214	0.006074357	0.036821778	0.003006336	0.097076598	0.017753065	0.00376919	0.012621802	0.002371757	0.059144251	0.003023777	0.049250486	0.004720098	0.031140114	0.002324441	0.060209915	0.114408134	0.112606088	0.111810724	0.072343111	0.171953784	0.077046159	0.160780432	0.088914187	0.14058858	0.072251308	0.172035663	0.509138929	2.279241285	0.683912816	Nk1_1	Nk1_1	FALSE	TRUE	FALSE	6	FALSE	TRUE	TRUE	0.041129868	1655.264275	388783.4409	FALSE	47570.36776	65121.3489	112691.7167	225383.4333
Nk1_1	7	0.016998045	0.00446896	0.010532245	0.0021308	0.075843351	0.002630969	0.050653763	0.004308873	0.026586408	0.002106916	0.079104893	0.013336421	0.004096285	0.008346982	0.002034074	0.055733292	0.002514261	0.039930824	0.003792738	0.020261372	0.002016942	0.057292417	0.021195456	0.012494351	0.016382708	0.002594025	0.066529749	0.003203281	0.054572864	0.00603633	0.037360788	0.002511174	0.068367304	0.101826116	0.104035263	0.099742203	0.062293877	0.152778782	0.067835984	0.14198822	0.080274263	0.124055796	0.061749415	0.153070991	0.106813839	-0.615339465	2.905537387	Nk1_1	Nk1_1	FALSE	FALSE	FALSE	7	FALSE	FALSE	FALSE	0.030334466	2307.392942	672825.4686	FALSE	90498.64945	71003.9361	161502.5856	323005.1711
Nkx22_1	1	0.045049346	0.01894898	0.02900695	0.007660008	0.195054082	0.009016838	0.132998789	0.013277292	0.068044952	0.007579498	0.202605309	0.570161915	0.183428188	0.401354135	0.116588923	2.0988642	0.142398183	1.534940605	0.204541826	0.883443966	0.110750407	2.126899575	0.025961702	0.015216554	0.020663489	0.006430407	0.078255586	0.00756008	0.06226227	0.01086985	0.039677624	0.006272822	0.081663178	0.134794803	0.135617298	0.129365211	0.08342614	0.216428497	0.08974329	0.197167283	0.103561151	0.166938973	0.082564958	0.217179566	0.233669581	17.67329318	-2.141161215	Nkx22_1	Nkx22_1	FALSE	TRUE	FALSE	1	TRUE	TRUE	TRUE	0.615211262	786.1030031	302439.7621	FALSE	27838.60094	352336.0778	380174.6788	760349.3575
Nkx22_1	2	0.003300851	0.002173599	0.002170084	0.000638312	0.014632194	0.000751144	0.008432757	0.001079271	0.004841072	0.000634714	0.015271328	0.056204989	0.021476784	0.036513299	0.010459938	0.183792436	0.012844243	0.149120715	0.019348244	0.081038419	0.010229881	0.192538813	0.003307175	0.001562492	0.002688372	0.000688936	0.009418525	0.00081732	0.007808764	0.00132032	0.00525664	0.000670124	0.009679018	0.011719002	0.010915786	0.011185847	0.007221373	0.01823561	0.007810729	0.017011314	0.008989393	0.01465848	0.007098929	0.018477102	-1.432367859	12.06976832	1.304663952	Nkx22_1	Nkx22_1	FALSE	TRUE	FALSE	2	TRUE	TRUE	TRUE	0.05950584	4575.808384	967731.6246	FALSE	69113.29872	1176821.318	1245934.617	2491869.233
Nkx22_1	3	7.48E-05	2.86E-05	4.77E-05	1.33E-05	0.000310135	1.46E-05	0.000217918	2.31E-05	0.000109875	1.30E-05	0.000331585	0.000131076	4.05E-05	8.64E-05	1.89E-05	0.000516159	2.17E-05	0.000363262	3.79E-05	0.00019804	1.85E-05	0.000526243	0.000127352	1.77E-05	9.12E-05	1.54E-05	0.00042752	1.78E-05	0.000351599	3.36E-05	0.000222318	1.45E-05	0.000432144	0.000700082	0.000604078	0.000688922	0.000437873	0.001080942	0.000468909	0.00098751	0.0005551	0.000839979	0.00043297	0.001086109	-1.91031003	1.546332215	3.258748027	Nkx22_1	Nkx22_1	FALSE	FALSE	FALSE	3	FALSE	FALSE	FALSE	0.000205921	5885.609228	29690.97701	FALSE	2592.654737	4540.534262	7133.188999	14266.378
Nkx22_1	4	0.000189919	5.59E-05	0.000116071	2.39E-05	0.00082464	3.04E-05	0.000635882	4.92E-05	0.000303033	2.35E-05	0.000840209	0.000234258	0.000122811	0.000149617	2.66E-05	0.000837553	3.50E-05	0.000639017	6.39E-05	0.000377879	2.63E-05	0.000858408	0.000162765	6.04E-05	0.000121527	2.13E-05	0.000514194	2.75E-05	0.000425658	4.90E-05	0.00028036	2.05E-05	0.000527223	0.000828312	0.000731136	0.000805149	0.000542311	0.001211083	0.00057766	0.001158507	0.000656947	0.00100277	0.000540165	0.001212562	2.659667899	3.288180084	2.492257024	Nkx22_1	Nkx22_1	TRUE	TRUE	FALSE	4	FALSE	TRUE	TRUE	0.000424177	5857.476523	40585.32296	FALSE	6516.128479	8037.382262	14553.51074	29107.02148
Nkx22_1	5	0.000405672	0.00019175	0.000264942	5.82E-05	0.001586316	7.63E-05	0.00121542	0.000115447	0.000659396	5.59E-05	0.001598795	0.000653795	0.00022516	0.000402199	8.58E-05	0.002414537	0.000114757	0.001894367	0.000175634	0.001109055	8.51E-05	0.002442349	0.000447075	0.000108957	0.000319333	6.71E-05	0.001447368	8.75E-05	0.001260137	0.000131133	0.000760559	6.64E-05	0.0014672	0.003831968	0.003240695	0.003771442	0.002648953	0.005519169	0.002767862	0.005167086	0.00306699	0.004570702	0.002623748	0.005576471	-1.426740556	1.84983533	0.14056043	Nkx22_1	Nkx22_1	FALSE	TRUE	FALSE	5	FALSE	TRUE	TRUE	0.001059466	5867.164105	152308.94	FALSE	13964.68523	22505.9786	36470.66384	72941.32767
Nkx22_1	6	7.58E-05	1.96E-05	4.36E-05	9.99E-06	0.000312618	1.17E-05	0.000206201	1.88E-05	0.000108607	9.71E-06	0.000319564	5.10E-05	2.14E-05	3.36E-05	8.65E-06	0.000215544	1.07E-05	0.000148763	1.57E-05	7.91E-05	8.45E-06	0.000223303	6.21E-05	1.69E-05	4.44E-05	9.37E-06	0.000230815	1.21E-05	0.000175625	1.80E-05	0.00010475	9.00E-06	0.000233221	0.000615193	0.0005574	0.000597588	0.000413406	0.000876953	0.000442055	0.000819529	0.000497391	0.000736112	0.000409743	0.000888912	-0.870882004	-2.615491907	-0.339739775	Nkx22_1	Nkx22_1	FALSE	FALSE	FALSE	6	FALSE	FALSE	FALSE	0.000126772	5700.727898	20719.53441	FALSE	2461.842482	1658.023399	4119.865881	8239.731762
Nkx22_1	7	0.000188312	5.20E-05	0.000127627	2.92E-05	0.00068985	3.64E-05	0.00053439	5.36E-05	0.000298617	2.87E-05	0.00070669	0.00018993	5.67E-05	0.000118028	2.69E-05	0.000738829	3.42E-05	0.000516756	5.33E-05	0.000287848	2.66E-05	0.000786793	0.000182161	6.58E-05	0.000137631	2.83E-05	0.000569538	3.55E-05	0.000476576	5.93E-05	0.000307988	2.73E-05	0.000580301	0.001718567	0.001543417	0.001685545	0.00113186	0.002515802	0.001195012	0.002338955	0.001374704	0.002067378	0.001121179	0.00254414	-0.783604539	-0.711093507	-0.222260953	Nkx22_1	Nkx22_1	FALSE	FALSE	FALSE	7	FALSE	FALSE	FALSE	0.000378242	5666.862018	60347.29797	FALSE	6047.340479	6099.272509	12146.61299	24293.22598
nodal_1	1	0.053579733	0.015064825	0.037386553	0.010528043	0.191443365	0.011650048	0.148486216	0.017043359	0.0830418	0.010372882	0.194689049	0.682527719	0.314587716	0.44511145	0.103386225	2.789683331	0.137992352	1.89801365	0.212614397	1.050436562	0.100615569	2.931779421	0.04015949	0.019464974	0.030783262	0.009516049	0.125942189	0.010760195	0.100663225	0.015892636	0.061796639	0.009464355	0.134940691	0.355174818	0.354066147	0.346284519	0.224166127	0.55313785	0.240163174	0.513015435	0.273948952	0.432502309	0.221172345	0.557633327	-2.458894665	21.81062737	-3.586384369	nodal_1	nodal_1	FALSE	TRUE	FALSE	1	TRUE	TRUE	TRUE	0.736107451	1128.805907	937463.0527	FALSE	68271.44388	869678.7133	937950.1572	1875900.314
nodal_1	2	0.003848309	0.000853771	0.002331519	0.000537707	0.018255831	0.000682129	0.011560088	0.001017434	0.006156401	0.000530907	0.019298836	0.026557995	0.012480657	0.016869823	0.003710858	0.114137764	0.004971703	0.079026424	0.008013973	0.039611793	0.003475585	0.118010226	0.008740543	0.005072386	0.007618499	0.001533703	0.020766975	0.002108959	0.018572881	0.00411539	0.013245007	0.001496453	0.020826299	0.009258441	0.008269892	0.008713415	0.004861239	0.017290795	0.00531502	0.015276514	0.006368588	0.011943481	0.004819782	0.017525421	0.06027802	1.006651695	17.38895407	nodal_1	nodal_1	FALSE	TRUE	TRUE	2	FALSE	TRUE	TRUE	0.030406305	4009.161159	551793.0056	FALSE	61855.31177	426876.5719	488731.8837	977463.7674
nodal_1	3	0.010300872	0.003231704	0.006651176	0.001457741	0.043855396	0.00176772	0.031078326	0.003023045	0.016199662	0.001379749	0.044722618	0.01365622	0.00429969	0.007951798	0.001600408	0.052013463	0.001977516	0.040069784	0.00327243	0.021467143	0.00157351	0.053233916	0.008438553	0.002423746	0.006729497	0.001112838	0.025947905	0.001494555	0.022411561	0.002579048	0.014453362	0.001093338	0.027186172	0.058898242	0.056796379	0.057347079	0.037679156	0.085197434	0.040963873	0.081311801	0.047138544	0.07072817	0.037455991	0.085511778	1.445117838	3.009301544	1.159669106	nodal_1	nodal_1	FALSE	TRUE	FALSE	3	FALSE	TRUE	TRUE	0.023957092	2073.88802	326921.1939	FALSE	44304.16874	58735.56143	103039.7302	206079.4603
nodal_1	4	0.017197475	0.005338277	0.010522579	0.002002528	0.068684586	0.002516432	0.04953574	0.004231293	0.029061773	0.001957834	0.07707135	0.007632229	0.002535679	0.004758882	0.001136854	0.034034517	0.001364119	0.023110653	0.002185438	0.011759204	0.001126628	0.034822517	0.010536025	0.002391955	0.007671314	0.001399676	0.03399329	0.001789506	0.027108867	0.003152096	0.01841128	0.001376231	0.034889318	0.069589027	0.070745761	0.067986251	0.044223976	0.10289419	0.047865454	0.096515685	0.0557082	0.083676009	0.043923774	0.103631955	3.264610376	-1.804406625	1.128007585	nodal_1	nodal_1	TRUE	FALSE	FALSE	4	FALSE	TRUE	TRUE	0.024829705	1169.062865	118173.8235	FALSE	23503.92677	10431.02893	33934.9557	67869.9114
nodal_1	5	0.016171353	0.004246268	0.010994869	0.00213502	0.057352012	0.002713359	0.042884452	0.004494962	0.025746856	0.00206912	0.059491186	0.011712532	0.003925642	0.007868727	0.001632305	0.042296739	0.002066649	0.031281013	0.003156696	0.018976501	0.001597752	0.046707361	0.01673514	0.007229915	0.013813244	0.002148632	0.046453044	0.002772951	0.040899831	0.00563385	0.027625025	0.002062232	0.046981425	0.057404263	0.056599234	0.055801907	0.036890372	0.08716133	0.038984504	0.080223949	0.045303157	0.069281333	0.036689896	0.08771479	1.835137704	1.177293634	5.662697677	nodal_1	nodal_1	TRUE	FALSE	FALSE	5	FALSE	TRUE	TRUE	0.027883885	1163.471841	116087.5596	FALSE	21890.62282	15854.86495	37745.48776	75490.97553
nodal_1	6	0.00911804	0.003371904	0.005947948	0.001454784	0.035475145	0.001751017	0.027698222	0.002784195	0.013306467	0.001450705	0.036636453	0.053124634	0.024887164	0.035626525	0.009268728	0.207308229	0.011632753	0.151242094	0.018605947	0.084867894	0.008872425	0.21611564	0.013271721	0.007884183	0.010377304	0.001959299	0.040924466	0.002412711	0.033831622	0.003918865	0.02270303	0.001928992	0.041186413	0.061005154	0.051944384	0.059267048	0.038045699	0.093862714	0.040675194	0.085819823	0.047651432	0.074348762	0.037702652	0.095059991	-0.634878133	7.771762616	3.248102892	nodal_1	nodal_1	FALSE	TRUE	FALSE	6	TRUE	TRUE	TRUE	0.062242674	865.2888346	80220.57944	FALSE	6826.902236	39775.72951	46602.63174	93205.26349
nodal_1	7	0.028595388	0.0131305	0.017227004	0.004140285	0.119084226	0.004877125	0.087913101	0.007696408	0.044498193	0.003986322	0.127947372	0.024682476	0.008819884	0.015873769	0.00335638	0.094370456	0.003971435	0.071197968	0.006771837	0.03937596	0.003241424	0.097652448	0.021781282	0.006982087	0.016603194	0.003862277	0.066393602	0.004764595	0.055406267	0.007438137	0.035542325	0.003812288	0.067034995	0.193849826	0.179658062	0.188671737	0.126231853	0.281818354	0.137512244	0.263731201	0.155807592	0.232675488	0.1254996	0.288197765	0.457035908	-0.265796886	-0.431478478	nodal_1	nodal_1	FALSE	FALSE	FALSE	7	FALSE	FALSE	FALSE	0.053277865	841.0195292	156424.7509	FALSE	20225.91426	17458.25726	37684.17151	75368.34302
notch_1	2	0.149603485	0.069469653	0.099751006	0.02874781	0.567837137	0.034674064	0.3771872	0.051186816	0.21111179	0.028634062	0.57175896	4.190519694	1.48748642	2.666370094	0.847068107	14.17862351	0.98583131	9.879410618	1.404533144	5.861137238	0.830377534	14.99231074	0.121184521	0.056984395	0.10272562	0.032360464	0.316277826	0.038631825	0.264089411	0.05663365	0.182962872	0.031453268	0.323942115	0.319187697	0.299865572	0.309436741	0.193731788	0.513472073	0.209827123	0.464731967	0.242164567	0.397170195	0.192893459	0.517320586	-3.084048598	13.57198181	0.990416174	notch_1	notch_1	FALSE	TRUE	FALSE	2	TRUE	TRUE	TRUE	4.340123179	224.2022804	133981.8727	FALSE	7520.067878	210643.4393	218163.5071	436327.0143
notch_1	3	0.134456336	0.048602592	0.082118146	0.022075714	0.552720984	0.025722772	0.392961449	0.040174925	0.191235294	0.021971435	0.582646744	0.190008558	0.055090477	0.12675344	0.024992377	0.734049953	0.031361126	0.538999648	0.052816038	0.304515507	0.02428849	0.786075509	0.131310092	0.080316013	0.097054384	0.023128135	0.425310354	0.028681528	0.362700335	0.045775313	0.224368066	0.022989713	0.430878896	1.363732414	1.300595379	1.336708682	0.932324656	1.925492102	1.001661006	1.807853362	1.115050144	1.599202233	0.925058043	1.932305204	-1.425333532	0.925973611	-1.012726365	notch_1	notch_1	FALSE	FALSE	FALSE	3	FALSE	FALSE	FALSE	0.324464895	148.2011075	32735.28089	FALSE	2953.140924	4173.265944	7126.406868	14252.81374
notch_1	4	0.218704192	0.061803457	0.137155558	0.027172068	0.970799005	0.031847933	0.634933733	0.056195041	0.333066275	0.025711218	1.010532837	0.13359883	0.038799007	0.085258595	0.018899475	0.514803453	0.024337256	0.35888881	0.038999154	0.190326243	0.018685679	0.53736342	0.185536579	0.056461185	0.140053909	0.025456329	0.620584575	0.031062341	0.477473763	0.055305949	0.31276263	0.025184945	0.627231198	1.150705553	1.172050273	1.131227741	0.779147716	1.653299507	0.816937145	1.573024382	0.914041311	1.384194426	0.777261787	1.658319119	1.774041916	-0.961075725	1.429403743	notch_1	notch_1	FALSE	FALSE	FALSE	4	FALSE	FALSE	FALSE	0.352303023	190.6657101	50515.4513	FALSE	7950.643835	4856.773449	12807.41728	25614.83457
notch_1	6	0.334188873	0.158767371	0.228449423	0.053412816	1.194397124	0.071491109	0.878717442	0.10760143	0.553616142	0.053219224	1.233421903	0.48562155	0.164934827	0.293772218	0.067852527	2.065132079	0.084349476	1.489835037	0.138056417	0.772400422	0.066327087	2.128442065	0.391034147	0.117831315	0.28578503	0.065999594	1.314961734	0.08378463	1.09954174	0.126342398	0.640274611	0.065185002	1.362931744	4.096477627	3.667667165	3.954785269	2.763158584	6.119933532	2.888416091	5.719495037	3.240747657	4.953466811	2.756749737	6.134592961	-2.288987127	-0.80276265	-0.785715664	notch_1	notch_1	FALSE	FALSE	FALSE	6	FALSE	FALSE	FALSE	0.819810423	94.85472146	38333.56066	FALSE	3006.837042	4369.340167	7376.177209	14752.35442
notch_1	7	0.106294623	0.041053625	0.074127649	0.02004093	0.381566172	0.022928725	0.295260161	0.035281819	0.169907841	0.019775067	0.386389779	0.232483755	0.075246542	0.145859733	0.026854193	0.96498858	0.036833243	0.727068552	0.059414217	0.372639997	0.025950817	1.008366448	0.095946676	0.030075454	0.071912358	0.017406772	0.326379663	0.020687478	0.24639681	0.033988374	0.156652283	0.016544007	0.329929919	1.204016474	0.984344476	1.188744231	0.820400273	1.74926942	0.858066801	1.641372306	0.981717148	1.420040957	0.815353207	1.796075086	-1.81121088	2.390630865	-1.786035025	notch_1	notch_1	FALSE	TRUE	FALSE	7	FALSE	TRUE	TRUE	0.338778377	301.771165	120301.9063	FALSE	9679.808677	21171.32747	30851.13614	61702.27228
otx_1	1	0.002092203	0.000989288	0.001231509	0.000283809	0.010032442	0.000342981	0.006183898	0.00054097	0.002978169	0.000279661	0.010347902	0.007914671	0.003365062	0.004769706	0.000607467	0.032437159	0.000877736	0.024050755	0.00173409	0.012665793	0.000576816	0.034070123	0.001663066	0.000953827	0.001221847	0.0003001	0.005448714	0.000378174	0.004242984	0.000565957	0.002760514	0.000296218	0.005570285	0.016839825	0.016472376	0.016314208	0.010293832	0.026918739	0.01107062	0.024435744	0.012944784	0.02077868	0.010290892	0.026990243	-2.329387339	6.628013277	-2.638822658	otx_1	otx_1	FALSE	TRUE	FALSE	1	TRUE	TRUE	TRUE	0.010006874	4703.291321	467699.4715	FALSE	46281.52389	175080.0248	221361.5487	442723.0973
otx_1	2	0.001142465	0.000305897	0.000642047	0.000107497	0.004654592	0.000139825	0.00319421	0.000241997	0.001621008	0.000106725	0.004781859	0.000721681	0.000178585	0.000420443	9.03E-05	0.003080667	0.000106333	0.002191775	0.000175567	0.001091454	8.87E-05	0.003177442	0.000614151	0.000210951	0.000430956	8.73E-05	0.002361609	0.000108136	0.001702839	0.000180712	0.001047011	8.54E-05	0.002430891	0.003895234	0.003837114	0.00377766	0.002354051	0.006101979	0.002558713	0.005707745	0.002952312	0.004823803	0.002347125	0.006199935	2.822195544	0.673679257	0.246226624	otx_1	otx_1	TRUE	FALSE	FALSE	2	FALSE	TRUE	TRUE	0.001864147	4904.301094	119907.9162	FALSE	27478.76473	17358.00447	44836.76921	89673.53841
otx_1	3	0.006528013	0.002051188	0.004674495	0.001147127	0.021434172	0.001412198	0.018009525	0.002126403	0.010640577	0.001123764	0.022073099	0.010186958	0.002159383	0.006627991	0.001399131	0.03699772	0.001764159	0.027141985	0.002786622	0.016837805	0.001342356	0.037285346	0.005450438	0.002125858	0.004014895	0.0010059	0.017660832	0.001227821	0.0140439	0.001905093	0.009004168	0.000995802	0.017995171	0.070896229	0.063539543	0.069191175	0.050106974	0.105675769	0.051982011	0.09790268	0.056927841	0.083724429	0.049890039	0.106132314	-1.416736765	1.064146242	-2.208922204	otx_1	otx_1	FALSE	FALSE	FALSE	3	FALSE	FALSE	FALSE	0.016714971	3454.657689	898692.4075	FALSE	77909.61101	121577.8815	199487.4925	398974.985
otx_1	4	0.01825033	0.006599143	0.010994912	0.002111066	0.073284521	0.002816038	0.056539357	0.004772669	0.028588278	0.002061246	0.07488789	0.01222692	0.004570799	0.007686517	0.001726545	0.051558005	0.002098295	0.036435071	0.003499426	0.019684483	0.00170657	0.053468559	0.01202005	0.003564716	0.008882049	0.001786144	0.039303665	0.002343424	0.031045268	0.00365918	0.019916973	0.001765867	0.040478796	0.081416852	0.075955799	0.079427312	0.052097215	0.121841063	0.056108537	0.1140891	0.064897678	0.098849689	0.051634503	0.122735385	2.696676495	0.202047039	0.64671414	otx_1	otx_1	TRUE	FALSE	FALSE	4	FALSE	TRUE	TRUE	0.03047725	2323.909746	557138.4811	FALSE	98561.93876	66032.17112	164594.1099	329188.2197
otx_1	5	0.043647396	0.014765535	0.027553122	0.005407087	0.17119007	0.007023005	0.118411005	0.01166578	0.066680914	0.005364301	0.181517474	0.032193369	0.010326429	0.019957576	0.004735552	0.131245089	0.005885357	0.098725477	0.009155002	0.049969605	0.004702346	0.136240957	0.04513588	0.019622596	0.033502845	0.006740245	0.148699145	0.008555867	0.11647762	0.013818843	0.075636703	0.006575369	0.150930286	0.305908678	0.338214611	0.298505042	0.199540812	0.453214119	0.216370538	0.424059572	0.241165885	0.371432817	0.197646739	0.45660013	0.116904011	-1.4895089	1.243211651	otx_1	otx_1	FALSE	FALSE	FALSE	5	FALSE	FALSE	FALSE	0.075840765	1695.167742	1008911.745	FALSE	125424.8817	92510.6606	217935.5423	435871.0847
otx_1	6	0.041213471	0.017704917	0.025617813	0.004968931	0.169415627	0.00669942	0.123797958	0.010890109	0.063689678	0.0048928	0.177429595	0.036043624	0.011492283	0.021364034	0.005198312	0.158375317	0.006475527	0.121964043	0.009338249	0.057209659	0.005090046	0.162546868	0.035135176	0.008056214	0.025434209	0.005058478	0.122986578	0.006057241	0.100333719	0.010255964	0.058821965	0.005023117	0.124388452	0.238125544	0.202874007	0.234632419	0.152625286	0.352719185	0.159963909	0.330914242	0.187887787	0.289446938	0.152025942	0.3563323	1.133901683	0.155470518	0.550673142	otx_1	otx_1	FALSE	FALSE	FALSE	6	FALSE	FALSE	FALSE	0.077257095	809.2310144	187733.9101	FALSE	26988.84083	23603.34142	50592.18225	101184.3645
otx_1	7	0.091280084	0.030803843	0.061822497	0.012887321	0.411778639	0.015648851	0.273796233	0.026602864	0.144238043	0.01271735	0.416360049	0.144572907	0.043650601	0.088455944	0.016787626	0.573428384	0.020671372	0.438594899	0.038174525	0.23121947	0.016284621	0.608265499	0.093345096	0.029911804	0.06787164	0.014337595	0.297069426	0.017635682	0.260682753	0.029874525	0.160802081	0.014250285	0.313665963	0.725408582	0.634047406	0.701757931	0.462624755	1.115537932	0.498074821	1.01588947	0.577392437	0.873701706	0.459350255	1.119663676	-0.583557882	2.223181086	0.318809169	otx_1	otx_1	FALSE	TRUE	FALSE	7	FALSE	TRUE	TRUE	0.235852991	1046.776955	954231.9211	FALSE	100019.4213	158414.6048	258434.0261	516868.0522
otx_2	1	0.00197357	0.000633304	0.001160265	0.000264378	0.009323148	0.000313323	0.006108862	0.000511844	0.003135817	0.000256812	0.009811483	0.002052911	0.000517363	0.001159096	0.000231562	0.009601482	0.000293088	0.006627385	0.000511496	0.003254739	0.000222219	0.010360507	0.001262558	0.000345767	0.000905121	0.00022428	0.00452071	0.000275438	0.003442738	0.000424424	0.001955116	0.000212347	0.004651952	0.014488244	0.012491236	0.013825233	0.009422977	0.023228579	0.009830666	0.021343274	0.01123035	0.017779574	0.009376843	0.023688135	-0.474974843	-0.459542124	-1.666780154	otx_2	otx_2	FALSE	FALSE	FALSE	1	FALSE	FALSE	FALSE	0.004026481	6342.344709	617069.7692	FALSE	79387.52781	82579.0394	161966.5672	323933.1344
otx_2	2	0.000420864	9.52E-05	0.000236632	6.02E-05	0.001684171	7.31E-05	0.001254619	0.000105687	0.000602039	5.85E-05	0.001863411	0.00056987	8.04E-05	0.000335782	6.69E-05	0.002498301	7.74E-05	0.001752585	0.000128602	0.000939288	6.62E-05	0.002544086	0.000414746	0.000115727	0.00026639	6.39E-05	0.001518322	7.53E-05	0.001249069	0.000122083	0.000702291	6.08E-05	0.001558857	0.003764675	0.003706061	0.003669206	0.002451024	0.005774683	0.002560539	0.005277738	0.002917556	0.004556778	0.002442485	0.005875269	-1.976514638	-0.200460252	-0.614910763	otx_2	otx_2	FALSE	FALSE	FALSE	2	FALSE	FALSE	FALSE	0.000990734	5941.361254	139669.7403	FALSE	14856.40068	20116.29436	34972.69504	69945.39008
otx_2	3	0.000325665	9.88E-05	0.000195613	4.79E-05	0.001245421	5.86E-05	0.001027431	8.56E-05	0.000512765	4.62E-05	0.001248261	0.000300632	0.000110734	0.000190619	4.19E-05	0.001271083	4.98E-05	0.000865573	8.25E-05	0.000490408	4.17E-05	0.001316606	0.000729757	0.000242734	0.000619746	8.66E-05	0.0018925	0.000111877	0.001655543	0.000228846	0.001227394	8.26E-05	0.001925814	0.002190079	0.00198956	0.002131426	0.001351973	0.003393677	0.001417576	0.003200572	0.001675837	0.002680568	0.001346402	0.003423222	-0.651503159	-0.719856486	8.303449224	otx_2	otx_2	FALSE	FALSE	TRUE	3	FALSE	FALSE	FALSE	0.000626297	5819.968416	100780.7621	FALSE	11030.92586	10183.03297	21213.95883	42427.91766
otx_2	4	0.000335561	8.96E-05	0.000221914	5.15E-05	0.001474451	6.74E-05	0.00099847	9.94E-05	0.00053302	5.07E-05	0.001536856	0.000415061	0.000146849	0.000265394	5.93E-05	0.001668401	6.95E-05	0.001248942	0.000112448	0.000650169	5.90E-05	0.001678717	0.000384084	9.00E-05	0.000271157	5.70E-05	0.001282696	6.98E-05	0.001064647	0.000116071	0.000662535	5.57E-05	0.00130835	0.003184523	0.003004308	0.003110386	0.002151953	0.004656586	0.002265736	0.004316578	0.00253948	0.003800065	0.002139102	0.004721164	-1.150579016	-0.286921242	0.144001615	otx_2	otx_2	FALSE	FALSE	FALSE	4	FALSE	FALSE	FALSE	0.000750622	5732.964688	117156.5682	FALSE	11028.84845	13641.75776	24670.60621	49341.21243
otx_2	5	0.00103509	0.000297278	0.000635942	0.000170016	0.004050755	0.000205167	0.00307375	0.000305338	0.001567528	0.000167094	0.004140435	0.001897145	0.000428684	0.001205353	0.000218373	0.007466748	0.000286005	0.005592956	0.000472807	0.003281067	0.000210007	0.007596625	0.00117004	0.000343004	0.000821712	0.000192331	0.003663343	0.000236857	0.00329454	0.000368861	0.00204445	0.000183192	0.003701811	0.010282394	0.008787784	0.010036579	0.007062954	0.014919438	0.007418561	0.01420813	0.008202854	0.01227024	0.006903339	0.01499611	-1.482446787	1.89522393	0.138325019	otx_2	otx_2	FALSE	TRUE	FALSE	5	FALSE	TRUE	TRUE	0.002932235	5667.799178	379725.9682	FALSE	33251.16581	60943.79608	94194.96189	188389.9238
otx_2	6	0.000426829	0.000118932	0.000283718	5.36E-05	0.001562122	6.72E-05	0.001199686	0.000113476	0.000697002	5.21E-05	0.001643707	0.000316003	0.000110325	0.000207685	4.45E-05	0.001168422	5.42E-05	0.000851331	8.72E-05	0.000476333	4.38E-05	0.001204931	0.000296115	0.000227506	0.000223855	4.63E-05	0.000958803	5.48E-05	0.000799967	9.16E-05	0.000502905	4.37E-05	0.000982779	0.002409609	0.002344391	0.002333956	0.001565301	0.003659714	0.001692388	0.003415625	0.001895453	0.002912847	0.00155238	0.003686407	1.732599658	-0.753605603	-0.212322537	otx_2	otx_2	FALSE	FALSE	FALSE	6	FALSE	FALSE	FALSE	0.000742832	5379.495427	81505.23952	FALSE	12351.98366	9144.807744	21496.79141	42993.58282
otx_2	7	0.000533925	0.000143014	0.000339822	6.96E-05	0.002086966	8.44E-05	0.0015556	0.000145422	0.000834703	6.86E-05	0.002125482	0.000429424	0.000144377	0.000255302	6.28E-05	0.001871606	7.76E-05	0.001443101	0.000118738	0.000700482	6.23E-05	0.001913565	0.000367373	0.000148063	0.000276418	6.76E-05	0.001141347	8.29E-05	0.001006853	0.000124731	0.00060428	6.67E-05	0.00116548	0.004262208	0.003660802	0.00419103	0.002795533	0.006267712	0.003016488	0.005849042	0.003411144	0.005053437	0.002793815	0.006300667	-0.259528283	-1.979442629	-1.348877216	otx_2	otx_2	FALSE	FALSE	FALSE	7	FALSE	FALSE	FALSE	0.000963349	5416.530921	131144.2458	FALSE	15664.71634	12598.78977	28263.50612	56527.01223
otx_3	1	0.079402183	0.025308091	0.047395207	0.011491104	0.354264627	0.014366556	0.207035207	0.021607775	0.1163584	0.011224277	0.367476246	0.760460102	0.297896291	0.52197698	0.141578314	2.629999703	0.173695451	2.01505445	0.266717475	1.133763139	0.139561084	2.673835816	0.082087895	0.027053981	0.061798478	0.014379828	0.268343012	0.018048318	0.219015515	0.027458901	0.129918947	0.013757583	0.269743168	0.337896892	0.29973052	0.326687593	0.203146611	0.548842534	0.217846301	0.500772911	0.253390855	0.417375324	0.201063249	0.551656151	-0.950860023	9.437429381	1.40242956	otx_3	otx_3	FALSE	TRUE	FALSE	1	TRUE	TRUE	TRUE	0.839862285	1118.169896	1059305.915	FALSE	99276.86013	950806.2435	1050083.104	2100166.207
otx_3	2	0.005402482	0.001569614	0.00331234	0.000709556	0.025812806	0.000820696	0.016056732	0.00134219	0.008788074	0.000682947	0.025911631	0.007504655	0.001957946	0.004089725	0.000871627	0.031158927	0.001029303	0.023968617	0.001797381	0.011551317	0.00084784	0.032556369	0.004505357	0.001903115	0.003279915	0.000752418	0.014806752	0.000860691	0.011669408	0.001387887	0.00763306	0.000738433	0.015808193	0.039319946	0.037833711	0.037915234	0.024286859	0.061847012	0.025870568	0.057098838	0.030556288	0.047867846	0.024198704	0.063753803	-0.868831755	0.699322977	-0.839606646	otx_3	otx_3	FALSE	FALSE	FALSE	2	FALSE	FALSE	FALSE	0.012907137	5358.192503	1266179.756	FALSE	155106.4759	215460.3467	370566.8226	741133.6453
otx_3	3	0.000776577	0.000202475	0.000498448	0.000112535	0.002946577	0.000147339	0.002216789	0.000226894	0.0012152	0.000111443	0.003031566	0.001203467	0.000548749	0.000605475	0.000137736	0.004129207	0.000163913	0.00281925	0.000273615	0.001443847	0.000134307	0.004151957	0.000747061	0.000249644	0.000561526	0.000126253	0.002363199	0.000150897	0.001950934	0.000246018	0.00124137	0.000124173	0.002364742	0.007055644	0.006094508	0.006937391	0.004871754	0.010138241	0.00504487	0.009666219	0.005642608	0.008411362	0.004817253	0.010186328	-1.041719314	0.375028879	-0.54044233	otx_3	otx_3	FALSE	FALSE	FALSE	3	FALSE	FALSE	FALSE	0.001980044	5925.072734	278027.1082	FALSE	27262.88728	42249.50123	69512.3885	139024.777
otx_3	4	0.001989793	0.001109151	0.001251291	0.000261738	0.007792212	0.000305516	0.005906773	0.000556188	0.003077904	0.000254592	0.007928381	0.002634625	0.001138516	0.001731023	0.000323236	0.010705678	0.000417589	0.007375935	0.000707947	0.004117611	0.000318913	0.01091217	0.001471545	0.000825566	0.001110598	0.000222948	0.004837134	0.000285743	0.003783745	0.000480735	0.002469202	0.00022125	0.004897852	0.009838142	0.009037825	0.009602523	0.006518174	0.014488651	0.006953713	0.013528555	0.00786698	0.011915842	0.006456428	0.014603119	2.503002803	3.93660876	0.932060857	otx_3	otx_3	TRUE	TRUE	FALSE	4	FALSE	TRUE	TRUE	0.004624418	5825.897421	452169.3855	FALSE	67535.73216	89422.02031	156957.7525	313915.505
otx_3	5	0.000946609	0.00030475	0.000651674	0.000150733	0.003593034	0.000190276	0.0028848	0.000306583	0.001503853	0.00014793	0.003729387	0.002137021	0.000526924	0.001383798	0.000245738	0.009015346	0.000329801	0.006349611	0.000548881	0.003386454	0.000239849	0.009254149	0.001673521	0.0004133	0.001252056	0.00017802	0.005160132	0.000239146	0.004439563	0.000461452	0.00293238	0.000176289	0.005174139	0.007980203	0.007528846	0.007764549	0.005117388	0.012025105	0.005481975	0.01127403	0.006314988	0.009584213	0.005046635	0.012392923	-1.089913595	2.897917542	2.965458333	otx_3	otx_3	FALSE	TRUE	FALSE	5	FALSE	TRUE	TRUE	0.00308363	5645.296337	339056.9964	FALSE	30167.82037	68105.51668	98273.33705	196546.6741
otx_3	6	0.001055911	0.000269074	0.000700675	0.000126763	0.004070274	0.000166006	0.003195012	0.000280555	0.001670803	0.000122175	0.004174979	0.002084109	0.000742189	0.001445814	0.000295717	0.007373451	0.00041414	0.005489594	0.000693858	0.003240197	0.000283372	0.007415933	0.000533191	0.000138973	0.000399857	9.04E-05	0.001698434	0.000105102	0.001414787	0.000166587	0.000919326	8.94E-05	0.00170904	0.003708453	0.003421514	0.003608883	0.002470068	0.00562045	0.002595612	0.005172399	0.002914068	0.004473545	0.002454941	0.005702084	4.728978589	10.72757167	-0.643874822	otx_3	otx_3	TRUE	TRUE	FALSE	6	TRUE	TRUE	TRUE	0.00314002	5475.338098	179664.6004	FALSE	31655.50598	62480.18213	94135.68811	188271.3762
otx_3	7	0.010221737	0.003605923	0.006814494	0.001424209	0.044514737	0.001713661	0.029855704	0.002786583	0.015719113	0.001343557	0.046312051	0.022376364	0.009988478	0.014958173	0.002790926	0.083708594	0.003529094	0.06149512	0.006220903	0.036675716	0.002754047	0.088744905	0.012892538	0.003119315	0.009344723	0.001654389	0.042014432	0.002209234	0.034954381	0.0035696	0.02204598	0.001578636	0.042844151	0.080973952	0.074204771	0.078365901	0.052282958	0.121665432	0.056628479	0.11354366	0.06429638	0.097467997	0.052011154	0.122341836	-1.312454961	4.306498461	0.87118734	otx_3	otx_3	FALSE	TRUE	FALSE	7	FALSE	TRUE	TRUE	0.032598101	4226.479114	1858216.114	FALSE	182592.1682	399711.7999	582303.9681	1164607.936
P16_1	3	0.012207942	0.005019056	0.008711208	0.002091716	0.051548796	0.002514826	0.034134248	0.003860187	0.017924847	0.002085392	0.052749055	0.020618124	0.007681227	0.012799197	0.00263663	0.095314596	0.003272854	0.065995702	0.00552296	0.032610358	0.00258279	0.09849909	0.011678887	0.006152501	0.008662007	0.002068964	0.038599808	0.002564744	0.030444017	0.004119375	0.0186787	0.002020125	0.040337309	0.129885434	0.130726779	0.12743278	0.090342072	0.183180867	0.094628019	0.173364987	0.105297278	0.154296781	0.089409228	0.185246997	-1.519348078	1.484645432	-0.8296203	P16_1	P16_1	FALSE	FALSE	FALSE	3	FALSE	FALSE	FALSE	0.032826067	1963.006225	553464.5077	FALSE	47042.00455	79449.74567	126491.7502	252983.5004
P16_1	4	0.013899632	0.00356177	0.008202635	0.001848313	0.06659158	0.002253327	0.043117022	0.003644358	0.021000354	0.001833297	0.070998818	0.010614295	0.003817295	0.006564389	0.001486748	0.037235828	0.001859321	0.026434959	0.003000779	0.014870653	0.001482347	0.038720548	0.012317016	0.003416049	0.008882345	0.001646382	0.041249494	0.002186407	0.033123683	0.003566254	0.02120228	0.001597778	0.042024009	0.09485504	0.102532521	0.092828979	0.064539258	0.137032908	0.067705607	0.129001532	0.076679447	0.112576874	0.064080159	0.137346017	0.306807483	-1.390627437	0.585019371	P16_1	P16_1	FALSE	FALSE	FALSE	4	FALSE	FALSE	FALSE	0.024513927	2679.567647	768276.5536	FALSE	99800.50899	76211.51314	176012.0221	352024.0443
P16_1	5	0.006336221	0.001688892	0.003962715	0.000944978	0.027393378	0.001091339	0.020459622	0.001745937	0.009909931	0.000930689	0.027969217	0.006772143	0.001831097	0.004322622	0.001044769	0.027131926	0.001240171	0.018838878	0.001924526	0.010944747	0.001020949	0.027466684	0.0094942	0.004934629	0.006881278	0.001172804	0.03240898	0.001601634	0.025848049	0.002766285	0.016283102	0.001146246	0.03403487	0.061181211	0.065270071	0.059745591	0.039305443	0.088807072	0.041750937	0.083661295	0.048613637	0.073475789	0.039276185	0.090005395	-1.487942227	-1.182941841	2.179865674	P16_1	P16_1	FALSE	FALSE	FALSE	5	FALSE	FALSE	FALSE	0.013108364	3619.407908	898976.5988	FALSE	83005.20978	88715.84799	171721.0578	343442.1155
P16_1	6	0.005403107	0.00234313	0.003415457	0.000849654	0.020757415	0.001000744	0.015987524	0.001555947	0.008397334	0.000835548	0.022013639	0.010706919	0.003218436	0.006758151	0.001114416	0.045595317	0.001442961	0.031707853	0.002669461	0.017100799	0.001091454	0.046917423	0.004513673	0.002566764	0.003200216	0.000793294	0.015129413	0.000954242	0.012358858	0.001418877	0.007846558	0.000791607	0.015832225	0.047704205	0.042938698	0.046545298	0.032567024	0.070253969	0.034360263	0.064987581	0.038668895	0.057306179	0.03230663	0.071026539	-1.205128623	3.173813518	-1.782738944	P16_1	P16_1	FALSE	TRUE	FALSE	6	FALSE	TRUE	TRUE	0.016110026	3225.396709	569326.8463	FALSE	56209.51761	111386.0477	167595.5653	335191.1306
P16_1	7	0.075095594	0.03006016	0.04527113	0.008880635	0.326333204	0.010727666	0.232251327	0.019420092	0.113865485	0.008728097	0.335941136	0.041419683	0.015983532	0.025680683	0.006144533	0.173723091	0.007196456	0.118834586	0.011706549	0.068699888	0.005908341	0.177079937	0.047688258	0.0252464	0.034128451	0.007335315	0.161788241	0.009526298	0.134018202	0.014603318	0.079718693	0.007159164	0.164706944	0.362410681	0.381090935	0.351530836	0.231862022	0.545575434	0.252825678	0.499303922	0.288323065	0.439888513	0.230666483	0.553444994	2.234369873	-1.116726569	0.393342947	P16_1	P16_1	FALSE	FALSE	FALSE	7	FALSE	FALSE	FALSE	0.116515277	1399.98552	840148.4023	FALSE	147184.3195	81180.89967	228365.2192	456730.4384
P19_1	2	0.007628492	0.00209688	0.004869448	0.001173781	0.035916053	0.00149239	0.023042592	0.002179608	0.011385046	0.001140556	0.036231376	0.026515645	0.007752895	0.014883297	0.002258439	0.123079286	0.002926406	0.087998994	0.005516303	0.044129473	0.002179857	0.124530897	0.008796076	0.002706252	0.006365327	0.001458748	0.032010402	0.001748167	0.025740888	0.00277294	0.01412601	0.001425639	0.033263968	0.07189986	0.059766177	0.068780169	0.045903895	0.112191885	0.048092806	0.10260853	0.055658786	0.088328096	0.045587815	0.113645265	-2.184944819	4.393275453	-0.35087042	P19_1	P19_1	FALSE	TRUE	FALSE	2	FALSE	TRUE	TRUE	0.034144136	3104.13458	837971.7009	FALSE	73505.48552	255495.5115	329000.997	658001.994
P19_1	3	0.000568866	0.000206903	0.000364659	8.16E-05	0.002325696	0.000101481	0.001525668	0.000163172	0.000823036	7.94E-05	0.002514315	0.000951425	0.00027566	0.000601488	0.000113106	0.004116007	0.000145035	0.002724872	0.000251899	0.001565321	0.000111193	0.004196983	0.000451811	0.000205247	0.000346128	8.03E-05	0.001429838	0.000102796	0.00121735	0.000163335	0.00072209	7.98E-05	0.001433946	0.005024047	0.004592823	0.004882841	0.003469062	0.007329856	0.003666701	0.006875428	0.004064691	0.006012692	0.003457836	0.007341625	-1.122844847	2.532695778	-1.891409018	P19_1	P19_1	FALSE	TRUE	FALSE	3	FALSE	TRUE	TRUE	0.001520291	4916.933518	135578.491	FALSE	13753.03677	23001.87111	36754.90788	73509.81577
P19_1	4	0.000878308	0.000198103	0.0005558	0.000138812	0.00356873	0.000155215	0.002457381	0.000236079	0.001383085	0.000135387	0.003704652	0.000837576	0.000220793	0.000514686	0.00012532	0.003765415	0.000153622	0.002439362	0.000233149	0.00129651	0.000124575	0.003829921	0.00061765	0.000427814	0.000470824	0.0001009	0.002000249	0.000128553	0.001671145	0.000205221	0.001026064	9.96E-05	0.002025678	0.006355035	0.005288258	0.006245019	0.004395406	0.009189988	0.004593892	0.008546656	0.005161355	0.007515181	0.004383646	0.009350732	0.46730487	0.028628237	-0.662577301	P19_1	P19_1	FALSE	FALSE	FALSE	4	FALSE	FALSE	FALSE	0.001715884	5007.473709	179565.7966	FALSE	22023.39162	21002.04329	43025.43491	86050.86982
P19_1	5	0.000746012	0.00030446	0.00049137	0.00012122	0.002744472	0.000142184	0.002083289	0.000220096	0.001121736	0.000114182	0.002777183	0.001146299	0.000272471	0.000735653	0.000164595	0.003989989	0.000194269	0.003333901	0.000307476	0.001824543	0.000162197	0.004070574	0.001202971	0.000275585	0.000885045	0.000159088	0.00373048	0.000198045	0.00321171	0.000330636	0.002184599	0.000153279	0.003814878	0.007540831	0.007132999	0.007351515	0.004907203	0.011096494	0.00525081	0.010354469	0.006034495	0.008992105	0.004899216	0.011181315	-1.405511418	0.745037818	1.506713849	P19_1	P19_1	FALSE	FALSE	FALSE	5	FALSE	FALSE	FALSE	0.001892311	5258.082798	244489.2265	FALSE	20625.33025	31692.21492	52317.54517	104635.0903
P19_1	6	0.000514048	0.000148969	0.000353474	7.36E-05	0.001969687	8.80E-05	0.001440546	0.000147777	0.000848915	7.27E-05	0.001997498	0.00063227	0.000225888	0.00040793	7.73E-05	0.002475853	9.59E-05	0.001742132	0.000173365	0.000908777	7.54E-05	0.002553406	0.000349786	0.000165871	0.000258759	6.14E-05	0.001235972	7.35E-05	0.00096606	0.000120848	0.000575156	6.10E-05	0.001268373	0.003012563	0.003141282	0.002960371	0.002031731	0.004325437	0.00213406	0.00408595	0.002398144	0.003624211	0.002010563	0.004364248	2.256814245	2.327054304	-0.673722186	P19_1	P19_1	FALSE	TRUE	FALSE	6	FALSE	TRUE	TRUE	0.001146318	5103.494187	97231.67366	FALSE	13388.71289	16467.88202	29856.59491	59713.18981
P19_1	7	0.000644285	0.000270405	0.000417929	9.42E-05	0.002456209	0.000113118	0.001942582	0.00018524	0.00102215	9.30E-05	0.002577887	0.000631844	0.000162913	0.000410886	0.000102063	0.002352929	0.000124649	0.00174862	0.000183069	0.00102796	0.000100374	0.002399223	0.000537113	0.000282988	0.000392365	9.45E-05	0.00174329	0.000118622	0.001415251	0.000179855	0.000882822	9.25E-05	0.001745987	0.006606088	0.005533998	0.006411628	0.004367647	0.009859516	0.004723615	0.009039508	0.00530181	0.007865781	0.004356336	0.009905192	-1.082224509	-1.046411941	-0.663735532	P19_1	P19_1	FALSE	FALSE	FALSE	7	FALSE	FALSE	FALSE	0.00127613	4855.40699	162243.1585	FALSE	15189.01383	14895.7134	30084.72724	60169.45447
Pmar1_1	1	0.004305945	0.001201318	0.002517915	0.000441561	0.018460324	0.000536105	0.01421368	0.000963872	0.006990906	0.000432726	0.018618447	0.006751345	0.001181592	0.003982977	0.000617111	0.028320845	0.000834078	0.021386148	0.00148021	0.010085857	0.000580772	0.029435194	0.003426733	0.0008133	0.002376816	0.000359769	0.012044316	0.000462441	0.009806312	0.00084484	0.006259562	0.000344884	0.012118569	0.012162856	0.010906725	0.011518435	0.00686048	0.020224537	0.00751044	0.018607848	0.008786403	0.015679958	0.006809764	0.020333523	2.956644372	4.583421118	3.453182898	Pmar1_1	Pmar1_1	TRUE	TRUE	FALSE	1	FALSE	TRUE	TRUE	0.01105729	5880.975365	679082.3593	FALSE	148924.8545	233501.1419	382425.9965	764851.9929
Pmar1_1	2	0.016172574	0.005485798	0.009533821	0.002423235	0.073890748	0.002673207	0.047941937	0.004346821	0.024033539	0.002358336	0.07837078	0.144571429	0.053245472	0.096507109	0.031897268	0.55370086	0.035618465	0.398422886	0.049616907	0.21684197	0.031623262	0.56623969	0.009074211	0.00469001	0.007048233	0.001935421	0.025981275	0.002265113	0.02170935	0.003347775	0.015346724	0.001904715	0.026063491	0.031294395	0.026438826	0.030294133	0.019131571	0.048072063	0.020739938	0.04551854	0.02386936	0.038279354	0.018970748	0.048538484	2.785248805	12.44990548	0.596645416	Pmar1_1	Pmar1_1	TRUE	TRUE	FALSE	2	TRUE	TRUE	TRUE	0.160744003	3313.766966	1426504.236	FALSE	177591.8709	1587546.31	1765138.181	3530276.362
Pmar1_1	3	0.016692509	0.007592087	0.012286988	0.003417232	0.054271429	0.004095473	0.041623294	0.006046927	0.02635008	0.003391091	0.055152192	0.185883653	0.097246396	0.129333916	0.037986495	0.670363585	0.048255743	0.531447063	0.070308389	0.274779467	0.037886978	0.693915945	0.013367327	0.005052953	0.010781621	0.002966127	0.038394495	0.003758028	0.031044732	0.005657966	0.020917849	0.002939655	0.038774966	0.137110215	0.126037249	0.134215401	0.092384025	0.199784249	0.09797887	0.18655796	0.111378742	0.161498256	0.091218275	0.202679121	-2.268744826	28.08327944	-2.832980971	Pmar1_1	Pmar1_1	FALSE	TRUE	FALSE	3	TRUE	TRUE	TRUE	0.202576162	2546.832947	1687938.549	FALSE	108273.5878	1205707.934	1313981.521	2627963.043
Pmar1_1	4	0.032765382	0.010494082	0.021920427	0.006981619	0.123254693	0.008556219	0.084594649	0.012015985	0.050311792	0.006914692	0.129976549	0.506453614	0.239509158	0.370913917	0.123786044	1.650093104	0.147346759	1.279109756	0.211230922	0.759925483	0.121507029	1.779352511	0.026812695	0.009903528	0.022009961	0.00706347	0.073487407	0.008106139	0.059568897	0.011691941	0.042239572	0.006950299	0.074434874	0.165569339	0.16446073	0.160624953	0.111980145	0.243580494	0.117806889	0.227420163	0.134337028	0.197895119	0.111714385	0.245346917	-1.697115482	24.44939343	-1.257062163	Pmar1_1	Pmar1_1	FALSE	TRUE	FALSE	4	TRUE	TRUE	TRUE	0.539218996	2225.595875	2674908.466	FALSE	162296.0115	2508605.038	2670901.05	5341802.1
Pmar1_1	5	0.050816271	0.020015201	0.037399938	0.010691761	0.172812546	0.012633984	0.137057832	0.019065729	0.07854045	0.0103085	0.174884892	1.0198968	0.57525664	0.766135148	0.285883173	3.391634664	0.319805762	2.644008986	0.43956652	1.501099157	0.284324299	3.436730309	0.032029463	0.021004952	0.028760886	0.01063245	0.070114138	0.012868064	0.061500983	0.017906203	0.046046061	0.010226624	0.070464059	0.07126706	0.061977395	0.069409948	0.046560964	0.10638572	0.049560943	0.098746885	0.056347673	0.086247591	0.045785578	0.107481033	2.334933249	17.11164694	5.950731128	Pmar1_1	Pmar1_1	TRUE	TRUE	FALSE	5	TRUE	TRUE	TRUE	1.070713071	1925.964369	3019067.653	FALSE	188494.7649	3783142.722	3971637.487	7943274.973
Pmar1_1	6	0.034087483	0.020432666	0.025044971	0.008613553	0.108416377	0.009866171	0.07928484	0.013764543	0.049807111	0.008535715	0.111575679	0.943072841	0.59221719	0.717046607	0.242507061	3.125589443	0.278363069	2.309882512	0.389861279	1.38497876	0.241759729	3.182478249	0.021167768	0.015231764	0.01917323	0.00763165	0.047108536	0.008521041	0.042160745	0.011901153	0.030382879	0.007607452	0.047595798	0.038709808	0.039071838	0.037714762	0.024452446	0.059270668	0.025815087	0.055151615	0.030398138	0.047734317	0.024311214	0.059798102	2.231984432	18.02583883	4.337216247	Pmar1_1	Pmar1_1	TRUE	TRUE	FALSE	6	TRUE	TRUE	TRUE	0.977160324	2028.01929	2773023.187	FALSE	140197.1217	3878728.679	4018925.801	8037851.602
Pmar1_1	7	0.034421961	0.012112111	0.02194972	0.005129084	0.121489447	0.006372915	0.093694234	0.009988278	0.0544498	0.005094921	0.127138358	0.093338806	0.032817435	0.065496793	0.012452405	0.360927069	0.017480265	0.264016969	0.030315586	0.140687659	0.011953336	0.363574275	0.025687074	0.008663819	0.018851498	0.004350572	0.081590984	0.00551355	0.069451236	0.008657087	0.042987531	0.00426372	0.082595744	0.199236719	0.181560082	0.192892578	0.129782914	0.303750233	0.136679219	0.286393134	0.156927339	0.240047777	0.129498288	0.304264296	0.741145299	10.34257328	-0.09749792	Pmar1_1	Pmar1_1	FALSE	TRUE	FALSE	7	TRUE	TRUE	TRUE	0.127760767	2119.07264	1282865.875	FALSE	154570.7438	419135.0017	573705.7454	1147411.491
RBM8A_1	1	0.000210995	5.51E-05	0.000117916	2.40E-05	0.000934888	2.93E-05	0.000678806	5.01E-05	0.000343867	2.34E-05	0.000967848	0.000158208	4.40E-05	8.55E-05	1.93E-05	0.000694337	2.37E-05	0.000464684	3.79E-05	0.000238893	1.86E-05	0.000721647	0.000136129	3.54E-05	9.03E-05	2.06E-05	0.000508367	2.44E-05	0.000386153	3.85E-05	0.000231923	1.96E-05	0.000525925	0.0011162	0.001081142	0.001085282	0.000718993	0.00175665	0.000752052	0.001610966	0.000864995	0.00135963	0.000716445	0.001768878	1.106629381	-0.872524912	-0.358194644	RBM8A_1	RBM8A_1	FALSE	FALSE	FALSE	1	FALSE	FALSE	FALSE	0.000369203	5984.350791	44581.88159	FALSE	7556.241198	5665.823338	13222.06454	26444.12907
RBM8A_1	2	2.84E-07	1.13E-07	1.36E-07	3.11E-08	1.09E-06	3.86E-08	7.31E-07	6.41E-08	3.69E-07	2.99E-08	1.10E-06	2.15E-07	5.99E-08	1.33E-07	3.16E-08	9.64E-07	3.68E-08	6.56E-07	5.85E-08	3.27E-07	3.06E-08	1.03E-06	2.61E-07	1.15E-07	1.82E-07	3.70E-08	9.35E-07	5.02E-08	7.11E-07	8.10E-08	4.63E-07	3.64E-08	9.47E-07	2.01E-06	1.77E-06	1.93E-06	1.30E-06	3.09E-06	1.37E-06	2.89E-06	1.56E-06	2.46E-06	1.29E-06	3.10E-06	-1.498422576	-1.749616731	0.412108672	RBM8A_1	RBM8A_1	FALSE	FALSE	FALSE	2	FALSE	FALSE	FALSE	4.98E-07	5943.658463	74.59814711	FALSE	10.02948964	7.579091378	17.60858102	35.21716204
RBM8A_1	3	1.45E-07	6.68E-08	9.54E-08	2.46E-08	5.95E-07	3.05E-08	3.99E-07	4.67E-08	2.23E-07	2.44E-08	6.34E-07	1.42E-07	7.32E-08	9.39E-08	2.41E-08	6.01E-07	2.89E-08	4.07E-07	4.58E-08	2.18E-07	2.37E-08	6.11E-07	1.19E-07	4.31E-08	8.92E-08	2.51E-08	3.87E-07	3.02E-08	3.07E-07	4.33E-08	1.96E-07	2.48E-08	3.90E-07	2.01E-06	2.05E-06	1.96E-06	1.38E-06	2.86E-06	1.47E-06	2.71E-06	1.65E-06	2.39E-06	1.37E-06	2.89E-06	-2.473977737	-2.92871836	-2.523038945	RBM8A_1	RBM8A_1	FALSE	FALSE	FALSE	3	FALSE	FALSE	FALSE	2.87E-07	5944.206655	67.54478512	FALSE	5.121113011	5.027066922	10.14817993	20.29635987
RBM8A_1	4	5.31E-07	1.65E-07	3.47E-07	7.03E-08	1.97E-06	9.32E-08	1.55E-06	1.45E-07	8.56E-07	6.68E-08	2.03E-06	3.35E-07	1.30E-07	2.17E-07	5.63E-08	1.34E-06	7.18E-08	9.70E-07	1.06E-07	5.03E-07	5.56E-08	1.35E-06	3.24E-07	1.36E-07	2.47E-07	6.46E-08	1.08E-06	7.81E-08	7.94E-07	1.15E-07	5.40E-07	6.45E-08	1.10E-06	4.20E-06	4.33E-06	4.11E-06	2.97E-06	6.06E-06	3.11E-06	5.67E-06	3.45E-06	4.95E-06	2.94E-06	6.07E-06	-0.04832187	-2.948711607	-2.077212927	RBM8A_1	RBM8A_1	FALSE	FALSE	FALSE	4	FALSE	FALSE	FALSE	8.66E-07	5944.01038	152.8433376	FALSE	18.74755887	11.84450544	30.59206431	61.18412862
RBM8A_1	5	3.67E-05	1.18E-05	2.38E-05	5.31E-06	0.000156216	6.89E-06	0.000109508	1.13E-05	5.71E-05	5.17E-06	0.000164893	4.10E-05	1.04E-05	2.45E-05	6.12E-06	0.000180057	6.91E-06	0.000127799	1.07E-05	6.44E-05	5.96E-06	0.000192411	3.61E-05	1.69E-05	2.66E-05	5.77E-06	0.000112425	7.20E-06	9.64E-05	1.11E-05	6.23E-05	5.69E-06	0.00011331	0.000386246	0.000416874	0.000380558	0.000259779	0.000552657	0.00027537	0.000513843	0.000315712	0.000454283	0.000259538	0.000555304	-1.352830625	-1.381281393	-0.416354833	RBM8A_1	RBM8A_1	FALSE	FALSE	FALSE	5	FALSE	FALSE	FALSE	7.77E-05	5951.967711	14465.22088	FALSE	1300.730422	1451.123907	2751.85433	5503.708659
RBM8A_1	6	1.10E-07	5.78E-08	7.04E-08	1.69E-08	4.71E-07	2.02E-08	3.28E-07	3.35E-08	1.63E-07	1.67E-08	4.94E-07	2.02E-07	3.85E-08	1.33E-07	2.67E-08	8.67E-07	3.19E-08	5.99E-07	5.44E-08	3.22E-07	2.64E-08	8.91E-07	1.69E-07	5.11E-08	1.23E-07	2.24E-08	5.89E-07	2.75E-08	4.98E-07	4.81E-08	2.89E-07	2.19E-08	5.92E-07	1.14E-06	1.12E-06	1.12E-06	7.29E-07	1.68E-06	7.77E-07	1.58E-06	9.11E-07	1.39E-06	7.26E-07	1.70E-06	-1.956833528	1.821381463	1.313347121	RBM8A_1	RBM8A_1	FALSE	FALSE	FALSE	6	FALSE	FALSE	FALSE	3.12E-07	5940.301057	46.88079281	FALSE	3.87813095	7.143319949	11.0214509	22.0429018
RBM8A_1	7	5.34E-05	1.07E-05	3.35E-05	7.84E-06	0.000213162	9.62E-06	0.000170497	1.50E-05	8.51E-05	7.45E-06	0.000224544	5.28E-05	1.59E-05	3.25E-05	7.43E-06	0.000238459	8.95E-06	0.000146316	1.51E-05	8.09E-05	7.18E-06	0.000245745	4.75E-05	2.44E-05	3.51E-05	7.80E-06	0.000148091	9.61E-06	0.000125538	1.54E-05	8.01E-05	7.45E-06	0.000151766	0.00044423	0.000422097	0.000430494	0.00029452	0.00066899	0.000317092	0.000605784	0.000355	0.000536549	0.000292123	0.000673051	-0.550229412	-0.832879821	-0.402500935	RBM8A_1	RBM8A_1	FALSE	FALSE	FALSE	7	FALSE	FALSE	FALSE	0.000106147	5931.492124	17201.04817	FALSE	1878.315519	1856.212699	3734.528218	7469.056435
RhoA_1	1	0.00091505	0.000202223	0.000543486	0.000128297	0.003416365	0.0001549	0.002601623	0.000234234	0.001382413	0.000126089	0.003502764	0.000969396	0.000264514	0.000628881	0.000111433	0.003621294	0.000145108	0.002786642	0.000253064	0.001618049	0.000110564	0.003759276	0.00069909	0.000228079	0.000500521	0.000113046	0.002370216	0.000133871	0.001975417	0.000224422	0.001141494	0.000111682	0.002450859	0.007417307	0.005672838	0.007157127	0.004845437	0.011703403	0.005151459	0.010436944	0.00578617	0.009016518	0.004822053	0.011742556	-0.794344967	-0.433346212	-1.298108574	RhoA_1	RhoA_1	FALSE	FALSE	FALSE	1	FALSE	FALSE	FALSE	0.001884446	6959.361187	372174.8808	FALSE	44318.33117	46950.49114	91268.82231	182537.6446
RhoA_1	2	0.000366737	0.000179127	0.000216729	4.17E-05	0.001525726	5.15E-05	0.001172905	9.12E-05	0.00058433	4.07E-05	0.001562052	0.000313312	8.36E-05	0.000189616	3.87E-05	0.001217027	4.67E-05	0.000939766	8.02E-05	0.000504391	3.84E-05	0.001241204	0.000255694	0.000169754	0.000179442	4.29E-05	0.000942905	5.32E-05	0.000732766	8.14E-05	0.000418965	4.24E-05	0.000950543	0.002204488	0.002000078	0.002142031	0.001417536	0.003398353	0.001503684	0.00316496	0.001693779	0.002703306	0.001398753	0.003435107	0.387782575	-0.319118227	-0.460983915	RhoA_1	RhoA_1	FALSE	FALSE	FALSE	2	FALSE	FALSE	FALSE	0.000680048	6312.398319	99198.86261	FALSE	14613.12427	12484.33486	27097.45913	54194.91827
RhoA_1	3	0.000151063	6.53E-05	9.32E-05	2.55E-05	0.000556476	3.03E-05	0.000454798	4.55E-05	0.000223194	2.53E-05	0.000606665	0.000367951	0.000106965	0.000244174	4.36E-05	0.001405455	5.46E-05	0.001057718	9.87E-05	0.000543164	4.21E-05	0.001486788	0.000245715	7.14E-05	0.000187832	3.14E-05	0.000812323	3.97E-05	0.000672184	6.80E-05	0.000435722	3.06E-05	0.000830814	0.00133829	0.001312416	0.001311228	0.000838755	0.00198545	0.000913193	0.001880007	0.001059386	0.001614114	0.000837336	0.002000831	-1.583332279	3.262414859	3.254198909	RhoA_1	RhoA_1	FALSE	TRUE	FALSE	3	FALSE	TRUE	TRUE	0.000519014	6247.780956	67821.72585	FALSE	5896.720083	14362.86456	20259.58464	40519.16929
RhoA_1	4	0.00032434	8.70E-05	0.000220145	4.28E-05	0.001235291	5.26E-05	0.000925778	8.95E-05	0.000549479	4.23E-05	0.001290668	0.000363878	0.000111452	0.000231101	4.31E-05	0.001520493	5.65E-05	0.001098644	9.74E-05	0.000596109	4.15E-05	0.00155859	0.000149169	4.18E-05	0.000111595	2.87E-05	0.000482198	3.39E-05	0.000400861	4.91E-05	0.000242614	2.84E-05	0.000497951	0.001418921	0.001220473	0.001375586	0.00093034	0.002045109	0.001007807	0.001940457	0.001142169	0.001706892	0.000928707	0.002059179	4.353941902	4.628196904	-1.393105291	RhoA_1	RhoA_1	TRUE	TRUE	FALSE	4	FALSE	TRUE	TRUE	0.000688218	6249.616579	74005.46167	FALSE	12667.97455	14212.23096	26880.20552	53760.41103
RhoA_1	5	0.001274823	0.000578485	0.000836028	0.000185045	0.004880421	0.000231053	0.003817054	0.000382091	0.00213185	0.000177586	0.004971111	0.002059108	0.000982399	0.001280251	0.000244495	0.009912387	0.000303213	0.006829017	0.000543066	0.00328051	0.000236065	0.010086927	0.001326341	0.000297752	0.000957174	0.000178648	0.004391002	0.000246133	0.003720511	0.000393012	0.002279933	0.000173914	0.004526039	0.009053252	0.009389627	0.008922304	0.005954145	0.013156945	0.006570363	0.012160857	0.007309565	0.010733419	0.005914198	0.013249002	0.450789235	2.331092156	0.692703785	RhoA_1	RhoA_1	FALSE	TRUE	FALSE	5	FALSE	TRUE	TRUE	0.003333932	6415.02667	468215.9251	FALSE	52462.25474	84737.58741	137199.8421	274399.6843
RhoA_1	6	4.19E-05	1.58E-05	2.83E-05	6.46E-06	0.000156668	7.86E-06	0.000121124	1.27E-05	6.49E-05	6.37E-06	0.000161899	5.06E-05	1.49E-05	3.20E-05	6.39E-06	0.000204658	7.83E-06	0.000137154	1.34E-05	7.86E-05	6.36E-06	0.000208334	4.88E-05	1.36E-05	3.54E-05	6.67E-06	0.000162771	8.57E-06	0.00013213	1.39E-05	8.51E-05	6.52E-06	0.000168068	0.00038992	0.000359738	0.000380074	0.000255039	0.000571502	0.000272239	0.000545029	0.000311777	0.000465387	0.000253882	0.000571902	-0.964643576	-0.24898515	0.43601368	RhoA_1	RhoA_1	FALSE	FALSE	FALSE	6	FALSE	FALSE	FALSE	9.25E-05	5931.407161	15449.54583	FALSE	1474.617038	1779.994244	3254.611282	6509.222564
RhoA_1	7	0.000149293	5.35E-05	0.000100606	2.48E-05	0.000537395	3.07E-05	0.000414589	4.70E-05	0.000238328	2.47E-05	0.000571942	0.000137384	3.85E-05	8.80E-05	2.27E-05	0.000520968	2.79E-05	0.000430721	4.14E-05	0.000212864	2.23E-05	0.000533346	0.000234283	0.000133927	0.000165867	2.94E-05	0.000805666	3.78E-05	0.000690299	6.66E-05	0.000404855	2.94E-05	0.000824236	0.001655966	0.001572971	0.001610972	0.001102155	0.002477737	0.00115002	0.002290239	0.001325145	0.001994158	0.001101615	0.002500131	-1.780687337	-2.424202609	1.377166384	RhoA_1	RhoA_1	FALSE	FALSE	FALSE	7	FALSE	FALSE	FALSE	0.000286677	6479.193601	74044.1681	FALSE	6267.314175	5767.364727	12034.6789	24069.3578
SM27_1	3	0.018312179	0.005486482	0.011379112	0.002260624	0.066884342	0.002909978	0.052277473	0.004927971	0.028992447	0.002248053	0.070206077	0.016547246	0.006245686	0.010897844	0.002168545	0.06600831	0.002646154	0.047218222	0.004781557	0.026794048	0.002112858	0.067857722	0.00944094	0.00353289	0.007175136	0.001703759	0.02933532	0.002126127	0.025167584	0.003307593	0.015508518	0.001679455	0.029685543	0.116569198	0.112371098	0.113417085	0.079497222	0.168547705	0.085525409	0.15956949	0.094418844	0.138501261	0.078582342	0.169198573	1.266699803	1.069319409	-1.659107614	SM27_1	SM27_1	FALSE	FALSE	FALSE	3	FALSE	FALSE	FALSE	0.034859426	2817.265941	1048389.27	FALSE	145343.5373	131335.2853	276678.8225	553357.6451
SM27_1	4	0.004697351	0.001599431	0.002950412	0.000628249	0.019432697	0.000800493	0.0132855	0.001302291	0.007186418	0.000601065	0.019670289	0.003782073	0.001366511	0.002364883	0.000532984	0.014921578	0.00065389	0.010594337	0.001059408	0.006115658	0.000529608	0.015544555	0.00453975	0.000787425	0.00352971	0.000672944	0.013169108	0.000797031	0.011564726	0.001396572	0.007668507	0.000668649	0.013482465	0.027753607	0.025024108	0.027010969	0.018837593	0.039866255	0.019730536	0.037716714	0.022467311	0.033406134	0.018451441	0.040283361	1.323898778	-0.289497061	1.475752452	SM27_1	SM27_1	FALSE	FALSE	FALSE	4	FALSE	FALSE	FALSE	0.008479424	4140.59097	583998.8817	FALSE	80533.70371	64841.73169	145375.4354	290750.8708
SM27_1	5	0.00275381	0.000761219	0.001841296	0.000437904	0.010776193	0.000516921	0.008232756	0.000784473	0.004384846	0.000418623	0.011019187	0.003213781	0.001607617	0.002050142	0.000442513	0.012834473	0.00054516	0.009363301	0.000919095	0.004938691	0.000431768	0.013822548	0.004812418	0.000564913	0.003880743	0.000566359	0.013391217	0.000758466	0.01192182	0.001422708	0.008406563	0.000563615	0.013746891	0.021342599	0.023632541	0.020940258	0.013580421	0.032524528	0.014393193	0.030124865	0.016790737	0.025433719	0.013529147	0.032905966	-0.589960253	0.170526099	4.186387663	SM27_1	SM27_1	FALSE	FALSE	FALSE	5	FALSE	FALSE	FALSE	0.005967592	4726.496841	601828.9624	FALSE	61519.49955	71795.13839	133314.6379	266629.2759
SM27_1	6	0.004993944	0.001189894	0.003224403	0.000546923	0.021008956	0.000690626	0.013457935	0.001228396	0.00811038	0.000522003	0.021744377	0.00334988	0.000910026	0.002147921	0.000487038	0.012827778	0.000623147	0.009841394	0.000957855	0.005599919	0.000466785	0.013761676	0.002196393	0.001164923	0.001618468	0.000424246	0.007001905	0.000509852	0.005792625	0.000819846	0.003666904	0.000418905	0.0071012	0.024401507	0.021539462	0.02377646	0.016448146	0.035538608	0.017333757	0.033458344	0.019531708	0.029218078	0.016417316	0.035889224	2.640877294	0.166544596	-2.061969567	SM27_1	SM27_1	TRUE	FALSE	FALSE	6	FALSE	TRUE	TRUE	0.008343824	4064.314734	468450.0863	FALSE	82493.2355	55335.51363	137828.7491	275657.4983
SM27_1	7	0.003284894	0.000775661	0.002198164	0.000473212	0.013177753	0.000565186	0.010552315	0.000947609	0.005557797	0.000469768	0.013652002	0.004415387	0.001674793	0.002873446	0.000525818	0.016657115	0.000711556	0.012985987	0.001187804	0.007287773	0.000495985	0.017169797	0.003956979	0.000786065	0.003114278	0.000542441	0.011833359	0.00065668	0.010212622	0.00115653	0.00678725	0.000528585	0.011911268	0.024119248	0.025828526	0.023636106	0.015344649	0.036841728	0.016379517	0.034208893	0.018739892	0.029225473	0.015259042	0.037063298	0.04001493	1.731775034	1.296229167	SM27_1	SM27_1	FALSE	FALSE	FALSE	7	FALSE	FALSE	FALSE	0.007700281	4578.395031	624202.383	FALSE	68856.97353	92554.02095	161410.9945	322821.989
SM30-E_1	3	0.300610652	0.075845218	0.182333403	0.038828424	1.336812723	0.046651042	0.95431278	0.078260064	0.46707614	0.037814801	1.359890088	0.218527908	0.049870778	0.149847145	0.034196991	0.828534689	0.04065792	0.641895173	0.064359463	0.35430934	0.033313452	0.870195721	0.224096652	0.083040894	0.16482995	0.036620899	0.751827912	0.046795097	0.622626257	0.072047919	0.365421299	0.03469656	0.773995827	2.081159198	2.061183071	2.058135514	1.416827683	3.015601209	1.493855202	2.813712636	1.671396211	2.480049699	1.415808738	3.048815478	0.958378231	-0.916631361	-0.131157308	SM30_E_1	SM30_E_1	FALSE	FALSE	FALSE	3	FALSE	FALSE	FALSE	0.519138561	268.9192838	170211.1202	FALSE	21739.43526	15803.40974	37542.845	75085.69001
SM30-E_1	4	0.119586138	0.037863814	0.080206752	0.014457768	0.471766804	0.019283849	0.362670261	0.032685018	0.188771727	0.014397349	0.510029925	0.05180249	0.017779692	0.035052682	0.008151247	0.201183192	0.010020938	0.136520246	0.015059337	0.07952306	0.007994428	0.210673089	0.058157732	0.022806104	0.042156668	0.009032676	0.199217216	0.010910756	0.160171703	0.018691083	0.098813464	0.008872265	0.205748634	0.395759303	0.358127877	0.387337507	0.255475444	0.576928292	0.27773653	0.549139473	0.318218438	0.475060256	0.253799998	0.581518116	5.192514063	-0.500014317	0.946586351	SM30_E_1	SM30_E_1	TRUE	FALSE	FALSE	4	TRUE	TRUE	TRUE	0.171388628	625.7039339	202761.7607	FALSE	46818.62036	20280.95517	67099.57553	134199.1511
SM30-E_1	5	0.044818317	0.022011621	0.029692367	0.005647267	0.166523225	0.007982046	0.12115975	0.013483125	0.069044621	0.00561036	0.172496729	0.016923644	0.003367508	0.010570537	0.002318691	0.075035729	0.002818146	0.052903406	0.004534777	0.027271335	0.002211343	0.079734227	0.013640191	0.007404299	0.009645905	0.001997374	0.046274746	0.002557403	0.036158243	0.004150349	0.022860322	0.001974769	0.046520808	0.092064985	0.081305515	0.0891845	0.061520267	0.135574298	0.063993711	0.128332647	0.072971008	0.111026231	0.061424269	0.136980111	8.334332417	1.329380368	0.433100586	SM30_E_1	SM30_E_1	TRUE	FALSE	FALSE	5	TRUE	TRUE	TRUE	0.061741961	2305.219016	710952.0515	FALSE	238166.093	89932.83192	328098.9249	656197.8498
SM30-E_1	6	0.053266111	0.023929158	0.038246127	0.012377192	0.192188973	0.014797319	0.137407424	0.02144602	0.083310503	0.012140588	0.201260334	0.014087318	0.006493473	0.010230748	0.002019551	0.051930093	0.002727328	0.036179223	0.004435356	0.021988874	0.001928418	0.053616004	0.006639058	0.002924375	0.005570696	0.001350588	0.018137613	0.001667265	0.015159471	0.002690565	0.010549291	0.001329517	0.018653498	0.01796758	0.018829735	0.017322561	0.011371247	0.028039925	0.011983337	0.026335788	0.013664399	0.022162821	0.01130842	0.028301156	10.31605167	5.366231106	5.103251161	SM30_E_1	SM30_E_1	TRUE	TRUE	FALSE	6	TRUE	TRUE	TRUE	0.067353429	3749.037937	975571.8598	FALSE	748670.3996	198001.2709	946671.6705	1893343.341
SM30-E_1	7	0.017557398	0.004938403	0.011595457	0.002277089	0.068063813	0.002989846	0.048411821	0.00488708	0.027096613	0.002257786	0.071095216	0.046366699	0.02246133	0.030001175	0.00488019	0.176130504	0.007004129	0.143838263	0.012868951	0.073617011	0.004839986	0.189375425	0.01983812	0.005806284	0.015276508	0.002941555	0.060704725	0.003668384	0.051480156	0.005995054	0.034369087	0.002934522	0.061345149	0.100828318	0.090594749	0.097333751	0.064203332	0.157930764	0.067655892	0.147228024	0.077428666	0.123907503	0.063319525	0.161423157	0.795773754	7.26551686	2.564097565	SM30_E_1	SM30_E_1	FALSE	TRUE	FALSE	7	TRUE	TRUE	TRUE	0.063924097	3100.264943	1440598.024	FALSE	168755.4414	445660.1435	614415.5849	1228831.17
SM32_1	2	0.187276988	0.074039982	0.107737861	0.023462358	0.856150951	0.029802293	0.561957301	0.05006368	0.281138621	0.02312952	0.886417295	0.297781927	0.086216108	0.170150918	0.02887987	1.228981806	0.03444736	0.939269132	0.063763452	0.465409619	0.028762296	1.256993828	0.239753508	0.060403256	0.169462785	0.027749511	0.852853246	0.037233886	0.667181412	0.063504985	0.415230745	0.027557607	0.856194027	1.37121701	1.420208073	1.342465819	0.862068324	2.089369024	0.912959517	1.936023815	1.047573674	1.692968803	0.860691707	2.105279237	-1.568733824	0.724297476	1.060590742	SM32_1	SM32_1	FALSE	FALSE	FALSE	2	FALSE	FALSE	FALSE	0.485058916	239.9507862	93378.34257	FALSE	10782.73101	17145.20535	27927.93636	55855.87272
SM32_1	3	0.040329718	0.018201116	0.027919613	0.006245509	0.148068662	0.007481176	0.119810921	0.012033248	0.064645493	0.006036784	0.150397149	0.053254256	0.012460174	0.033454818	0.00748947	0.215756669	0.008641521	0.149500017	0.013917627	0.084057303	0.007297157	0.225217567	0.03904571	0.015259653	0.028840442	0.006296834	0.13695563	0.008399642	0.104419828	0.012804852	0.063195748	0.006249413	0.138333041	0.337815192	0.278228553	0.329229392	0.228701258	0.484638105	0.240932298	0.454422022	0.277527539	0.400906727	0.227559591	0.485042427	0.259028614	1.132170697	-0.33322117	SM32_1	SM32_1	FALSE	FALSE	FALSE	3	FALSE	FALSE	FALSE	0.093583974	634.1670186	157722.2086	FALSE	16219.31408	21417.14755	37636.46164	75272.92328
SM32_1	4	0.068840054	0.018660721	0.044583527	0.008286634	0.294065858	0.010527133	0.20044184	0.017918495	0.110474923	0.008001478	0.307603769	0.065186473	0.019640749	0.040556066	0.009078478	0.270854637	0.011196073	0.209253346	0.017746816	0.106102991	0.009041087	0.276227674	0.060920492	0.042933543	0.044225485	0.008423669	0.200076816	0.010784625	0.15507881	0.018731296	0.106474529	0.008331635	0.209066947	0.382944916	0.314227035	0.374399641	0.248710674	0.565509855	0.264430868	0.529896416	0.304640087	0.459367553	0.246216919	0.56656817	2.227443525	1.403484652	1.896589128	SM32_1	SM32_1	TRUE	FALSE	FALSE	4	FALSE	TRUE	TRUE	0.134026527	698.23882	234813.6046	FALSE	33562.10458	31780.84676	65342.95134	130685.9027
SM32_1	5	0.068262403	0.029458279	0.0436695	0.010718577	0.290274223	0.012881474	0.213549821	0.020308262	0.102378042	0.010631055	0.299768843	0.153711124	0.038352382	0.103789875	0.018455456	0.600457373	0.02349557	0.43453291	0.039613652	0.251106904	0.017561062	0.616073	0.099214166	0.043617055	0.076714614	0.012924053	0.328705022	0.01665171	0.261063989	0.030469509	0.164432045	0.012419001	0.337987566	0.538341047	0.451885086	0.528329739	0.351975772	0.778920808	0.37743161	0.742289133	0.429042712	0.642167977	0.351325903	0.780128072	-1.303199902	4.183569275	2.60950542	SM32_1	SM32_1	FALSE	TRUE	FALSE	5	FALSE	TRUE	TRUE	0.221973526	826.9470966	494402.6721	FALSE	46680.66381	105114.0454	151794.7093	303589.4185
SM32_1	6	0.048682436	0.01266676	0.030241016	0.008498653	0.218298527	0.009824077	0.145538637	0.014570395	0.07325006	0.008189983	0.224372523	0.282202505	0.144040038	0.20104875	0.050596281	0.998187227	0.060649484	0.780851005	0.094917525	0.449397019	0.048295055	1.035964394	0.037406545	0.024562185	0.028673436	0.00770249	0.11600466	0.009674573	0.093132343	0.014350943	0.05842161	0.007639985	0.116961233	0.405556141	0.428592809	0.398019532	0.272508316	0.587096525	0.289782175	0.542667058	0.330339459	0.482487729	0.271140557	0.588176212	-1.494589815	16.99483388	-2.465370023	SM32_1	SM32_1	FALSE	TRUE	FALSE	6	TRUE	TRUE	TRUE	0.330884941	413.6225125	100946.6279	FALSE	8328.765596	48280.21561	56608.98121	113217.9624
SM32_1	7	0.071936323	0.021329156	0.047016141	0.01222539	0.288477116	0.015107503	0.211029965	0.021728198	0.107875748	0.011937386	0.303803777	0.076899689	0.035454729	0.047481831	0.012318181	0.309778288	0.014403524	0.230420516	0.021494743	0.119731675	0.012175016	0.318282414	0.082626016	0.028773976	0.061000929	0.013460336	0.267003915	0.016521657	0.225844135	0.02602643	0.136889924	0.013096024	0.270303642	0.865084702	0.772381462	0.851760207	0.594515091	1.216336362	0.628741704	1.1705084	0.696709544	1.036692685	0.590865044	1.219872589	-2.205154875	-2.279225162	-0.732596838	SM32_1	SM32_1	FALSE	FALSE	FALSE	7	FALSE	FALSE	FALSE	0.148836012	1046.293713	950238.2588	FALSE	78750.88924	84184.43723	162935.3265	325870.6529
SM50_1	2	0.029128573	0.009630573	0.01729186	0.004364251	0.132221061	0.00517373	0.085598301	0.008271287	0.04385656	0.00425366	0.140828829	0.145277302	0.03540516	0.084573819	0.011688798	0.581194163	0.016388849	0.435427601	0.030965596	0.219324594	0.011539963	0.602507268	0.084368484	0.058686907	0.071924664	0.009215315	0.230206368	0.012213544	0.198351515	0.029056949	0.136323653	0.00886018	0.235314639	0.147205852	0.109050242	0.138500255	0.081940957	0.254228494	0.088073875	0.233214655	0.102706713	0.191149923	0.08069971	0.256196108	-0.784242182	0.781752544	10.13659474	SM50_1	SM50_1	FALSE	TRUE	TRUE	2	FALSE	TRUE	TRUE	0.174405875	531.9830135	82881.59337	FALSE	8243.558848	41114.33745	49357.89629	98715.79259
SM50_1	3	0.004965656	0.001198501	0.00314719	0.000712965	0.019087389	0.000898981	0.014113106	0.001388188	0.007449741	0.000703703	0.019312175	0.007549604	0.002641722	0.00481499	0.000928544	0.031753115	0.001138323	0.022490561	0.002049403	0.012262842	0.000920009	0.032959641	0.003924965	0.001481975	0.003038667	0.000692045	0.011681965	0.000857926	0.010136083	0.001372823	0.006346068	0.00067664	0.012256923	0.045828894	0.047871756	0.044671825	0.03117714	0.065715148	0.033074913	0.062014586	0.036967128	0.054408102	0.030821612	0.066044016	-0.897071562	1.979166373	-1.601390037	SM50_1	SM50_1	FALSE	FALSE	FALSE	3	FALSE	FALSE	FALSE	0.01251526	3643.548755	678610.587	FALSE	65921.3016	100224.3743	166145.6759	332291.3518
SM50_1	4	0.001293242	0.000439131	0.000872361	0.000205373	0.004814496	0.000247292	0.00391757	0.000386832	0.002097685	0.000201191	0.004860039	0.00116704	0.000379468	0.000748399	0.000184657	0.004899593	0.000226582	0.003415322	0.000361467	0.001773099	0.000182522	0.005162921	0.001018456	0.000655587	0.000764314	0.000188052	0.003408927	0.000238345	0.002528051	0.00036882	0.001624672	0.000184176	0.003464534	0.012585372	0.010280721	0.01238838	0.00863819	0.017984982	0.009215793	0.016985736	0.010265918	0.014965539	0.008580402	0.018127742	-0.876160636	-1.317101631	-1.259180187	SM50_1	SM50_1	FALSE	FALSE	FALSE	4	FALSE	FALSE	FALSE	0.002460282	4441.727064	259185.6607	FALSE	25514.30175	23024.45614	48538.75789	97077.51578
SM50_1	5	0.001359849	0.000490983	0.00091889	0.000232355	0.005294179	0.000276984	0.003716218	0.000433687	0.002109156	0.000226264	0.005429623	0.001682334	0.000501251	0.00107281	0.000261642	0.006713793	0.000320461	0.004883771	0.000495277	0.00260673	0.000255343	0.006744174	0.002006214	0.000521501	0.001502203	0.000261075	0.00615664	0.000365317	0.005228651	0.000579275	0.003536983	0.000248567	0.006431039	0.016599407	0.017551259	0.01629659	0.010991142	0.02411396	0.01181448	0.022650689	0.01330958	0.019992796	0.010853995	0.024223073	-2.090183903	-0.922703362	0.777206404	SM50_1	SM50_1	FALSE	FALSE	FALSE	5	FALSE	FALSE	FALSE	0.003042183	4793.035682	409458.465	FALSE	31240.06763	38648.5851	69888.65273	139777.3055
SM50_1	6	0.001288741	0.000560503	0.000847132	0.000190296	0.005276627	0.000237422	0.003949447	0.000374542	0.002016783	0.000187728	0.00538916	0.002472332	0.001139096	0.001615464	0.000329006	0.00958837	0.000403884	0.0069102	0.000677793	0.003907097	0.000309906	0.010009584	0.001085093	0.000313835	0.000759985	0.000192658	0.003724688	0.000228776	0.003041201	0.0003668	0.001831276	0.000191695	0.003754121	0.009412532	0.009816882	0.009145403	0.006345457	0.013372937	0.006704641	0.012786183	0.007704076	0.011215639	0.006311646	0.013393147	0.024653003	4.745711933	-0.594051944	SM50_1	SM50_1	FALSE	TRUE	FALSE	6	FALSE	TRUE	TRUE	0.003761073	4310.388408	218909.0638	FALSE	23944.08749	45934.56435	69878.65184	139757.3037
SM50_1	7	0.000429323	9.48E-05	0.000263092	6.37E-05	0.001723888	7.75E-05	0.001235658	0.000114422	0.000615628	6.31E-05	0.001805967	0.000690814	0.000141776	0.000455767	8.81E-05	0.002628634	0.000117163	0.001808867	0.000192761	0.00111555	8.59E-05	0.002741114	0.000499486	0.000192228	0.000364273	7.17E-05	0.001715915	8.44E-05	0.00137079	0.000140777	0.00087156	6.67E-05	0.001743584	0.003030624	0.002837918	0.002946815	0.001968207	0.004539945	0.002063025	0.004258518	0.002366239	0.003697966	0.001960581	0.004571575	-0.607873819	2.838631955	1.800937037	SM50_1	SM50_1	FALSE	TRUE	FALSE	7	FALSE	TRUE	TRUE	0.001120138	5359.93679	112391.8608	FALSE	12333.98917	19846.35418	32180.34336	64360.68672
snail_1	1	0.066785065	0.018547967	0.039767066	0.008510886	0.2877719	0.00993818	0.207759681	0.016202273	0.108430529	0.008319525	0.294777776	0.080402721	0.013233248	0.04526523	0.009158188	0.341606518	0.011202896	0.245758213	0.018274208	0.131711287	0.00891084	0.344667803	0.056799833	0.020340376	0.038973885	0.008636087	0.194045985	0.010749957	0.161679041	0.017176754	0.095065048	0.008517836	0.197108945	0.451206761	0.418028875	0.431040797	0.28609846	0.705374944	0.304336884	0.659991999	0.352796969	0.555286281	0.283607351	0.70740768	-0.276780209	0.514415674	-0.377556549	snail_1	snail_1	FALSE	FALSE	FALSE	1	FALSE	FALSE	FALSE	0.147187786	362.216172	67359.04873	FALSE	8762.237579	10548.88163	19311.11921	38622.23843
snail_1	2	0.088604804	0.018191966	0.048476313	0.008581474	0.442574807	0.010849063	0.288147736	0.018692603	0.139064323	0.008564975	0.456639317	0.08746274	0.021831314	0.051309578	0.009609562	0.378305964	0.011967787	0.293700367	0.020589345	0.138674332	0.009442005	0.399760643	0.074637232	0.027407903	0.053129212	0.009570307	0.266655663	0.01206832	0.198837072	0.020337958	0.132514074	0.00939767	0.267610247	0.469647002	0.47210971	0.4559667	0.288991854	0.716633721	0.314278195	0.661465417	0.359308873	0.579779379	0.288060512	0.728610711	-0.501066826	0.626883472	0.782763455	snail_1	snail_1	FALSE	FALSE	FALSE	2	FALSE	FALSE	FALSE	0.176067545	193.9197522	21133.65489	FALSE	3331.972167	3289.025008	6620.997174	13241.99435
snail_1	3	0.022106714	0.006811667	0.014367311	0.003738294	0.087680894	0.004576865	0.064796134	0.006726963	0.034169114	0.003725338	0.089930871	0.030657187	0.006849602	0.019122157	0.00459803	0.117461516	0.005744932	0.085866793	0.00843589	0.048605757	0.004576022	0.126007553	0.020180545	0.007965504	0.01470718	0.003673977	0.066327353	0.00455966	0.052876371	0.007352352	0.033977163	0.003558016	0.067984278	0.278393189	0.250739358	0.271467394	0.197147504	0.392647016	0.20561478	0.372112806	0.228906017	0.329111564	0.196671142	0.39437859	-2.86912556	-0.693841604	-2.032412035	snail_1	snail_1	FALSE	FALSE	FALSE	3	FALSE	FALSE	FALSE	0.0527639	259.8644427	19071.54764	FALSE	1492.855945	2070.265376	3563.12132	7126.242641
snail_1	4	0.015870754	0.003655572	0.009872122	0.002299586	0.062392648	0.002730163	0.044192557	0.004384185	0.023787012	0.00227878	0.063060079	0.014219428	0.00435983	0.009274003	0.002446904	0.055451789	0.00294959	0.041839614	0.004387021	0.022207941	0.002410976	0.056048606	0.01690949	0.004411751	0.012113498	0.002729171	0.05666019	0.003396531	0.046402583	0.005254569	0.028651879	0.00268946	0.058855666	0.164612	0.159929662	0.159751548	0.114424709	0.240175836	0.121044186	0.225245966	0.13461376	0.195623367	0.114253129	0.242327867	-1.746233874	-2.020739551	-0.466388057	snail_1	snail_1	FALSE	FALSE	FALSE	4	FALSE	FALSE	FALSE	0.030090182	482.1848586	40071.98341	FALSE	3689.985816	3306.048754	6996.03457	13992.06914
snail_1	5	0.014593096	0.003791354	0.009112425	0.002122842	0.058821119	0.002682369	0.04221187	0.004096403	0.023155093	0.002105308	0.060906101	0.017471168	0.00561101	0.012117865	0.00248944	0.065379521	0.003312227	0.047687688	0.005143061	0.02838862	0.002456152	0.070920219	0.016840201	0.005790936	0.012769417	0.002589115	0.055549139	0.003335622	0.045041512	0.005423025	0.028260454	0.002491461	0.057241844	0.115992043	0.111559669	0.113226848	0.075400258	0.167155551	0.080529426	0.157346766	0.092924517	0.139129207	0.075158956	0.168885398	-0.3273417	1.127618262	1.198197589	snail_1	snail_1	FALSE	FALSE	FALSE	5	FALSE	FALSE	FALSE	0.032064265	182.5255635	4603.123372	FALSE	486.1774872	582.0621334	1068.239621	2136.479241
snail_1	6	0.036226727	0.01497555	0.023151575	0.00654908	0.136958897	0.007465171	0.107867986	0.011140215	0.056137063	0.006490904	0.142523596	0.080647288	0.029229255	0.047729159	0.008443308	0.351739553	0.010305621	0.266151615	0.019282189	0.127994589	0.008274942	0.359320401	0.031015761	0.017241651	0.022612273	0.006002186	0.10342676	0.007394567	0.085445262	0.010901044	0.050061093	0.005944844	0.106447813	0.338970413	0.287832187	0.330507047	0.231203282	0.4951243	0.245286439	0.4623359	0.276679078	0.401436913	0.22763573	0.498212366	-1.130939564	3.559670657	-1.862113159	snail_1	snail_1	FALSE	TRUE	FALSE	6	FALSE	TRUE	TRUE	0.116874015	273.6589561	29281.93432	FALSE	2712.991483	6039.612799	8752.604282	17505.20856
snail_1	7	0.039522299	0.012862461	0.024605968	0.005874015	0.160149177	0.006755141	0.118907337	0.011159211	0.061095947	0.00577954	0.171875685	0.030057274	0.010295418	0.019683542	0.003740282	0.1158231	0.005053125	0.089795955	0.008833824	0.046971829	0.003706159	0.116867541	0.030625273	0.007073938	0.023528963	0.00510272	0.094390479	0.006205473	0.077899252	0.010278125	0.050749325	0.004980828	0.096554664	0.241203515	0.207165883	0.236337884	0.159526388	0.343002235	0.172876624	0.320712461	0.195103426	0.28793865	0.159249574	0.344499625	1.185752476	-0.499674623	0.59197868	snail_1	snail_1	FALSE	FALSE	FALSE	7	FALSE	FALSE	FALSE	0.069579574	759.9295896	163939.9854	FALSE	22823.85051	17357.86483	40181.71534	80363.43068
soxb1_1	1	0.002248864	0.000387465	0.001245873	0.000228611	0.010417761	0.000278515	0.006802949	0.000475929	0.0033502	0.000218527	0.011337166	0.001742956	0.00060308	0.001016447	0.000195195	0.007998863	0.000248827	0.004830134	0.000439371	0.00258467	0.000192873	0.008132588	0.001189528	0.000451734	0.000847371	0.000196624	0.004241445	0.000239823	0.00316195	0.000379711	0.001881888	0.000192852	0.004410124	0.010773952	0.010762418	0.01035067	0.006700834	0.01715757	0.007158132	0.015989834	0.008271164	0.013378682	0.006664677	0.017240102	0.844047951	-0.269163805	-0.885171861	soxb1_1	soxb1_1	FALSE	FALSE	FALSE	1	FALSE	FALSE	FALSE	0.003991821	6906.402587	585667.007	FALSE	107267.2297	83136.21135	190403.4411	380806.8822
soxb1_1	2	0.000389299	0.000123207	0.000212414	4.03E-05	0.00165448	5.27E-05	0.001072577	8.89E-05	0.000568799	3.92E-05	0.001694966	0.000445505	0.000110947	0.000269043	4.97E-05	0.001859354	6.00E-05	0.001391772	0.000105951	0.000770719	4.82E-05	0.001870696	0.00035146	8.28E-05	0.000243995	4.44E-05	0.001208429	5.75E-05	0.000981273	9.47E-05	0.000619916	4.42E-05	0.001215936	0.002649795	0.002772112	0.002578527	0.001612551	0.004089934	0.001735029	0.003758805	0.002036754	0.003276152	0.001594192	0.004099253	-1.12569513	0.220555452	0.100018116	soxb1_1	soxb1_1	FALSE	FALSE	FALSE	2	FALSE	FALSE	FALSE	0.000834805	6252.246857	114394.1218	FALSE	15217.93146	17415.07056	32633.00202	65266.00405
soxb1_1	3	0.000177829	5.72E-05	0.000118149	2.84E-05	0.000689719	3.55E-05	0.000538116	5.55E-05	0.000281891	2.83E-05	0.000714499	0.000205628	5.69E-05	0.000124909	3.07E-05	0.000864417	3.82E-05	0.000602973	5.68E-05	0.000326082	2.87E-05	0.000898734	0.000153723	7.55E-05	0.000112074	3.14E-05	0.000507683	3.67E-05	0.000418106	5.42E-05	0.000258624	3.08E-05	0.000517689	0.001934118	0.001587386	0.001897988	0.001367497	0.002785948	0.001410871	0.002628706	0.001577028	0.002280252	0.001360176	0.002801709	-1.530867008	-1.145326255	-1.970175594	soxb1_1	soxb1_1	FALSE	FALSE	FALSE	3	FALSE	FALSE	FALSE	0.000383457	5777.598185	66178.48662	FALSE	5936.03619	6864.005542	12800.04173	25600.08346
soxb1_1	4	0.000609313	0.000239547	0.000407026	8.90E-05	0.002294099	0.000107737	0.001738963	0.000176549	0.000990254	8.60E-05	0.002450678	0.000647707	0.000154022	0.000393708	8.81E-05	0.00285786	0.000108286	0.002007015	0.000172174	0.00098023	8.30E-05	0.003030443	0.000660897	0.000161151	0.000500014	9.86E-05	0.002231388	0.00012053	0.001752622	0.000203424	0.001088112	9.22E-05	0.002234968	0.004564372	0.004740408	0.00448422	0.003084034	0.006600656	0.003252569	0.006246138	0.003646111	0.005497981	0.003069661	0.006626023	0.004439127	-0.244164121	1.506126413	soxb1_1	soxb1_1	FALSE	FALSE	FALSE	4	FALSE	FALSE	FALSE	0.00125702	5444.196147	159550.8165	FALSE	18059.589	19197.56191	37257.15091	74514.30183
soxb1_1	5	0.000770203	0.000215157	0.000490602	0.000113932	0.003329902	0.000132929	0.002244701	0.000210687	0.001143847	0.000104506	0.003472051	0.000586529	0.000165437	0.000375265	8.14E-05	0.002503593	0.000105744	0.001741198	0.000167136	0.00095596	8.09E-05	0.002529682	0.001003951	0.000172253	0.000777172	0.000120219	0.003335379	0.000161529	0.002494143	0.000294003	0.001742378	0.000117944	0.003346545	0.004959716	0.004359497	0.004855995	0.003249441	0.007581329	0.003416089	0.006973798	0.003872316	0.005982613	0.003212691	0.00760303	0.685946751	-1.28498274	3.606589568	soxb1_1	soxb1_1	FALSE	FALSE	FALSE	5	FALSE	FALSE	FALSE	0.001356732	5486.656704	184480.1838	FALSE	23185.72686	17656.51189	40842.23874	81684.47749
soxb1_1	6	0.000188719	6.36E-05	0.000124848	2.76E-05	0.00071268	3.38E-05	0.00054139	5.55E-05	0.000295169	2.72E-05	0.000740218	0.000218761	5.05E-05	0.000138151	2.99E-05	0.000882312	3.70E-05	0.000644734	5.64E-05	0.000353044	2.95E-05	0.000899168	0.000166563	7.42E-05	0.000120796	2.76E-05	0.000559085	3.23E-05	0.00044847	5.45E-05	0.000286697	2.62E-05	0.000576908	0.001451229	0.001392519	0.001412346	0.00097186	0.002146103	0.001018465	0.002004652	0.001159454	0.001744177	0.00096886	0.002157547	0.008088439	0.546233907	-0.502312775	soxb1_1	soxb1_1	FALSE	FALSE	FALSE	6	FALSE	FALSE	FALSE	0.00040748	5552.984974	51997.43499	FALSE	5819.266744	6745.627182	12564.89393	25129.78785
soxb1_1	7	0.000277887	9.00E-05	0.000173685	4.35E-05	0.001220503	5.07E-05	0.000837435	7.79E-05	0.000418346	4.32E-05	0.001234494	0.000467207	0.000218508	0.000305706	5.32E-05	0.001830081	6.69E-05	0.001337961	0.000121166	0.000762369	5.29E-05	0.001891647	0.000344422	9.63E-05	0.000255152	4.94E-05	0.001105803	6.02E-05	0.000950456	0.000101159	0.000588291	4.90E-05	0.001134415	0.002290355	0.002383283	0.002272774	0.001472575	0.003475858	0.001555104	0.003161079	0.00180925	0.00273845	0.001469097	0.003502701	-1.077807168	2.063396452	1.112570233	soxb1_1	soxb1_1	FALSE	TRUE	FALSE	7	FALSE	TRUE	TRUE	0.000745094	5949.224946	98826.14255	FALSE	9835.341049	16535.97489	26371.31594	52742.63187
SoxC_1	1	0.002295586	0.000487969	0.001400258	0.000262898	0.009451449	0.000332092	0.006569643	0.00053549	0.003633572	0.000253595	0.009564098	0.002450058	0.000539637	0.001336031	0.000257003	0.011814935	0.000324954	0.007204525	0.000559794	0.003761274	0.000254603	0.012015923	0.001483199	0.000357693	0.00102095	0.000218844	0.005931055	0.000296913	0.004210869	0.000455004	0.002501064	0.000211106	0.006012228	0.014050482	0.01383118	0.013623845	0.008484238	0.022120384	0.008965439	0.020626338	0.010705244	0.017280711	0.008459185	0.022256212	0.267951659	0.508925568	-1.37573356	SoxC_1	SoxC_1	FALSE	FALSE	FALSE	1	FALSE	FALSE	FALSE	0.004745644	7005.212652	768338.173	FALSE	112651.2969	120231.7172	232883.0141	465766.0283
SoxC_1	2	0.001879058	0.000504078	0.000956237	0.000195934	0.008724932	0.000234985	0.006163289	0.000379673	0.002924548	0.00018557	0.008893553	0.00133661	0.000417835	0.000804625	0.000156782	0.005268671	0.000189254	0.004388247	0.000315072	0.002148402	0.000153023	0.005509255	0.000853475	0.000242688	0.000597743	0.000152576	0.002972026	0.000177124	0.002362888	0.000264927	0.001361507	0.000149008	0.003048771	0.008777465	0.008195628	0.00849616	0.005505616	0.013811199	0.005846391	0.012625849	0.006740778	0.010816163	0.005452071	0.01388498	0.938304106	-0.00175411	-1.68247479	SoxC_1	SoxC_1	FALSE	FALSE	FALSE	2	FALSE	FALSE	FALSE	0.003215668	6558.183128	418562.9243	FALSE	80817.84214	57487.29586	138305.138	276610.276
SoxC_1	3	0.000816672	0.000201025	0.000539656	0.00012789	0.003130975	0.000166356	0.002291957	0.00024592	0.001284022	0.000126028	0.003220297	0.001287734	0.000403603	0.00079934	0.000154246	0.005646221	0.000192134	0.003818194	0.000327601	0.002082924	0.000152778	0.006059357	0.001263901	0.000395884	0.000961523	0.00017468	0.004241591	0.00022809	0.003348169	0.000363202	0.002223727	0.000172096	0.004272701	0.006992185	0.006658616	0.006929877	0.004436053	0.01053617	0.004741431	0.009603056	0.005459911	0.008370157	0.004407066	0.010635586	-0.86783142	0.840795515	2.682928042	SoxC_1	SoxC_1	FALSE	FALSE	FALSE	3	FALSE	FALSE	FALSE	0.002104406	6550.128592	366335.863	FALSE	35038.66611	55249.17391	90287.84002	180575.68
SoxC_1	4	0.000588369	0.000137423	0.000360518	0.000101329	0.002756246	0.000118246	0.001696778	0.00017771	0.000864082	9.97E-05	0.002892502	0.001432343	0.000490406	0.000968371	0.000164044	0.005570014	0.000205599	0.003993427	0.000417676	0.002258789	0.000162846	0.005722183	0.000585556	0.000192059	0.000437362	9.49E-05	0.001917739	0.000126533	0.001495851	0.000197976	0.000938344	9.32E-05	0.00194985	0.005935899	0.005084237	0.005835571	0.004082182	0.008489187	0.004315339	0.008038197	0.004795056	0.007040763	0.004072346	0.008509544	-1.939289648	4.705428811	-1.165757516	SoxC_1	SoxC_1	FALSE	TRUE	FALSE	4	FALSE	TRUE	TRUE	0.002020711	6815.023008	325788.4496	FALSE	27326.51037	66524.50275	93851.01312	187702.0262
SoxC_1	5	0.002746249	0.000781866	0.001572858	0.000373072	0.012737873	0.000476029	0.009045888	0.000731994	0.004386225	0.000367129	0.013662264	0.005216498	0.001574986	0.003418973	0.000616073	0.022531067	0.000806279	0.014722076	0.001404549	0.00836653	0.000593113	0.023514728	0.00258449	0.000894573	0.00191302	0.000453329	0.008612797	0.000541534	0.007123121	0.000816319	0.004156062	0.000441276	0.00869088	0.018831788	0.015712015	0.018363273	0.012742819	0.027500968	0.013352206	0.025981358	0.015164275	0.022355575	0.012647049	0.027948306	0.160427579	4.617092203	0.812626425	SoxC_1	SoxC_1	FALSE	TRUE	FALSE	5	FALSE	TRUE	TRUE	0.007962748	7043.387969	1187485.595	FALSE	136239.5539	258786.8973	395026.4512	790052.9023
SoxC_1	6	0.000349594	0.00010106	0.000232093	6.52E-05	0.001367913	7.48E-05	0.001036643	0.000107611	0.00056761	6.30E-05	0.001381803	0.000466526	0.000122103	0.000305074	6.81E-05	0.001886046	8.50E-05	0.001274419	0.000135317	0.000704719	6.69E-05	0.001904358	0.000380166	0.000177242	0.000282974	6.98E-05	0.001192599	8.20E-05	0.001027943	0.000132207	0.000629324	6.80E-05	0.001204321	0.004318554	0.004079385	0.004218453	0.002863512	0.006308888	0.003037278	0.005905921	0.003487932	0.005149528	0.002845957	0.006360561	-2.086865785	-1.087096145	-0.807973315	SoxC_1	SoxC_1	FALSE	FALSE	FALSE	6	FALSE	FALSE	FALSE	0.00081612	6330.690214	178697.3092	FALSE	14010.88754	18697.27511	32708.16265	65416.3253
SoxC_1	7	0.001146655	0.000351019	0.000672449	0.000125585	0.004881429	0.000166759	0.003650776	0.000269068	0.001949203	0.000122397	0.005191388	0.000724598	0.000220754	0.000449109	0.000107474	0.00282032	0.000130108	0.002023094	0.000204089	0.001087749	0.000105455	0.002966725	0.001283412	0.000297685	0.000935692	0.000139114	0.004435924	0.000184827	0.003437689	0.00031765	0.002291471	0.000131095	0.004528583	0.006744473	0.005842389	0.006596014	0.004042116	0.010450052	0.004388326	0.009635751	0.005233797	0.008196116	0.004009217	0.010587128	-0.141116029	-1.828986701	2.87369779	SoxC_1	SoxC_1	FALSE	FALSE	FALSE	7	FALSE	FALSE	FALSE	0.001871252	7054.795402	398651.3876	FALSE	57069.15652	36063.3341	93132.49062	186264.9812
SpColl-ColAlpha_1	2	0.361773216	0.153543936	0.200865122	0.04156919	1.392847842	0.053356294	1.007169519	0.084745297	0.523942115	0.03906816	1.449030946	0.469775307	0.120809774	0.290522691	0.044266726	2.129903512	0.060932157	1.580349617	0.113365579	0.736982206	0.043298671	2.163286699	0.606672559	0.289223181	0.458363108	0.068473032	1.84575502	0.092643583	1.582504673	0.178554694	1.053697648	0.067594455	1.903519957	2.268923422	2.213044783	2.188046217	1.325310159	3.612506177	1.432767424	3.335771314	1.684175522	2.855912558	1.317771695	3.693125263	-0.805146767	0.83787195	3.517878857	SpColl_ColAlpha_1	SpColl_ColAlpha_1	FALSE	FALSE	FALSE	2	FALSE	FALSE	FALSE	0.831548522	212.5200545	129611.8755	FALSE	16339.40537	21217.29535	37556.70072	75113.40144
SpColl-ColAlpha_1	3	0.046079654	0.010077331	0.030896384	0.006190747	0.182951817	0.008071409	0.127823607	0.013002693	0.076287966	0.005973123	0.187250551	0.041822718	0.011893168	0.026552254	0.005288608	0.169219869	0.007011424	0.124967962	0.01178329	0.066456791	0.005143522	0.175244113	0.045906209	0.018884293	0.036477176	0.006443572	0.136684938	0.007774156	0.119870372	0.013475428	0.078162179	0.006351021	0.139661684	0.239502624	0.234945314	0.234857821	0.157596977	0.354432272	0.168326333	0.329536354	0.190325125	0.288353295	0.155276801	0.355619119	1.534973382	0.774950255	2.888837126	SpColl_ColAlpha_1	SpColl_ColAlpha_1	FALSE	FALSE	FALSE	3	FALSE	FALSE	FALSE	0.087902372	947.5537246	283273.1194	FALSE	41372.98898	37550.86459	78923.85358	157847.7072
SpColl-ColAlpha_1	4	0.03883635	0.015192461	0.025769784	0.006027204	0.135474957	0.007472031	0.102201303	0.0121973	0.06088324	0.005881797	0.145926151	0.030344715	0.009617604	0.020377125	0.005101243	0.117058991	0.006110882	0.083739257	0.009324412	0.046118976	0.004913902	0.125335744	0.030585847	0.013689283	0.021762973	0.005668836	0.0997647	0.006866144	0.080978877	0.010684667	0.049712673	0.005560233	0.102994682	0.381173268	0.382523528	0.376056384	0.268813577	0.522525985	0.282696351	0.49870661	0.316290879	0.445904239	0.267222691	0.524046283	-0.635143447	-2.615408819	-1.550632029	SpColl_ColAlpha_1	SpColl_ColAlpha_1	FALSE	FALSE	FALSE	4	FALSE	FALSE	FALSE	0.069181065	745.5576292	218013.9843	FALSE	21587.42512	16867.29755	38454.72267	76909.44533
SpColl-ColAlpha_1	5	0.202470237	0.062283753	0.122196452	0.029397288	0.859112013	0.036776743	0.626997714	0.055025836	0.298066489	0.028907859	0.920068724	0.184356094	0.077835166	0.119988284	0.027136758	0.719662897	0.031368785	0.569864043	0.049987129	0.301480255	0.026604722	0.741399598	0.316106653	0.057585767	0.252026212	0.039166503	1.011704894	0.051486769	0.839538617	0.090361613	0.545349634	0.038775177	1.023235848	1.453197645	1.332737167	1.41263911	0.915682299	2.206818427	0.989188024	2.028438443	1.132951357	1.770626316	0.902561498	2.233526654	-0.737125635	-0.446177593	4.738867231	SpColl_ColAlpha_1	SpColl_ColAlpha_1	FALSE	FALSE	FALSE	5	FALSE	FALSE	FALSE	0.386826332	539.1737996	524820.2236	FALSE	58859.79599	53593.8626	112453.6586	224907.3172
SpColl-ColAlpha_1	6	0.065953721	0.031977608	0.04196854	0.009866628	0.258038373	0.011514431	0.1796272	0.019433218	0.103714733	0.009536953	0.263366239	0.094270598	0.032529128	0.058372719	0.011213554	0.359925957	0.014255705	0.267309223	0.024268353	0.146071142	0.010482248	0.38119741	0.070287103	0.021522407	0.051030117	0.010994005	0.233094801	0.01327618	0.180796099	0.021295621	0.11997004	0.010887578	0.234772346	0.578094543	0.546926853	0.561863621	0.3823687	0.83391925	0.404289882	0.787224269	0.464761125	0.699043839	0.380699354	0.83646503	-0.902067802	0.984441063	0.318868205	SpColl_ColAlpha_1	SpColl_ColAlpha_1	FALSE	FALSE	FALSE	6	FALSE	FALSE	FALSE	0.160224319	430.0089691	121419.1022	FALSE	12195.35182	17431.36066	29626.71248	59253.42495
SpColl-ColAlpha_1	7	0.064626263	0.023885412	0.040401275	0.008756273	0.262753508	0.011317789	0.181949529	0.017706313	0.097776325	0.008400161	0.271157444	0.056401692	0.018409838	0.034738944	0.008049175	0.239132725	0.009612948	0.170716172	0.015811565	0.086076475	0.007979384	0.240770684	0.109448467	0.018620347	0.083545746	0.012946367	0.332501246	0.016820134	0.280765904	0.029098968	0.191162279	0.012893159	0.339880107	0.498443095	0.416281042	0.487385438	0.299302236	0.766001227	0.325558471	0.709620136	0.383483041	0.615106007	0.298502329	0.77046082	-1.027174764	-1.330461017	4.381945419	SpColl_ColAlpha_1	SpColl_ColAlpha_1	FALSE	FALSE	FALSE	7	FALSE	FALSE	FALSE	0.121027955	1223.858459	903344.52	FALSE	96799.12547	84480.11965	181279.2451	362558.4902
Su(H)_1	1	0.002031799	0.000821765	0.001147935	0.000270299	0.009081444	0.000321615	0.006770488	0.000506107	0.00326471	0.000262187	0.009369114	0.002534662	0.000371349	0.001461883	0.000278653	0.010655715	0.000332734	0.008372736	0.000568633	0.004051979	0.000265934	0.010794921	0.001781008	0.000729796	0.001230152	0.000269653	0.006338594	0.000324343	0.005356962	0.000517767	0.002946464	0.000259643	0.006401472	0.013136845	0.013320526	0.012866448	0.008044287	0.020492595	0.008719643	0.01890358	0.010124942	0.016123286	0.007962276	0.020641344	-0.693099227	0.880237129	-0.174602948	Su_H__1	Su_H__1	FALSE	FALSE	FALSE	1	FALSE	FALSE	FALSE	0.004566462	6217.311173	589282.6765	FALSE	78539.11394	97977.26858	176516.3825	353032.765
Su(H)_1	2	0.001741112	0.000524884	0.001111072	0.000240962	0.007511322	0.000288105	0.004843547	0.000477814	0.00264746	0.00023756	0.008274561	0.008507909	0.003186899	0.005813891	0.001288453	0.034168714	0.001793981	0.024190623	0.00285807	0.012975661	0.001263968	0.034712192	0.000827729	0.000514896	0.000582943	0.000141677	0.002800541	0.000173876	0.002118946	0.000288031	0.00125727	0.000139154	0.002862579	0.004224068	0.003520941	0.004053554	0.002597738	0.006955838	0.002796003	0.006212695	0.003205891	0.005255486	0.002579106	0.007030237	3.879135498	13.58219097	-0.778378327	Su_H__1	Su_H__1	TRUE	TRUE	FALSE	2	TRUE	TRUE	TRUE	0.010249021	5396.535067	305995.6752	FALSE	50705.69121	247772.3599	298478.0511	596956.1023
Su(H)_1	3	0.004338151	0.0017471	0.002911051	0.000883368	0.015644863	0.000995038	0.011123181	0.00148944	0.006675476	0.000841441	0.016070894	0.078330893	0.03523004	0.058424699	0.020196491	0.268606632	0.023598701	0.201712736	0.032900125	0.111222941	0.020169694	0.280027184	0.004572314	0.003018582	0.003791169	0.001090427	0.013280749	0.001303323	0.01089802	0.001883487	0.006935531	0.001075744	0.013705945	0.021663946	0.018048605	0.021121277	0.014328936	0.03206626	0.015280537	0.029215537	0.01752318	0.025843591	0.014250681	0.032231098	-2.085063065	19.45312692	1.168425759	Su_H__1	Su_H__1	FALSE	TRUE	FALSE	3	TRUE	TRUE	TRUE	0.082669044	4080.704524	1256957.185	FALSE	72239.54465	1304377.73	1376617.274	2753234.549
Su(H)_1	4	0.009381439	0.002788286	0.005858869	0.001570957	0.036498091	0.00196649	0.02384399	0.002845046	0.01432954	0.001554597	0.038034796	0.027749107	0.011877344	0.017958997	0.002958929	0.119717423	0.003854059	0.090274453	0.007265305	0.041285103	0.00292791	0.121437838	0.0078276	0.002726967	0.005819078	0.001466182	0.023718045	0.001803463	0.019595183	0.002724903	0.012876714	0.001418004	0.024217403	0.086917859	0.076538326	0.085152147	0.059597276	0.126645113	0.062733172	0.117758967	0.07059459	0.103194332	0.059141489	0.127509339	-1.343595815	7.361942641	-1.514020727	Su_H__1	Su_H__1	FALSE	TRUE	FALSE	4	TRUE	TRUE	TRUE	0.037130546	3621.705907	1397201.759	FALSE	123054.0202	363978.2024	487032.2225	974064.4451
Su(H)_1	5	0.016505952	0.009747818	0.011917791	0.003214296	0.05663887	0.003837427	0.042863773	0.0056538	0.025356205	0.003091972	0.059003426	0.189229325	0.070565511	0.133430057	0.043407771	0.727973173	0.051822521	0.492940543	0.073125446	0.278822071	0.042706563	0.812584118	0.009417465	0.004439322	0.007794822	0.002221376	0.025037887	0.002633183	0.021200569	0.004157635	0.015034085	0.002163445	0.025184289	0.037178053	0.039898887	0.036580827	0.024690174	0.054573314	0.02608841	0.051172497	0.029668429	0.044094063	0.024523711	0.055012284	5.082538052	18.97614186	0.942071591	Su_H__1	Su_H__1	TRUE	TRUE	FALSE	5	TRUE	TRUE	TRUE	0.205735277	2754.402616	1259230.84	FALSE	125226.2607	1435632.512	1560858.773	3121717.546
Su(H)_1	6	0.007209014	0.003217099	0.004914548	0.001543367	0.025936637	0.001872996	0.019162387	0.002700367	0.010423557	0.001510427	0.026651628	0.146738036	0.069195064	0.104242492	0.040114586	0.547458445	0.045960958	0.395721681	0.060539593	0.21187998	0.039757279	0.567924464	0.00541272	0.003244294	0.004549721	0.001485736	0.014887098	0.001753165	0.01194215	0.002526547	0.008225776	0.001450684	0.015250169	0.02719158	0.029379476	0.026565832	0.017791164	0.039450114	0.01920028	0.0373564	0.021799754	0.032584106	0.017759451	0.039498895	-1.61663341	26.95468231	-2.155398897	Su_H__1	Su_H__1	FALSE	TRUE	FALSE	6	TRUE	TRUE	TRUE	0.153947051	3546.317293	1584944.733	FALSE	90663.2064	1845431.3	1936094.506	3872189.013
Su(H)_1	7	0.002098293	0.000541626	0.001258152	0.000253395	0.008806422	0.000298363	0.006272959	0.000541774	0.003351333	0.000231632	0.010664292	0.002651347	0.000780826	0.001759794	0.000300714	0.010087647	0.000401996	0.007751638	0.000675161	0.00437865	0.00029862	0.010179598	0.003354272	0.001000138	0.00266122	0.000314914	0.010043208	0.000442401	0.008230143	0.000952097	0.006034712	0.000313153	0.010214895	0.009916315	0.007442369	0.00963328	0.005489294	0.015706565	0.006081394	0.014535719	0.007337054	0.012687546	0.005444259	0.015751091	1.064799033	0.888768252	7.024098951	Su_H__1	Su_H__1	FALSE	TRUE	FALSE	7	FALSE	TRUE	TRUE	0.00474964	5134.347106	383885.0791	FALSE	55314.19444	69893.536	125207.7304	250415.4609
tbr_1	1	0.003119311	0.000641892	0.001953416	0.000298689	0.01298036	0.000381992	0.009084036	0.000712379	0.00509841	0.000296149	0.013104525	0.002084272	0.000383722	0.001272178	0.000203118	0.009180343	0.000254367	0.006318026	0.000450771	0.00321637	0.000197352	0.010017806	0.001058901	0.000310782	0.000749663	0.000170709	0.003838936	0.000202461	0.002850909	0.00032431	0.001737741	0.000167718	0.004062089	0.006468307	0.005339952	0.006169337	0.004079953	0.010776631	0.004277226	0.009688995	0.004938542	0.007915865	0.004069207	0.01081498	5.678328541	2.769239737	-0.106049399	tbr_1	tbr_1	TRUE	TRUE	FALSE	1	TRUE	TRUE	TRUE	0.005203583	6405.369349	401859.6104	FALSE	127981.4413	85515.08573	213496.527	426993.054
tbr_1	2	0.000554774	0.000142975	0.00030814	6.51E-05	0.002266344	7.80E-05	0.001489799	0.000133458	0.000815559	6.40E-05	0.002407761	0.001921335	0.000691034	0.001214381	0.000225046	0.008697071	0.000312143	0.005593521	0.000545546	0.002946421	0.000212248	0.008994432	0.000398786	0.00015213	0.000281054	6.16E-05	0.001442904	7.23E-05	0.001073433	0.000121445	0.000669001	6.07E-05	0.001513742	0.002119543	0.001833648	0.002042543	0.001253808	0.003438076	0.00136575	0.00309556	0.00161602	0.002591364	0.001249939	0.003490456	1.162947644	9.61321109	0.083098267	tbr_1	tbr_1	FALSE	TRUE	FALSE	2	TRUE	TRUE	TRUE	0.002476109	5860.927934	124883.4358	FALSE	19056.74939	65998.7623	85055.51169	170111.0234
tbr_1	3	0.00027139	7.13E-05	0.000176835	4.44E-05	0.001033107	5.18E-05	0.000818476	7.85E-05	0.000433892	4.36E-05	0.001086194	0.000491526	0.000153942	0.000329608	6.37E-05	0.001884116	7.82E-05	0.001412291	0.000127	0.000816695	6.30E-05	0.001954776	0.000308087	9.71E-05	0.000226063	5.40E-05	0.001034436	6.37E-05	0.00079376	9.80E-05	0.000535665	5.40E-05	0.001047619	0.002538446	0.002450883	0.002494688	0.001765596	0.003576414	0.001838974	0.003372012	0.002047902	0.003024994	0.001752517	0.003594281	-0.973978845	3.266043246	-0.155990665	tbr_1	tbr_1	FALSE	TRUE	FALSE	3	FALSE	TRUE	TRUE	0.000762916	5625.889123	95305.12563	FALSE	8589.67272	15557.1122	24146.78492	48293.56983
tbr_1	4	0.000631057	0.000216705	0.000405097	0.000111375	0.002297353	0.000123764	0.001800125	0.000206216	0.000969482	0.000107544	0.002655034	0.00129517	0.00031429	0.000829939	0.000153411	0.005386912	0.000201706	0.003709904	0.000345178	0.001910195	0.000149955	0.005511635	0.000799034	0.000167494	0.000588289	0.000105166	0.002647289	0.000132521	0.002148898	0.000232884	0.001383647	0.000103425	0.002686205	0.005087093	0.004667486	0.004931827	0.003311879	0.007460902	0.003540385	0.007017346	0.004079742	0.006111807	0.003274898	0.007514651	-0.556478374	3.976973116	1.916104098	tbr_1	tbr_1	FALSE	TRUE	FALSE	4	FALSE	TRUE	TRUE	0.001926227	5200.143972	176414.7977	FALSE	17064.72972	35023.33204	52088.06176	104176.1235
tbr_1	5	0.000844903	0.000246907	0.000527941	0.000110382	0.003396839	0.000131627	0.002835086	0.000236059	0.001343752	0.00010796	0.003444943	0.002630428	0.000886443	0.001780965	0.000359207	0.009842087	0.00046734	0.007147651	0.000808102	0.004243727	0.00035307	0.010477982	0.00100989	0.000564309	0.000795685	0.000146423	0.002900507	0.000187628	0.002529337	0.000341359	0.001759665	0.000145013	0.002910647	0.003710249	0.003361902	0.003592542	0.002415523	0.005640889	0.002548925	0.005228503	0.002932477	0.004478355	0.002400143	0.005689843	1.025365462	6.530904659	5.279596695	tbr_1	tbr_1	FALSE	TRUE	FALSE	5	TRUE	TRUE	TRUE	0.00347533	5292.819689	182668.9911	FALSE	23669.05857	73688.63931	97357.69788	194715.3958
tbr_1	6	0.000860734	0.000485449	0.000612218	0.000110984	0.003257448	0.00014723	0.002421286	0.000268546	0.00132627	0.000103521	0.003289388	0.00102849	0.000513947	0.000754513	0.000144739	0.003535214	0.000182115	0.002584785	0.00033481	0.001630938	0.000141383	0.003668955	0.000343223	0.000116051	0.000254031	5.39E-05	0.001164444	6.53E-05	0.000910872	0.000108251	0.000574704	5.39E-05	0.00120266	0.002104377	0.002121942	0.002045653	0.001350273	0.003250601	0.001448727	0.002996786	0.001653668	0.002543287	0.001343726	0.003263485	7.303529516	8.375807559	0.362129339	tbr_1	tbr_1	TRUE	TRUE	FALSE	6	TRUE	TRUE	TRUE	0.001889224	5501.862185	107010.6426	FALSE	26054.84347	31132.89986	57187.74333	114375.4867
tbr_1	7	0.080697712	0.038139176	0.060670305	0.015868409	0.273431322	0.018884896	0.200797288	0.030852992	0.129290831	0.015716303	0.278414988	0.027335514	0.007353984	0.018446457	0.003967547	0.096198296	0.004927666	0.078076107	0.008122393	0.04388858	0.003938446	0.101368372	0.016896931	0.005127915	0.012472944	0.00261366	0.054440369	0.003457362	0.045413767	0.005553752	0.028333615	0.002604979	0.054946886	0.09112957	0.089858672	0.089472539	0.058765678	0.136439333	0.062495541	0.128153871	0.071639748	0.1094781	0.058324686	0.137048486	12.68065987	4.28604609	1.079517422	tbr_1	tbr_1	TRUE	TRUE	FALSE	7	TRUE	TRUE	TRUE	0.108033226	3154.854291	1749378.389	FALSE	803192.8477	272073.2556	1075266.103	2150532.207
TCF_1	1	0.016010338	0.00336134	0.00905099	0.001729186	0.072627624	0.002096192	0.047895704	0.003568266	0.023848383	0.001711524	0.073339646	0.010096609	0.003462858	0.005897584	0.001517716	0.044844686	0.001803419	0.034322906	0.002715695	0.015293769	0.001497791	0.049737703	0.009524081	0.003532128	0.006566087	0.00148029	0.037327319	0.001800536	0.026946638	0.00297575	0.01577516	0.001455349	0.038299586	0.091176802	0.087365119	0.087792124	0.055012127	0.146469252	0.060399352	0.133032288	0.069857073	0.112486389	0.054011997	0.147638214	0.719929333	-1.839536537	-0.982969356	TCF_1	TCF_1	FALSE	FALSE	FALSE	1	FALSE	FALSE	FALSE	0.026106947	5973.832767	3472977.994	FALSE	571355.7792	360314.4457	931670.225	1863340.45
TCF_1	2	0.036647486	0.010783261	0.022161361	0.00325214	0.14785871	0.0048207	0.10305718	0.009236429	0.057687256	0.003178092	0.151271883	0.037352751	0.008781115	0.02197117	0.004217158	0.159372589	0.005188553	0.112852815	0.009119431	0.054561004	0.003914006	0.171509662	0.009238496	0.002789151	0.0064603	0.00139845	0.029699282	0.001656421	0.024723489	0.002866975	0.016056721	0.001381158	0.0309061	0.044777866	0.041772274	0.042378176	0.027707622	0.071234074	0.029111888	0.065781832	0.033890404	0.056823005	0.027277037	0.071504718	7.786783674	8.319762357	-1.337082263	TCF_1	TCF_1	TRUE	TRUE	FALSE	2	TRUE	TRUE	TRUE	0.074000237	3311.998317	1009275.198	FALSE	401998.4719	409734.7579	811733.2297	1623466.459
TCF_1	3	0.019580131	0.005944713	0.012274708	0.002269475	0.08404843	0.002801023	0.05547977	0.004758513	0.028916761	0.002195216	0.086433473	0.018026443	0.00689176	0.010821936	0.001941989	0.066420877	0.002408509	0.04789683	0.004544501	0.025094861	0.001902316	0.06864045	0.009714512	0.002417177	0.007097505	0.001470251	0.033413466	0.001806818	0.026222418	0.002908584	0.016205024	0.00145255	0.034424234	0.068013804	0.061092093	0.066507265	0.044695782	0.098704303	0.047518925	0.094519638	0.054270147	0.081894285	0.044584111	0.099082145	4.393204847	3.678547572	-0.109626375	TCF_1	TCF_1	TRUE	TRUE	FALSE	3	FALSE	TRUE	TRUE	0.037606574	1108.101902	114096.3494	FALSE	24042.24358	22134.48561	46176.7292	92353.45839
TCF_1	4	0.017819569	0.005592341	0.010543323	0.002306233	0.079605075	0.002736512	0.053300967	0.004355392	0.027122323	0.002246154	0.080373904	0.013649609	0.004717379	0.009153527	0.002379575	0.05608082	0.002741143	0.040772679	0.004260863	0.022417611	0.002281186	0.05704359	0.013220814	0.004667153	0.009271523	0.002377222	0.042666825	0.002856802	0.034977975	0.004507811	0.022240823	0.002295475	0.042968633	0.13640572	0.12467596	0.132839545	0.091652474	0.202927643	0.098246264	0.186729699	0.109486869	0.160503078	0.091540758	0.204512269	-0.503760085	-1.584127243	-1.172690732	TCF_1	TCF_1	FALSE	FALSE	FALSE	4	FALSE	FALSE	FALSE	0.031469178	1151.408992	193501.5845	FALSE	23624.16333	18095.86924	41720.03257	83440.06514
TCF_1	5	0.046763164	0.01571956	0.031334116	0.005508933	0.186286775	0.007408442	0.132569659	0.0125486	0.072757369	0.005405877	0.198830489	0.029202513	0.008458579	0.016831822	0.003941675	0.126023535	0.004707254	0.088519276	0.007473453	0.041641292	0.003924261	0.131030234	0.026678367	0.009950346	0.019423281	0.003883886	0.08821972	0.005120051	0.070875769	0.008141732	0.045866303	0.003820724	0.089356711	0.163025668	0.137443593	0.157849948	0.109056224	0.24274389	0.115377307	0.226269219	0.12893159	0.19807797	0.107098634	0.243432471	4.024267266	1.03539589	0.688590384	TCF_1	TCF_1	TRUE	FALSE	FALSE	5	FALSE	TRUE	TRUE	0.075965677	1236.035755	329283.5808	FALSE	71444.03194	44615.14345	116059.1754	232118.3508
TCF_1	6	0.011498104	0.005039832	0.007396223	0.001589373	0.045212947	0.002113112	0.032390678	0.003318505	0.018839344	0.001531219	0.045818609	0.022344629	0.004720768	0.013693808	0.002461949	0.093782482	0.002971435	0.068653555	0.005385293	0.03662923	0.002417857	0.097296517	0.013781439	0.006485855	0.009655582	0.00177508	0.046828937	0.002298653	0.037546914	0.004091492	0.024758695	0.001689687	0.047183375	0.095594145	0.096218952	0.092325302	0.060168386	0.144811057	0.06529379	0.13531157	0.074100888	0.118215747	0.059872135	0.146333301	-1.047930756	1.810192273	1.018317146	TCF_1	TCF_1	FALSE	TRUE	FALSE	6	FALSE	TRUE	TRUE	0.033842732	1182.7079	161789.905	FALSE	16083.52434	31255.62144	47339.14577	94678.29155
TCF_1	7	0.018248188	0.007350559	0.011626021	0.002521349	0.073109385	0.003390715	0.053718697	0.005028883	0.027949091	0.002485074	0.078239724	0.020500577	0.004404689	0.013308381	0.002498328	0.078787772	0.003302186	0.059886499	0.005300389	0.033959019	0.002459976	0.08237187	0.028739291	0.010634154	0.021299041	0.00330974	0.098812045	0.004238764	0.079031731	0.007605703	0.051241635	0.003254851	0.101945235	0.141533412	0.131660092	0.138135708	0.087078201	0.212235108	0.094195485	0.202825662	0.109062293	0.174638962	0.086640249	0.213198336	-0.988180385	-0.722304567	2.992937494	TCF_1	TCF_1	FALSE	FALSE	FALSE	7	FALSE	FALSE	FALSE	0.038748765	1781.219243	534269.8252	FALSE	57896.79119	65043.04207	122939.8333	245879.6665
Tel_1	1	0.007318131	0.001783957	0.004113774	0.000863761	0.032113633	0.001076151	0.024607101	0.001761646	0.011696669	0.000852602	0.034416215	0.021469598	0.005970353	0.012652251	0.001725581	0.087648687	0.002476619	0.065020809	0.004620083	0.030942163	0.001716797	0.088492759	0.006549167	0.002128964	0.004706492	0.000887259	0.023061099	0.001245952	0.017971737	0.00197124	0.010839552	0.000823151	0.023260958	0.04078939	0.035839535	0.039254296	0.024858992	0.066177151	0.026256876	0.05927948	0.030726838	0.050654249	0.024507296	0.066367266	0.050106787	5.666650657	0.269850887	Tel_1	Tel_1	FALSE	TRUE	FALSE	1	TRUE	TRUE	TRUE	0.028787729	3433.762887	672527.225	FALSE	86286.08989	253142.1851	339428.275	678856.5501
Tel_1	2	0.058739243	0.01962622	0.034893386	0.00695861	0.257064149	0.008515173	0.180225917	0.013561318	0.090823262	0.006714482	0.274607134	0.13574642	0.039307551	0.093055482	0.016660623	0.457533176	0.021605744	0.349555936	0.038792136	0.211042371	0.015645373	0.471345142	0.038304126	0.012039172	0.026630359	0.005075829	0.141383144	0.00654287	0.113156723	0.011452577	0.063485604	0.00501682	0.143826075	0.169284609	0.169049105	0.163143126	0.101688778	0.273602033	0.11202416	0.250604168	0.128630372	0.2113167	0.100388947	0.277536313	3.055040362	7.743502071	1.002173302	Tel_1	Tel_1	TRUE	TRUE	FALSE	2	TRUE	TRUE	TRUE	0.194485663	1894.239921	1115696.689	FALSE	210764.9129	487077.8231	697842.736	1395685.472
Tel_1	3	0.043567987	0.01214361	0.026800131	0.004976439	0.194306421	0.006539838	0.126338281	0.011335101	0.066762289	0.004944658	0.196536693	0.027109894	0.009710524	0.017083519	0.004079666	0.112812093	0.004975572	0.079310201	0.007624851	0.043312315	0.00406815	0.125709055	0.020654036	0.00546267	0.014599951	0.003473694	0.07526114	0.004128988	0.059789173	0.005982025	0.034534282	0.003401766	0.076802784	0.213814387	0.194769131	0.208781535	0.146146302	0.296038736	0.15773779	0.28385814	0.174910997	0.253801677	0.145416162	0.296789544	3.111845155	-0.267852756	-0.753532802	Tel_1	Tel_1	TRUE	FALSE	FALSE	3	FALSE	TRUE	TRUE	0.070677881	673.7679152	114314.1879	FALSE	19778.26285	12306.89449	32085.15734	64170.31467
Tel_1	4	0.236122241	0.06947411	0.150262214	0.036495145	1.061878342	0.042146536	0.658071356	0.068083409	0.362280896	0.03592273	1.085172957	0.238563261	0.075971823	0.146765705	0.035447338	1.058059396	0.044745081	0.700839216	0.066708955	0.351798328	0.034348905	1.133301443	0.261308487	0.065009303	0.188577012	0.037354246	0.871097241	0.046370695	0.726441156	0.075483329	0.47909204	0.0368159	0.872795529	2.184776523	2.104213135	2.134064895	1.500192351	3.161199206	1.583785251	2.927086651	1.781296305	2.585593527	1.491668332	3.188643739	-1.18190661	-1.221507355	0.084639884	Tel_1	Tel_1	FALSE	FALSE	FALSE	4	FALSE	FALSE	FALSE	0.474685503	378.1331007	343859.6643	FALSE	33761.85412	34110.88249	67872.73661	135745.4732
Tel_1	5	0.163269954	0.064862061	0.102954535	0.022077785	0.677567197	0.027610509	0.46433185	0.044820265	0.24328943	0.021911167	0.712206268	0.150463007	0.044719234	0.106859597	0.022221472	0.549921655	0.027587331	0.407964343	0.045278102	0.227418606	0.021433727	0.563545344	0.144862996	0.041161511	0.109790744	0.01989227	0.492051042	0.025428983	0.384356728	0.046068244	0.249073861	0.019236638	0.499982682	0.978004872	0.976080119	0.954600045	0.65370236	1.445824501	0.692039109	1.331207198	0.789926369	1.181798658	0.647458794	1.448972076	0.811191523	0.992194459	1.181540953	Tel_1	Tel_1	FALSE	FALSE	FALSE	5	FALSE	FALSE	FALSE	0.313732961	263.1413714	83225.69932	FALSE	11305.36371	10418.56734	21723.93105	43447.86211
Tel_1	6	0.088150286	0.027373499	0.058549158	0.015223946	0.372111176	0.018028606	0.241109917	0.027119647	0.141321721	0.014899147	0.388036105	0.273909589	0.07657246	0.194859746	0.030440729	0.996473053	0.043718596	0.805290332	0.079910715	0.439224263	0.030180541	1.000645604	0.125963759	0.051931102	0.086762364	0.01735479	0.462003933	0.022448357	0.358643439	0.038045353	0.210028462	0.016924194	0.473532785	0.915926301	0.818287079	0.902921312	0.598628633	1.321663119	0.636101732	1.239442069	0.734232172	1.095179326	0.595458507	1.325175226	-2.130250894	5.940100832	-0.194771634	Tel_1	Tel_1	FALSE	TRUE	FALSE	6	TRUE	TRUE	TRUE	0.362059875	250.9317367	71763.26702	FALSE	5550.535804	17247.19293	22797.72873	45595.45747
Tel_1	7	0.086449431	0.057482759	0.058630694	0.014547875	0.292527695	0.017341418	0.235360737	0.027693013	0.135188499	0.014407196	0.3011953	0.147255837	0.0382395	0.094704214	0.019139109	0.604258037	0.023885461	0.423261137	0.03844438	0.246361952	0.018969967	0.608779588	0.143515807	0.048683444	0.108142388	0.018862673	0.479240893	0.023555754	0.383047027	0.041479552	0.237590366	0.018544205	0.488436709	1.000796379	1.043170399	0.975270513	0.665358139	1.49116264	0.705870652	1.385906841	0.792489436	1.210677369	0.658118113	1.507327984	-2.340242135	0.620085464	0.920615887	Tel_1	Tel_1	FALSE	FALSE	FALSE	7	FALSE	FALSE	FALSE	0.233705268	397.1114564	180183.472	FALSE	13632.85994	23221.87861	36854.73856	73709.47711
Tgif_1	1	0.037718294	0.016172407	0.021537002	0.00594543	0.180433622	0.006923764	0.105432876	0.010700808	0.05495718	0.005873924	0.189483726	0.374867481	0.162863897	0.237545417	0.064491854	1.495513552	0.076123305	1.058626268	0.118535724	0.547461435	0.062574605	1.589277803	0.056571085	0.0160982	0.043000087	0.008286519	0.185703897	0.010090227	0.147917704	0.017555209	0.098819918	0.008072173	0.188287597	0.188247016	0.186264993	0.179971975	0.105589514	0.327961529	0.11591723	0.282667983	0.138328877	0.23891624	0.104158701	0.333333757	-1.761551886	5.478903351	2.797310779	Tgif_1	Tgif_1	FALSE	TRUE	FALSE	1	TRUE	TRUE	TRUE	0.412585775	1031.182363	484223.9964	FALSE	40107.26042	398610.4877	438717.7481	877435.4962
Tgif_1	2	0.167783379	0.035114656	0.098233798	0.017731087	0.741333918	0.022081378	0.50642222	0.038933867	0.258183094	0.017573172	0.761886886	0.392589127	0.084170442	0.230350085	0.027880062	1.843892551	0.037752295	1.211490345	0.077602468	0.620100087	0.027738465	1.875975949	0.56430735	0.398398932	0.516256052	0.197555601	1.188277846	0.228043548	1.050294878	0.323144936	0.807146024	0.195163519	1.204474207	0.246628863	0.203203212	0.23009205	0.135190476	0.455211136	0.145330723	0.39373155	0.173403319	0.321917872	0.134276938	0.457268831	-0.619092596	-0.227972267	36.2596276	Tgif_1	Tgif_1	FALSE	TRUE	TRUE	2	FALSE	TRUE	TRUE	0.560372506	353.048197	132661.0618	FALSE	20913.02858	48933.49814	69846.52672	139693.0534
Tgif_1	3	0.006562415	0.002330573	0.00432524	0.000840185	0.024244896	0.001047593	0.020339947	0.001789281	0.011246299	0.000836209	0.024641495	0.006751016	0.002251873	0.004446447	0.000913023	0.024798977	0.001196623	0.019752404	0.001907115	0.011367962	0.000905793	0.024977966	0.003622589	0.001519396	0.002700989	0.000621562	0.011473193	0.000771788	0.009483538	0.001226147	0.006162501	0.00062026	0.011632841	0.03829454	0.039956457	0.037815589	0.026252856	0.054775498	0.027546414	0.051413292	0.030965487	0.045262666	0.026133234	0.055456733	2.227055967	2.501921694	-1.127710093	Tgif_1	Tgif_1	FALSE	FALSE	FALSE	3	FALSE	FALSE	FALSE	0.013313431	1805.621964	149938.9166	FALSE	21395.24987	22010.13887	43405.38875	86810.77749
Tgif_1	4	0.005295898	0.002077043	0.0034892	0.000968735	0.019967839	0.001113439	0.014594155	0.001713223	0.00796374	0.000934118	0.020280862	0.006404696	0.002215444	0.004000265	0.000936598	0.025727374	0.001181964	0.01770428	0.00185534	0.01037419	0.000894991	0.027134689	0.006052642	0.002509806	0.004515817	0.001113871	0.019466743	0.001372029	0.016658861	0.002093325	0.009814074	0.001094918	0.019501258	0.072722674	0.069151583	0.070836893	0.04990496	0.103692572	0.052514173	0.09914523	0.058821103	0.086800783	0.049663101	0.105400092	-2.811504726	-2.119920381	-1.008811752	Tgif_1	Tgif_1	FALSE	FALSE	FALSE	4	FALSE	FALSE	FALSE	0.011700594	1776.134325	228469.4737	FALSE	16706.72188	20204.59453	36911.31641	73822.63282
Tgif_1	5	0.011042036	0.002759237	0.006384146	0.001221736	0.051134407	0.001530413	0.029475409	0.002781841	0.016719519	0.001183578	0.053387191	0.005132577	0.00239023	0.003407534	0.000876329	0.019913336	0.001032261	0.013163341	0.00158264	0.008074296	0.000870914	0.020233035	0.005932783	0.002298017	0.004382837	0.001091638	0.018278108	0.001236238	0.014821741	0.002037009	0.009900711	0.001065997	0.018987767	0.057402254	0.063023586	0.056124791	0.038492403	0.084006603	0.041387043	0.07888306	0.046062526	0.068681704	0.038180917	0.084895901	1.984135212	-2.042600156	-0.395864744	Tgif_1	Tgif_1	FALSE	FALSE	FALSE	5	FALSE	FALSE	FALSE	0.016174613	2434.532875	383608.2038	FALSE	65445.59961	30420.52923	95866.12885	191732.2577
Tgif_1	6	0.005655755	0.001570635	0.003485084	0.000657503	0.022620154	0.000804745	0.016709229	0.001396528	0.008934837	0.000622171	0.023082165	0.004119514	0.001518823	0.002509153	0.000572654	0.018359672	0.000703283	0.011777096	0.001169478	0.006172753	0.000569906	0.019087353	0.003090204	0.001660535	0.002232856	0.00048542	0.010889714	0.000568314	0.008785843	0.000969235	0.005166136	0.000450171	0.010951522	0.026895706	0.023703675	0.026093278	0.017945263	0.040546547	0.018901723	0.037289018	0.021833708	0.03223018	0.017890265	0.040585851	2.211405376	0.671435841	-0.501447801	Tgif_1	Tgif_1	TRUE	FALSE	FALSE	6	FALSE	TRUE	TRUE	0.009775269	3204.066883	331427.0053	FALSE	58062.23124	42291.11258	100353.3438	200706.6876
Tgif_1	7	0.002382746	0.000883178	0.001584329	0.000386009	0.008697045	0.000466017	0.00691883	0.000688758	0.003905509	0.000382206	0.009093179	0.002097778	0.000965169	0.001402714	0.000371553	0.007857813	0.000426693	0.006083509	0.000657895	0.00351638	0.000358442	0.008019946	0.002426983	0.000703399	0.001743945	0.000385091	0.008374485	0.000479193	0.006703195	0.000758223	0.004175718	0.000374146	0.008519227	0.028024612	0.028285768	0.027547297	0.019261288	0.040950416	0.020309622	0.038655227	0.022463193	0.033400204	0.019232218	0.041003754	-1.929519768	-2.594073146	-1.188133257	Tgif_1	Tgif_1	FALSE	FALSE	FALSE	7	FALSE	FALSE	FALSE	0.004480524	3555.626642	351970.4622	FALSE	30123.82633	26521.11605	56644.94238	113289.8848
VEGF-3_1	2	0.072869736	0.029257496	0.042327243	0.008571355	0.338541302	0.010843989	0.258635799	0.017517369	0.109551182	0.008373106	0.346752989	0.109441861	0.029664225	0.059217341	0.011768791	0.46884591	0.014577567	0.364238526	0.024144683	0.165402001	0.011679664	0.487644452	0.199168421	0.079057213	0.168129911	0.024889104	0.549489348	0.033500335	0.465130425	0.063578841	0.329607297	0.024321181	0.557770884	0.399724347	0.29928033	0.383432696	0.225659442	0.682355507	0.243575795	0.621337916	0.286789524	0.511401427	0.224730037	0.696596465	-0.63828514	0.589227218	10.2379133	VEGF_3_1	VEGF_3_1	FALSE	FALSE	TRUE	2	FALSE	FALSE	FALSE	0.182311597	649.8364778	258545.8679	FALSE	30771.97488	46215.92434	76987.89923	153975.7985
VEGF-3_1	3	0.007102257	0.002441806	0.004387724	0.001002026	0.029606648	0.001271476	0.020325997	0.001978086	0.010804906	0.000997761	0.031352858	0.011974852	0.006210478	0.007854866	0.001538372	0.050408912	0.001981265	0.034826258	0.00341902	0.018404826	0.00146605	0.050836584	0.00469059	0.003134251	0.00346115	0.00075311	0.016673482	0.00089772	0.013318534	0.001480511	0.007483451	0.000750733	0.016894921	0.041446345	0.038226308	0.040508862	0.02809063	0.059448536	0.029611342	0.055217645	0.034184701	0.048641878	0.02771584	0.059615707	1.596006949	5.964127998	-1.292186466	VEGF_3_1	VEGF_3_1	FALSE	TRUE	FALSE	3	TRUE	TRUE	TRUE	0.019077109	1901.614541	196131.1922	FALSE	25682.73885	43302.7173	68985.45615	137970.9123
VEGF-3_1	4	0.009163214	0.002358921	0.006152542	0.001543513	0.036137129	0.001827132	0.028888347	0.002733684	0.014557503	0.001528102	0.036488662	0.012898083	0.002489031	0.008077543	0.00167106	0.05875794	0.002110844	0.039177133	0.003041182	0.020144374	0.001662557	0.060414512	0.009167714	0.002968536	0.006406095	0.001488647	0.031515753	0.001881035	0.024546322	0.002914841	0.015647078	0.001467205	0.031912876	0.095263603	0.098802913	0.093661894	0.065268894	0.137776418	0.068861953	0.131308303	0.076856323	0.113761907	0.065248974	0.138513107	-1.678232883	0.315225635	-1.106379916	VEGF_3_1	VEGF_3_1	FALSE	FALSE	FALSE	4	FALSE	FALSE	FALSE	0.022061297	1771.300044	323380.3183	FALSE	28749.61936	40467.78349	69217.40284	138434.8057
VEGF-3_1	5	0.023567505	0.005551154	0.015290138	0.002806829	0.090782317	0.003510704	0.066859446	0.00565359	0.036696774	0.002767607	0.098216074	0.017216655	0.004141364	0.011012463	0.002390317	0.063906797	0.002949161	0.048916647	0.004817626	0.027196862	0.002307089	0.065908094	0.037549232	0.01239607	0.033567368	0.004270211	0.096771227	0.006721607	0.085932226	0.012676071	0.061195147	0.004227919	0.099501999	0.093172218	0.075523668	0.090280602	0.056558689	0.145315653	0.061463764	0.134629617	0.071353766	0.11534279	0.055720203	0.147378766	-0.120734809	-0.852551522	10.52196375	VEGF_3_1	VEGF_3_1	FALSE	FALSE	TRUE	5	FALSE	FALSE	FALSE	0.04078416	1387.234708	277769.4029	FALSE	45353.7809	33132.07809	78485.85899	156971.718
VEGF-3_1	6	0.006726146	0.002694299	0.004359218	0.001276584	0.028027807	0.001434546	0.019702355	0.002148562	0.010653304	0.001264	0.028374558	0.021189983	0.007804049	0.01392374	0.002452197	0.076667841	0.003330106	0.058007058	0.00576413	0.035737244	0.002302904	0.079967287	0.013076473	0.004048667	0.009548195	0.001462661	0.045168257	0.001989614	0.035813825	0.003624355	0.023888452	0.001438337	0.045325931	0.064847636	0.057160729	0.063398219	0.041328379	0.095971188	0.043672112	0.090529164	0.05050542	0.079386644	0.040530235	0.097838222	-2.291770304	4.211985725	3.142303338	VEGF_3_1	VEGF_3_1	FALSE	TRUE	FALSE	6	FALSE	TRUE	TRUE	0.02791613	1381.014854	166313.6509	FALSE	12828.11955	40413.57939	53241.69894	106483.3979
VEGF-3_1	7	0.020416983	0.007849047	0.013099926	0.002824661	0.083041931	0.003635427	0.061245414	0.005842851	0.031961534	0.002797802	0.083507564	0.011934508	0.003896506	0.008008038	0.002318388	0.040275152	0.002668181	0.031392791	0.003899895	0.018462635	0.002260267	0.041769781	0.026567625	0.005571406	0.019873883	0.003549884	0.083766138	0.004231916	0.071045753	0.007513034	0.046054814	0.003518632	0.088690888	0.131906038	0.124423824	0.127571041	0.083647557	0.201699727	0.087331373	0.188354103	0.102103168	0.162033271	0.082934312	0.202935297	0.57006585	-1.912204518	3.254365886	VEGF_3_1	VEGF_3_1	FALSE	FALSE	FALSE	7	FALSE	FALSE	FALSE	0.032351491	1568.623458	388938.6764	FALSE	50237.61065	29365.80673	79603.41737	159206.8347
VEGFR-10-Ig_1	1	0.128686006	0.049201318	0.087383923	0.024738542	0.496167486	0.030091636	0.366640837	0.044439991	0.19872186	0.024391806	0.515425236	2.83526807	1.151029239	1.977310801	0.636518818	10.90391965	0.74027625	7.394817026	1.056496561	4.257248834	0.633347886	11.01468855	0.096895697	0.066033525	0.085148911	0.02848433	0.229164564	0.033837459	0.20163295	0.048081076	0.144481589	0.0273788	0.23100239	0.132589416	0.136654665	0.126589376	0.07571854	0.226852991	0.081314878	0.202448432	0.096032451	0.167530037	0.074504881	0.228632284	0.877947938	4.911835693	7.109995754	VEGFR_10_Ig_1	VEGFR_10_Ig_1	FALSE	TRUE	FALSE	1	FALSE	TRUE	TRUE	2.963954076	1625.19165	5225497.735	FALSE	339891.6435	7488645.835	7828537.479	15657074.96
VEGFR-10-Ig_1	2	0.070979236	0.030084577	0.050716932	0.013394367	0.253600325	0.016579853	0.190647449	0.024833862	0.112972654	0.013061813	0.259060815	1.473561308	0.702735584	1.053027833	0.345853629	5.39055219	0.403761262	3.92199534	0.554140739	2.179476223	0.337821868	5.497946009	0.046791009	0.035812501	0.039803077	0.012918483	0.127632785	0.015955215	0.100682465	0.022404802	0.067356509	0.012889553	0.129743829	0.10365039	0.095503168	0.09935118	0.063641486	0.161105938	0.066836193	0.152539067	0.078162271	0.12931667	0.062936837	0.162682307	0.363517601	12.2470478	1.269065802	VEGFR_10_Ig_1	VEGFR_10_Ig_1	FALSE	TRUE	FALSE	2	TRUE	TRUE	TRUE	1.544540544	1544.710525	2628018.333	FALSE	169365.7266	3516109.738	3685475.465	7370950.93
VEGFR-10-Ig_1	3	0.006510763	0.003097449	0.0047139	0.000877127	0.02288949	0.001145657	0.017263396	0.001996887	0.010187867	0.000838835	0.023957276	0.001262892	0.00057621	0.000816236	0.000225648	0.004810019	0.000259466	0.0037156	0.000392365	0.001965797	0.00022307	0.004963031	0.002808984	0.000826907	0.002027893	0.000378123	0.008891085	0.000473482	0.007669516	0.000864233	0.004881019	0.000370344	0.009091184	0.011555647	0.010894917	0.011402297	0.00748755	0.017193012	0.007924453	0.015925293	0.008942914	0.013947063	0.007423283	0.017315689	7.844708942	-2.134171969	3.270515373	VEGFR_10_Ig_1	VEGFR_10_Ig_1	TRUE	FALSE	FALSE	3	TRUE	TRUE	TRUE	0.007773654	5478.568195	539209.7317	FALSE	195418.6472	37905.32864	233323.9758	466647.9516
VEGFR-10-Ig_1	4	0.001143458	0.000350818	0.000768469	0.000134517	0.004466204	0.000179988	0.003252111	0.000323045	0.001840078	0.000133086	0.004477901	0.000756414	0.000275941	0.000484916	0.000113529	0.002996981	0.000135934	0.002311313	0.000218874	0.001197556	0.000109458	0.003169453	0.001000506	0.000509728	0.000773673	0.000148196	0.003219008	0.000175572	0.002619719	0.000303381	0.001662989	0.000147041	0.003230826	0.006392402	0.005974817	0.00622373	0.004244693	0.009601149	0.004552828	0.008840625	0.005086595	0.007646234	0.004221181	0.009686132	1.975462621	-1.128169348	1.628910693	VEGFR_10_Ig_1	VEGFR_10_Ig_1	FALSE	FALSE	FALSE	4	FALSE	FALSE	FALSE	0.001899872	6127.347679	289788.568	FALSE	42930.4167	28399.11012	71329.52682	142659.0536
VEGFR-10-Ig_1	5	0.001502885	0.000432569	0.000945117	0.000212201	0.006189054	0.000262365	0.004709463	0.000420902	0.002409076	0.000204216	0.006339363	0.002176734	0.000777688	0.001335302	0.000231765	0.00975921	0.000302254	0.00672082	0.000545675	0.003511648	0.000225125	0.009836374	0.001408309	0.00051969	0.001002073	0.000230665	0.004644843	0.000287849	0.003840071	0.000453934	0.002403732	0.000223366	0.004767514	0.011438304	0.011567413	0.011218915	0.007600697	0.016531913	0.008111763	0.015678385	0.009109484	0.013606852	0.007545401	0.016611616	-0.030706063	1.696009187	-0.299017614	VEGFR_10_Ig_1	VEGFR_10_Ig_1	FALSE	TRUE	FALSE	5	FALSE	TRUE	TRUE	0.003679619	6273.45782	534813.1086	FALSE	59147.95262	85668.14491	144816.0975	289632.195
VEGFR-10-Ig_1	6	0.000192388	7.95E-05	0.000128839	3.42E-05	0.000721982	3.96E-05	0.000547928	5.93E-05	0.000308707	3.28E-05	0.000734055	0.000213924	5.74E-05	0.000145474	3.83E-05	0.000766146	4.54E-05	0.000593442	6.63E-05	0.00033106	3.68E-05	0.000802898	0.000206689	9.89E-05	0.000155042	3.73E-05	0.000679361	4.19E-05	0.000562475	6.71E-05	0.000346304	3.69E-05	0.000716143	0.002608554	0.002347618	0.002542027	0.001788597	0.003811509	0.001871255	0.003620024	0.002117591	0.003097929	0.001787121	0.003828187	-2.398121253	-1.752206453	-1.085681964	VEGFR_10_Ig_1	VEGFR_10_Ig_1	FALSE	FALSE	FALSE	6	FALSE	FALSE	FALSE	0.000406312	5976.679576	92467.372	FALSE	6872.216562	7641.531135	14513.7477	29027.49539
VEGFR-10-Ig_1	7	0.006423349	0.002237393	0.004023935	0.000967053	0.023595298	0.001189922	0.018215391	0.001863753	0.010321423	0.00094525	0.024372228	0.006094223	0.001802628	0.00389697	0.000927235	0.026155722	0.001140666	0.018092075	0.00173724	0.009673531	0.000909415	0.026876349	0.006496401	0.00236895	0.0046635	0.000987056	0.023115588	0.001235857	0.018510758	0.001980078	0.011219893	0.000978819	0.023800892	0.062068006	0.060002974	0.060805628	0.041354495	0.090053829	0.043340849	0.084377469	0.049405384	0.073814655	0.041073927	0.090481031	-1.168305738	-1.234306878	-0.113084753	VEGFR_10_Ig_1	VEGFR_10_Ig_1	FALSE	FALSE	FALSE	7	FALSE	FALSE	FALSE	0.012517572	4914.486415	1614499.041	FALSE	155137.8578	147188.7574	302326.6152	604653.2304
Wnt8_1	1	0.010325645	0.002802657	0.006674114	0.001077131	0.043826678	0.001482366	0.031151092	0.002581069	0.016624723	0.001042622	0.046300094	0.028149552	0.009903263	0.01710833	0.002714352	0.112928111	0.003881	0.084152042	0.007168784	0.044486546	0.002707939	0.117053133	0.004681093	0.002506848	0.003407069	0.00078615	0.015409709	0.001022532	0.012122577	0.001654572	0.007484656	0.000768073	0.015690101	0.032632015	0.030209481	0.031509523	0.020689466	0.050314621	0.021696375	0.046824245	0.024927292	0.040316688	0.020321855	0.050824449	2.883786912	10.00198812	-1.644484267	Wnt8_1	Wnt8_1	TRUE	TRUE	FALSE	1	TRUE	TRUE	TRUE	0.038475197	3386.423979	638714.1331	FALSE	118413.1244	322815.3268	441228.4512	882456.9025
Wnt8_1	2	0.00438337	0.001284911	0.002265253	0.000442943	0.021076484	0.000546631	0.015184578	0.000908959	0.00597582	0.000437725	0.022510524	0.006331721	0.001527829	0.003501868	0.000577954	0.027152382	0.000691955	0.021184031	0.001285806	0.010803312	0.000561041	0.027747504	0.007697703	0.002515082	0.006367343	0.000911492	0.021600779	0.001239657	0.018604968	0.002449203	0.012706714	0.000877474	0.021996416	0.018309677	0.015856064	0.017294844	0.01027271	0.031268868	0.010981794	0.027904895	0.013059476	0.023583904	0.010252083	0.031791069	0.151158477	1.469291639	7.381779086	Wnt8_1	Wnt8_1	FALSE	TRUE	FALSE	2	FALSE	TRUE	TRUE	0.010715092	3941.902169	439963.6586	FALSE	68111.40821	98386.03737	166497.4456	332994.8912
Wnt8_1	3	0.006190892	0.002802079	0.004114702	0.000696013	0.021765076	0.000931527	0.016179353	0.001613017	0.010080817	0.000685675	0.022832784	0.003578979	0.000957757	0.00232848	0.000459658	0.013403658	0.000580753	0.010192987	0.000965574	0.005722026	0.000444771	0.013780413	0.002719446	0.000736841	0.001968595	0.000408392	0.009118687	0.000529341	0.007685898	0.000855381	0.004579873	0.000401595	0.009326111	0.017035099	0.015545835	0.016637494	0.011455434	0.025140329	0.011933994	0.023138294	0.013570034	0.020519787	0.011379899	0.025247897	5.918787672	2.057458743	1.049687464	Wnt8_1	Wnt8_1	TRUE	TRUE	FALSE	3	TRUE	TRUE	TRUE	0.009769871	3124.598101	240610.415	FALSE	60442.38398	34941.97705	95384.36102	190768.722
Wnt8_1	4	0.003576604	0.001180059	0.002162333	0.000522506	0.01600023	0.000643119	0.010556423	0.001012373	0.00530893	0.000514937	0.016962377	0.004680791	0.002276031	0.003083409	0.000655199	0.019459789	0.000774325	0.014201607	0.001355199	0.007540872	0.0006087	0.019729483	0.007648354	0.005524061	0.006727346	0.001026645	0.020254437	0.001344324	0.017529353	0.002597923	0.012592473	0.001009922	0.020847599	0.023783636	0.020867723	0.023031889	0.014564883	0.037048226	0.0157605	0.034239165	0.018275119	0.029312669	0.014554718	0.038050977	-0.580734152	0.035622167	8.364062672	Wnt8_1	Wnt8_1	FALSE	FALSE	TRUE	4	FALSE	FALSE	FALSE	0.008257396	2539.644637	215963.8672	FALSE	23068.36499	30190.14381	53258.5088	106517.0176
Wnt8_1	5	0.008759342	0.002760246	0.005754673	0.0013452	0.033581571	0.001669066	0.024860333	0.002613233	0.012843607	0.00134198	0.034824774	0.025528061	0.007561878	0.016467866	0.002650112	0.097884767	0.003902598	0.074219234	0.00718366	0.041613634	0.00260936	0.09889941	0.008475785	0.003026487	0.006157279	0.001372384	0.030181192	0.001682355	0.023193756	0.002991597	0.01384238	0.001355092	0.030556618	0.072499359	0.066725141	0.070502933	0.048831893	0.104651993	0.052141667	0.098495861	0.058360133	0.087135753	0.048743124	0.10634207	-0.918580532	7.232476409	-0.580029942	Wnt8_1	Wnt8_1	FALSE	TRUE	FALSE	5	TRUE	TRUE	TRUE	0.034287403	2449.653623	567023.3777	FALSE	52563.08729	153188.8607	205751.948	411503.896
Wnt8_1	6	0.051817184	0.022384036	0.040385559	0.013465888	0.160442043	0.015123923	0.124548934	0.022257363	0.076211225	0.013267082	0.171553524	0.022542554	0.011016611	0.016773276	0.003980165	0.076388972	0.004897129	0.059857046	0.008149222	0.033769163	0.003714	0.078657878	0.005245424	0.003036681	0.004269709	0.001180467	0.01473445	0.001414971	0.012550741	0.00219345	0.008262888	0.001149465	0.015007598	0.02459378	0.021356409	0.023978455	0.015743699	0.037736662	0.016696124	0.034680879	0.019259604	0.029978046	0.015682562	0.03779044	18.37515147	14.1800825	0.004667854	Wnt8_1	Wnt8_1	TRUE	TRUE	FALSE	6	TRUE	TRUE	TRUE	0.074359738	1796.75406	248046.7781	FALSE	167282.7194	72774.69294	240057.4123	480114.8247
