# Supplementary material for: The Impact of Gene Expression Variation on the Robustness and Evolvability of a Developmental Gene Regulatory Network
Source: PLoS Biol. 2013 Oct 29;11(10):e1001696. doi: 10.1371/journal.pbio.1001696 (PMC3812118; doi:10.1371/journal.pbio.1001696)
Supplement: Table S5 — Single gene correlations with morphology. This table provides the full set of correlations between each gene at each time point and the first three principal components of larval skeletal variation, as measured at time point 7. (TXT) [file pbio.1001696.s014.txt]

Gene_cluster	TimePt	Measurement	Correlation	p_value	q_value
SM30-E_1	4	PC1	-0.493548656	2.20E-05	0.018363708
FoxB_1	4	PC3	-0.468410236	4.93E-05	0.024487646
Hex_1	3	PC3	-0.464277221	5.86E-05	0.024487646
snail_1	6	PC1	-0.451618182	0.000179816	0.055592716
Su(H)_1	5	PC1	-0.435947252	0.000202416	0.055592716
Mitf_1	4	PC3	-0.432996805	0.000252452	0.055592716
soxb1_1	1	PC1	0.528908113	0.000266044	0.055592716
Chordin_1	2	PC3	-0.497328036	0.000322962	0.059987726
Hmx_1	2	PC3	0.634050918	0.000676772	0.100611433
APOBEC_1	0	PC3	-0.860385593	0.000676778	0.100611433
brn1-2-4_1	3	PC3	-0.397074621	0.000729827	0.100611433
HesC_1	1	PC1	0.472561961	0.000796481	0.100611433
G-cadherin_1	2	PC3	0.466623383	0.000828452	0.100611433
IrxA_1	4	PC3	-0.392196588	0.000859389	0.100611433
Gsk-3_1	7	PC3	0.41110032	0.000902786	0.100611433
FoxO_2	4	PC3	-0.383140805	0.001156406	0.120821524
P16_1	4	PC3	-0.382042605	0.001687113	0.146803582
RBM8A_1	1	PC2	0.443916812	0.001774413	0.146803582
tbr_1	7	PC3	0.397650137	0.001816154	0.146803582
delta_1	4	PC2	0.371277117	0.001980001	0.146803582
Alx1_1	3	PC3	-0.382372948	0.001983722	0.146803582
SM50_1	4	PC3	-0.365030551	0.002042744	0.146803582
otx_2	1	PC1	0.446289317	0.002120192	0.146803582
Tgif_1	1	PC3	-0.446066253	0.002132445	0.146803582
Dkk_2	4	PC2	0.361949752	0.002243185	0.146803582
BMP2-4_1	3	PC2	0.371218551	0.002331672	0.146803582
Foxn2-3_2	3	PC2	0.360110474	0.002371081	0.146803582
SoxC_2	4	PC3	-0.365431668	0.002759741	0.155182713
TCF_1	1	PC1	0.443115235	0.002921795	0.155182713
Erg_1	4	PC3	-0.363383521	0.00292725	0.155182713
B-catenin_1	4	PC3	-0.372953474	0.003074339	0.155182713
Mif-7_1	7	PC3	-0.36951309	0.003119438	0.155182713
Tgif_1	4	PC3	-0.354974024	0.003203063	0.155182713
delta_1	2	PC2	-0.423003976	0.003402114	0.155182713
Tel_1	7	PC3	0.36611826	0.003428041	0.155182713
Gsk-3_1	2	PC3	0.413989554	0.003443662	0.155182713
SoxC_1	1	PC1	0.425868919	0.003537455	0.155182713
otx_1	1	PC1	0.425483439	0.003570744	0.155182713
Hex_1	4	PC1	-0.345616031	0.003629788	0.155182713
Kakapo_1	3	PC3	-0.348725212	0.003826715	0.155182713
cyclophilin_1	7	PC1	0.373575123	0.003870788	0.155182713
Nk1_1	0	PC1	0.787401871	0.00401533	0.155182713
FoxO_1	4	PC3	-0.346032799	0.004127107	0.155182713
Blimp1-Krox_1	5	PC1	-0.343395309	0.004144557	0.155182713
BMP2-4_1	4	PC2	0.350734917	0.004177359	0.155182713
HesC_1	2	PC1	0.404644552	0.00433522	0.156193002
APOBEC_1	3	PC1	0.338492764	0.00444306	0.156193002
SM30-E_1	5	PC1	-0.345077976	0.004545594	0.156193002
C-lectin_1	4	PC3	-0.337013696	0.004630876	0.156193002
B-catenin_1	1	PC1	0.433152533	0.004671728	0.156193002
SM50_1	3	PC3	0.333357627	0.005125598	0.167946962
TCF_1	2	PC2	0.413893092	0.00522422	0.167946962
Tel_1	1	PC1	0.398220363	0.005567364	0.175601312
RhoA_1	7	PC3	-0.346141063	0.005854882	0.181250152
Mitf_1	2	PC2	0.390530231	0.006064721	0.18409871
SM27_1	4	PC3	-0.325755086	0.006306103	0.18409871
Bra_2	4	PC3	-0.345904305	0.0063228	0.18409871
CyclinT_1	2	PC2	0.388296352	0.006387409	0.18409871
Lhx2_1	3	PC3	-0.324318909	0.006554183	0.18570371
soxb1_1	6	PC3	0.346400946	0.006702695	0.186746401
Pmar1_1	5	PC3	0.324586046	0.006923102	0.187223002
nodal_1	6	PC1	0.336309175	0.007040899	0.187223002
Otp_1	3	PC3	-0.321555295	0.007055792	0.187223002
Nkx22_1	2	PC2	-0.382417119	0.007309022	0.190912021
Pax2-5-6_1	3	PC3	-0.319625054	0.007425829	0.190978986
SM30-E_2	7	PC3	0.347069538	0.007603449	0.192584235
B-catenin_1	2	PC3	0.404511325	0.007882876	0.19441108
gsc_1	4	PC3	-0.320922873	0.008100123	0.19441108
RhoA_1	4	PC2	0.316170595	0.008130676	0.19441108
Nk1_1	1	PC1	0.381062622	0.008226803	0.19441108
Pax2-5-6_1	6	PC2	-0.327468162	0.008257058	0.19441108
Pmar1_1	4	PC3	0.314542319	0.008482735	0.196950643
FoxO_1	2	PC3	0.373821016	0.008863341	0.200076933
C-lectin_1	0	PC3	-0.74104028	0.009071278	0.200076933
Eve_1	3	PC1	0.326182466	0.009082706	0.200076933
Mif-7_1	3	PC3	0.311841414	0.009096129	0.200076933
Dlx_1	4	PC3	-0.315041467	0.009412868	0.204354989
Tel_1	6	PC1	-0.321555019	0.009571255	0.205129576
Lefty_1	6	PC3	-0.320452122	0.00983554	0.207365316
deadringer_1	3	PC3	-0.308275114	0.009965125	0.207365316
Msp130_1	0	PC3	-0.734179707	0.010093619	0.207365316
Fmo2_1	3	PC3	0.307238674	0.010230856	0.207365316
Gelsolin_1	6	PC1	-0.317319516	0.010621083	0.207365316
Chordin_1	4	PC3	-0.305748727	0.010623655	0.207365316
Hmx_1	4	PC3	-0.305610313	0.010660802	0.207365316
Dkk_2	6	PC3	-0.316690309	0.010785267	0.207365316
SM27_1	3	PC3	0.304995083	0.010827285	0.207365316
Dkk_2	4	PC3	-0.303828825	0.011149084	0.207365316
Foxn2-3_2	0	PC3	-0.727427806	0.011179084	0.207365316
HesC_1	3	PC2	-0.303194319	0.011327622	0.207365316
CyclinT_1	1	PC2	0.366269071	0.011339225	0.207365316
C-lectin_1	2	PC1	-0.362030085	0.011454509	0.207365316
nodal_1	2	PC2	-0.361663644	0.011544486	0.207365316
Nkx22_1	3	PC3	0.301793967	0.011730456	0.207365316
RBM8A_1	7	PC3	-0.323164153	0.011784352	0.207365316
RBM8A_1	3	PC2	-0.305397316	0.011967729	0.208060722
Su(H)_1	4	PC2	0.300409138	0.012140979	0.208060722
Dkk_2	7	PC3	-0.316226968	0.01228268	0.208060722
SM50_2	6	PC2	-0.310927491	0.01239425	0.208060722
Fmo2_1	6	PC3	0.310280952	0.012587086	0.208060722
SM32_1	7	PC3	0.314335756	0.012841615	0.208060722
RhoA_1	3	PC3	0.297918492	0.012910685	0.208060722
Bra_1	5	PC3	0.299350547	0.013142069	0.208060722
frizzled9_1	4	PC3	-0.301417797	0.013185368	0.208060722
Endo16_1	5	PC3	0.335213694	0.013218776	0.208060722
SM30-E_2	6	PC1	-0.318087972	0.013257869	0.208060722
Su(H)_1	1	PC1	0.35824854	0.013414492	0.208060722
otx_3	0	PC3	-0.714751388	0.013441875	0.208060722
Msp130_1	3	PC1	-0.294733755	0.013956084	0.212426414
Msp130_1	4	PC3	-0.294669019	0.01397807	0.212426414
otx_2	2	PC3	0.358978693	0.014286343	0.21515533
Msp130_1	2	PC1	-0.350023783	0.014735688	0.217561099
SoxC_2	1	PC3	0.361330308	0.014740603	0.217561099
HesC_1	6	PC2	-0.302418289	0.015147597	0.217561099
delta_1	5	PC3	-0.295577	0.015165651	0.217561099
Tel_1	2	PC2	0.348400522	0.015235482	0.217561099
Chordin_1	0	PC2	0.705744123	0.015238677	0.217561099
Su(H)_1	7	PC3	-0.306614491	0.015357101	0.217561099
notch_1	6	PC1	-0.32703864	0.015787773	0.221782826
FoxA_1	6	PC1	0.304586666	0.016083927	0.224060266
RhoA_1	1	PC1	0.348376045	0.016406565	0.22666596
APOBEC_1	7	PC3	-0.303299233	0.01656051	0.226917449
Fmo2_1	7	PC1	-0.302819369	0.016741214	0.227528517
tbr_1	2	PC3	0.349188379	0.017381252	0.234322161
FoxA_1	5	PC3	-0.291566409	0.017534722	0.234500015
Wnt8_1	4	PC3	-0.284371746	0.017878135	0.235404663
Nk1_1	4	PC3	-0.292591556	0.018020742	0.235404663
SM32_1	6	PC1	-0.294844668	0.018024824	0.235404663
FoxA_1	1	PC1	0.350626546	0.018206214	0.235930414
ficolin_1	3	PC3	-0.281793079	0.018989389	0.242570374
Pmar1_1	6	PC3	0.292462605	0.019021238	0.242570374
Hex_1	7	PC1	-0.296802907	0.019153921	0.242570374
Cog1_1	1	PC1	-0.338670295	0.019882116	0.249899258
HesC_1	7	PC1	-0.293907239	0.020416948	0.254395896
C-lectin_1	7	PC1	0.293623949	0.02054423	0.254395896
Wnt8_1	3	PC1	0.27716904	0.021130174	0.259727635
SM50_2	7	PC3	-0.291316859	0.02160614	0.263639592
tbr_1	1	PC2	0.340377451	0.022145921	0.268267876
Tgif_1	6	PC3	0.289772762	0.022342578	0.268702982
Endo16_1	6	PC3	0.317362941	0.023253037	0.27582572
Bra_1	6	PC3	0.283200875	0.023353945	0.27582572
SM50_1	4	PC2	0.272626768	0.023429828	0.27582572
gcm_1	4	PC3	-0.276156154	0.023692409	0.276966468
BMP2-4_1	5	PC1	-0.279691173	0.024043834	0.279122755
Tgif_1	0	PC3	-0.668946618	0.024398983	0.280257162
Otp_1	6	PC1	-0.281040512	0.024476852	0.280257162
Wnt8_1	0	PC3	-0.666990668	0.024974645	0.284011541
Su(H)_1	6	PC1	-0.279609959	0.025245267	0.284391766
SM30-E_1	6	PC1	-0.283821267	0.025383237	0.284391766
deadringer_1	5	PC2	-0.269935039	0.026002515	0.284391766
Dkk_1	3	PC3	-0.267512955	0.026269528	0.284391766
RhoA_1	4	PC3	-0.267403935	0.026333099	0.284391766
gatae_1	5	PC1	-0.277406023	0.026468911	0.284391766
C-lectin_1	0	PC2	-0.661848573	0.026533794	0.284391766
BMP2-4_1	2	PC3	-0.32699186	0.026547854	0.284391766
G-cadherin_1	3	PC1	0.270938391	0.02657876	0.284391766
Pmar1_1	2	PC3	0.31979414	0.02670931	0.284391766
Tel_1	3	PC1	0.266420205	0.026912622	0.284742916
SM32_1	4	PC3	-0.265786857	0.027291398	0.286934426
VEGF-3_1	4	PC3	-0.268748621	0.027875585	0.289086947
Ets1_1	3	PC3	-0.26456799	0.028033003	0.289086947
nodal_1	3	PC2	0.268239984	0.028184317	0.289086947
Ets1_1	6	PC1	-0.274348086	0.028249194	0.289086947
cyclophilin_1	3	PC3	0.272043992	0.02836079	0.289086947
Fmo2_1	5	PC1	-0.265653796	0.028558412	0.289337098
gcm_1	3	PC1	0.26690428	0.029008792	0.289906739
Hnf6_1	1	PC1	0.317947654	0.029412985	0.289906739
Foxn2-3_2	6	PC1	-0.272019227	0.0296716	0.289906739
brn1-2-4_1	0	PC3	-0.652090683	0.029679385	0.289906739
tbr_1	1	PC1	0.323750844	0.030046586	0.289906739
brn1-2-4_1	6	PC1	-0.271273633	0.030139495	0.289906739
soxb1_1	4	PC3	-0.269166563	0.030145684	0.289906739
otx_1	4	PC3	-0.269141328	0.030161745	0.289906739
otx_2	5	PC3	-0.272884193	0.030477546	0.289906739
SM50_2	4	PC1	-0.260460993	0.030658007	0.289906739
VEGFR-10-Ig_2	7	PC3	-0.279326742	0.030667296	0.289906739
Msp130_1	6	PC2	-0.269616425	0.031201656	0.289906739
SM50_2	4	PC3	-0.259608625	0.031227892	0.289906739
FoxG_1	4	PC3	-0.263380617	0.031281624	0.289906739
FoxO_2	4	PC2	0.259383781	0.031379692	0.289906739
Hmx_1	6	PC3	0.269170715	0.031492615	0.289906739
G-cadherin_1	6	PC3	0.273377152	0.031562812	0.289906739
Bra_1	3	PC1	0.258712399	0.031836654	0.29082406
B-catenin_1	7	PC1	-0.291721231	0.032327335	0.292855129
Lhx2_1	3	PC1	0.257654751	0.032567823	0.292855129
otx_2	1	PC2	0.319186002	0.032584553	0.292855129
Nkx22_1	2	PC3	-0.308655019	0.032803799	0.293249003
Fmo2_1	6	PC1	-0.266645345	0.033184371	0.294397262
Dkk_1	4	PC3	-0.256637235	0.033284464	0.294397262
Mitf_1	4	PC1	-0.259058372	0.034271528	0.301532323
Msp130_1	5	PC1	-0.256867497	0.03446977	0.30168869
delta_1	0	PC1	-0.634961443	0.035820343	0.311876407
notch_1	4	PC1	-0.275665933	0.036217422	0.31327837
G-cadherin_1	0	PC2	0.633567361	0.036356171	0.31327837
SM30-E_2	3	PC3	-0.259750444	0.036657905	0.314258498
P19_1	7	PC1	0.265279074	0.037178869	0.317098445
Lefty_1	4	PC3	-0.250344181	0.038015595	0.321536429
SoxC_2	0	PC1	-0.628218428	0.038463952	0.321536429
Blimp1-Krox_1	4	PC3	-0.249613458	0.038599494	0.321536429
Pax2-5-6_1	7	PC2	-0.263169969	0.038770479	0.321536429
Pax2-5-6_1	4	PC1	-0.248142452	0.039797535	0.321536429
Lim1_1	7	PC3	-0.267816467	0.040291303	0.321536429
B-catenin_1	7	PC3	0.279730375	0.040502558	0.321536429
RhoA_1	5	PC3	-0.24902754	0.040575178	0.321536429
SM30-E_1	5	PC3	0.252767537	0.040595427	0.321536429
Kakapo_1	1	PC2	0.29979278	0.040629972	0.321536429
Hmx_1	7	PC3	0.2607283	0.040683106	0.321536429
Lefty_1	2	PC2	-0.296191228	0.040943717	0.321536429
delta_1	6	PC1	-0.260380467	0.04096181	0.321536429
P19_1	4	PC3	-0.246723516	0.040982227	0.321536429
SoxC_1	4	PC3	-0.25037681	0.041000167	0.321536429
deadringer_1	0	PC3	-0.621976871	0.041029172	0.321536429
otx_1	7	PC2	0.269061358	0.041118349	0.321536429
otx_3	2	PC1	0.295849398	0.041188371	0.321536429
P16_1	7	PC3	0.268760869	0.041353725	0.321536429
Lhx2_1	3	PC2	0.245964505	0.041627833	0.322169231
delta_1	4	PC3	-0.248859332	0.042281721	0.3244135
G-cadherin_1	3	PC2	0.248804146	0.042328943	0.3244135
Dlx_1	7	PC3	-0.26279531	0.04250001	0.3244135
soxb1_1	2	PC3	0.306624775	0.042926985	0.326027335
brn1-2-4_1	6	PC3	0.253164154	0.043548906	0.326027335
nodal_1	3	PC3	-0.247273172	0.043656474	0.326027335
soxb1_1	5	PC1	0.251057821	0.043669119	0.326027335
delta_1	7	PC3	-0.261229359	0.043793384	0.326027335
SpColl-ColAlpha_1	4	PC3	-0.243388945	0.043881607	0.326027335
Gsk-3_1	4	PC3	-0.240303556	0.046713116	0.345528921
Eve_1	6	PC1	-0.261952329	0.046991523	0.346057024
G-cadherin_1	4	PC3	-0.243174684	0.047380177	0.347388821
tbr_1	2	PC2	0.293511942	0.047731177	0.348434112
Bra_2	3	PC1	0.254162105	0.048087728	0.349510661
Gsk-3_1	1	PC1	0.289496168	0.048412122	0.35034518
Gsk-3_1	6	PC3	0.247107929	0.049005246	0.351672922
VEGF-3_1	4	PC2	0.241457162	0.049016336	0.351672922
Tel_1	2	PC3	0.28455848	0.049967028	0.354206136
Foxn2-3_1	1	PC1	-0.29389097	0.050052414	0.354206136
Pax2-5-6_1	6	PC3	-0.245707282	0.050343744	0.354206136
Hox11-13b_1	0	PC1	0.600801232	0.050613078	0.354206136
nodal_1	2	PC3	-0.283604415	0.050773473	0.354206136
Hnf6_1	6	PC1	-0.245250471	0.050786694	0.354206136
Hex_1	5	PC3	-0.23780209	0.050852618	0.354206136
HesC_1	4	PC1	0.235804421	0.051109841	0.354520611
FoxA_1	3	PC3	0.239080935	0.05135608	0.354578201
APOBEC_1	4	PC3	-0.235379179	0.05154236	0.354578201
Hnf6_1	3	PC1	0.234188156	0.052769723	0.360222857
frizzled9_1	2	PC2	-0.281245657	0.052812575	0.360222857
G-cadherin_1	1	PC2	0.28396651	0.053066196	0.360222857
APOBEC_1	3	PC3	-0.233752281	0.053224821	0.360222857
delta_1	7	PC1	-0.250092179	0.053954494	0.363688817
soxb1_1	5	PC3	-0.239507844	0.054659074	0.365711647
brn1-2-4_1	7	PC1	-0.24525739	0.054692125	0.365711647
RBM8A_1	4	PC3	-0.234947694	0.055642963	0.369581106
Hox11-13b_1	5	PC1	-0.232734133	0.056144823	0.369581106
HesC_1	5	PC3	-0.232673024	0.056211269	0.369581106
C-lectin_1	4	PC2	0.230711592	0.056489498	0.369581106
Su(H)_1	7	PC1	-0.243484063	0.05652234	0.369581106
TCF_1	4	PC2	0.247432695	0.05664478	0.369581106
Msp130_1	3	PC3	-0.230353962	0.056883955	0.369581106
Nk1_1	0	PC3	-0.58810695	0.057039467	0.369581106
G-cadherin_1	7	PC1	-0.24669102	0.057414126	0.370572338
Su(H)_1	4	PC1	-0.229515603	0.057817426	0.371245863
Mitf_1	0	PC2	0.586364918	0.057962636	0.371245863
Gelsolin_1	4	PC3	-0.228812945	0.058609352	0.372642889
Pmar1_1	5	PC2	-0.230490581	0.058626583	0.372642889
Gsk-3_1	0	PC2	0.58404041	0.059210241	0.374069825
Fmo2_1	3	PC2	0.228207624	0.059298614	0.374069825
otx_1	5	PC1	0.236502292	0.059901763	0.37645405
VEGFR-10-Ig_1	2	PC1	-0.273216478	0.060254507	0.376630093
otx_3	1	PC1	0.276019626	0.060380375	0.376630093
Hmx_1	4	PC2	0.226050449	0.06180857	0.382009235
Chordin_1	7	PC1	-0.238541296	0.061887153	0.382009235
Hox11-13b_1	0	PC2	0.578841475	0.062066375	0.382009235
Blimp1-Krox_1	5	PC2	-0.227428364	0.062156816	0.382009235
SpColl-ColAlpha_1	6	PC1	-0.234062866	0.062666843	0.383122582
Fmo2_1	4	PC3	-0.225158642	0.062871018	0.383122582
Foxn2-3_1	0	PC3	-0.576740523	0.063246584	0.383122582
brn1-2-4_1	4	PC2	-0.224756328	0.063355119	0.383122582
deadringer_1	5	PC3	0.226140766	0.063691625	0.383122582
Hnf6_1	4	PC3	-0.224460444	0.063713071	0.383122582
FoxO_2	1	PC1	0.270797829	0.065611002	0.393121207
P19_1	2	PC3	0.267325761	0.066231338	0.394092181
gcm_1	6	PC3	0.234775201	0.066244547	0.394092181
tbr_1	6	PC3	0.236252214	0.066793747	0.394576708
VEGFR-10-Ig_1	3	PC1	-0.221964444	0.066798064	0.394576708
Endo16_1	3	PC1	-0.250915041	0.067235516	0.395327551
notch_1	2	PC1	-0.284665838	0.067672769	0.395327551
Lhx2_1	6	PC1	-0.229755358	0.067800162	0.395327551
CyclinT_1	1	PC1	0.268643815	0.067871113	0.395327551
TCF_1	7	PC3	0.251838715	0.068890272	0.399559454
Cog1_1	2	PC1	-0.264495185	0.069266579	0.399559454
snail_1	3	PC1	-0.219996112	0.069314709	0.399559454
FoxA_1	2	PC1	0.269003449	0.070646403	0.401667635
Otp_1	5	PC1	0.22048125	0.070804143	0.401667635
Gsk-3_1	1	PC2	0.265751789	0.07100239	0.401667635
HesC_1	2	PC3	0.262837254	0.071095044	0.401667635
soxb1_1	1	PC2	0.277796775	0.071287325	0.401667635
otx_3	7	PC2	-0.230546697	0.071426983	0.401667635
Dlx_1	5	PC3	-0.222904818	0.072019383	0.401667635
Eve_1	4	PC3	-0.226306148	0.072149382	0.401667635
Cog1_1	7	PC1	-0.235770707	0.072228158	0.401667635
SoxC_1	3	PC3	0.220830031	0.072526928	0.401667635
VEGFR-10-Ig_1	1	PC1	-0.26436519	0.072543737	0.401667635
gcm_1	4	PC2	0.220757878	0.072622706	0.401667635
FoxG_1	7	PC3	-0.233071644	0.07310762	0.401667635
gatae_1	3	PC1	0.223748266	0.073180215	0.401667635
HesC_1	3	PC1	0.21700469	0.073284592	0.401667635
ficolin_1	7	PC1	-0.228262399	0.074358467	0.406221594
Tgif_1	2	PC1	-0.264421863	0.07576615	0.409382758
SM50_1	3	PC1	-0.214832437	0.076279707	0.409382758
Tgif_1	3	PC1	0.217896436	0.076503274	0.409382758
Gelsolin_1	7	PC3	0.226459534	0.076739122	0.409382758
Hox11-13b_1	5	PC2	-0.215865345	0.07706458	0.409382758
SM30-E_1	6	PC3	0.226116213	0.077199262	0.409382758
FoxA_1	4	PC2	0.217387265	0.077210786	0.409382758
gatae_1	4	PC3	-0.22046966	0.077600774	0.409382758
Lefty_1	5	PC2	-0.215137122	0.078091315	0.409382758
Fmo2_1	2	PC1	-0.256762237	0.078123939	0.409382758
SM50_2	3	PC1	-0.213398044	0.078310384	0.409382758
tbr_1	5	PC1	-0.219950228	0.078320207	0.409382758
SM30-E_1	4	PC3	0.216412621	0.078579608	0.409382758
CyclinT_1	0	PC2	0.551439972	0.078667669	0.409382758
otx_3	4	PC3	-0.212994378	0.078889542	0.409382758
FoxO_1	1	PC1	0.258708953	0.079107192	0.409382758
FoxO_2	5	PC3	-0.214364733	0.079192179	0.409382758
RBM8A_1	1	PC1	0.258510911	0.07934518	0.409382758
VEGFR-10-Ig_2	7	PC1	-0.227937922	0.079843127	0.410684377
Alx1_1	6	PC1	-0.231584004	0.080262874	0.411411653
Mitf_1	5	PC2	-0.216662978	0.08057344	0.411411653
gataC_1	5	PC2	-0.213294461	0.08073795	0.411411653
SM50_1	2	PC3	0.254412913	0.080984456	0.411411653
SM32_1	2	PC3	0.25406099	0.081419945	0.411411653
snail_1	6	PC3	0.219445651	0.081461158	0.411411653
Mitf_1	6	PC2	-0.222475977	0.082214082	0.41396358
APOBEC_1	7	PC1	-0.222035828	0.082837492	0.415850008
Su(H)_1	1	PC2	0.254560172	0.084211369	0.421481259
Bra_2	5	PC3	-0.224292593	0.084917218	0.421492944
BMP2-4_1	7	PC1	-0.225800904	0.085507758	0.421492944
SpColl-ColAlpha_1	7	PC3	0.22016954	0.085522412	0.421492944
Lefty_1	1	PC3	-0.253487806	0.085571681	0.421492944
Hox11-13b_1	2	PC1	0.250365573	0.086104593	0.421492944
Pax2-5-6_1	7	PC3	-0.219765966	0.086111929	0.421492944
Erg_1	2	PC3	0.261359141	0.086587604	0.421492944
Mif-7_1	5	PC3	-0.209251448	0.086794285	0.421492944
P16_1	3	PC3	0.213871544	0.087139064	0.421492944
Hnf6_1	2	PC2	0.24952343	0.087201062	0.421492944
Su(H)_1	3	PC2	0.207353162	0.087344889	0.421492944
SM30-E_1	3	PC1	-0.210421826	0.087421847	0.421492944
Foxn2-3_2	5	PC2	-0.208748821	0.087571609	0.421492944
Su(H)_1	7	PC2	0.218641881	0.087770802	0.421492944
C-lectin_1	3	PC2	0.206937102	0.087995757	0.421492944
Alx1_1	7	PC1	0.229698613	0.088569655	0.421530691
Dkk_1	0	PC3	0.536680374	0.088728663	0.421530691
SoxC_1	5	PC3	-0.211056451	0.088926045	0.421530691
C-lectin_1	5	PC1	0.207677325	0.089247013	0.421530691
cyclophilin_1	2	PC1	0.247906532	0.089336775	0.421530691
Hex_1	4	PC3	-0.205819079	0.08976369	0.421530691
P19_1	2	PC1	-0.24758316	0.089768753	0.421530691
frizzled9_1	3	PC1	0.208662687	0.090161995	0.422191321
Su(H)_1	2	PC2	0.246945401	0.090625472	0.422534937
Nkx22_1	5	PC3	-0.206735189	0.090740897	0.422534937
HesC_1	5	PC1	0.206334337	0.091382429	0.424340227
Cog1_1	5	PC1	-0.210418273	0.092486792	0.428278743
Wnt8_1	3	PC2	0.203399905	0.093684754	0.430675092
Nk1_1	2	PC2	0.244539013	0.093915416	0.430675092
Hmx_1	7	PC2	0.214263151	0.094473434	0.430675092
otx_3	5	PC1	0.204221711	0.094822582	0.430675092
Tel_1	0	PC3	-0.528126139	0.094931235	0.430675092
Dkk_2	3	PC2	0.20263598	0.094950453	0.430675092
RhoA_1	0	PC3	-0.527913711	0.095088785	0.430675092
gataC_1	4	PC3	-0.20249098	0.095192198	0.430675092
SpColl-ColAlpha_1	3	PC2	0.202412675	0.09532295	0.430675092
SM30-E_1	7	PC1	-0.217147555	0.095596717	0.430747805
BMP2-4_1	4	PC3	-0.208179505	0.096088919	0.431801727
Eve_1	1	PC3	-0.250632424	0.09679282	0.433724175
gcm_1	3	PC2	0.204213431	0.097394002	0.433724175
Pax2-5-6_1	6	PC1	-0.208857269	0.097671563	0.433724175
G-cadherin_1	2	PC1	-0.241833604	0.097723937	0.433724175
HesC_1	1	PC2	0.244389568	0.09781399	0.433724175
cyclophilin_1	0	PC1	0.523781564	0.098187648	0.434229237
VEGF-3_1	2	PC1	-0.246580074	0.09853841	0.434630647
Dkk_1	3	PC1	0.200232637	0.099019862	0.435251902
SoxC_1	0	PC2	0.522175999	0.099409336	0.435251902
BMP2-4_1	7	PC2	0.216470338	0.099608623	0.435251902
Hnf6_1	4	PC1	0.199726668	0.099893672	0.435251902
Cog1_1	1	PC2	-0.242872169	0.099981097	0.435251902
Tel_1	3	PC2	0.199431959	0.100405396	0.4359637
otx_1	2	PC1	0.244212594	0.101919437	0.441391249
P16_1	6	PC3	0.21197217	0.103965589	0.447515565
SoxC_2	1	PC2	-0.245156591	0.104555247	0.447515565
Blimp1-Krox_1	2	PC3	-0.236742442	0.105213299	0.447515565
TCF_1	6	PC1	-0.216811032	0.105241619	0.447515565
deadringer_1	4	PC2	-0.196702466	0.105242393	0.447515565
Nk1_1	7	PC2	0.214558523	0.105801485	0.447515565
CyclinT_1	3	PC1	-0.196276048	0.106014113	0.447515565
IrxA_1	3	PC1	0.195903351	0.106692194	0.447515565
FoxO_1	5	PC3	-0.200247383	0.106938136	0.447515565
Tgif_1	4	PC2	0.198695867	0.106982499	0.447515565
FoxO_2	7	PC2	0.206640988	0.107087148	0.447515565
HesC_1	6	PC3	0.203242751	0.107232653	0.447515565
Tel_1	6	PC3	0.203113705	0.107460614	0.447515565
G-cadherin_1	1	PC3	0.237676258	0.107682729	0.447515565
gatae_1	6	PC3	0.20973089	0.107761147	0.447515565
Kakapo_1	7	PC2	-0.209563002	0.108049706	0.447515565
P19_1	6	PC2	-0.202664044	0.108257879	0.447515565
Gelsolin_1	3	PC2	0.194651653	0.108994129	0.447515565
B-catenin_1	0	PC2	0.509568969	0.109348176	0.447515565
APOBEC_1	0	PC2	-0.50928891	0.109575986	0.447515565
SM50_1	5	PC3	-0.195715374	0.109709654	0.447515565
Fmo2_1	4	PC2	0.194173062	0.10988436	0.447515565
Lim1_1	4	PC3	-0.199941117	0.110294786	0.447515565
gcm_1	2	PC3	-0.238578433	0.11032377	0.447515565
RBM8A_1	6	PC1	-0.204730292	0.11044431	0.447515565
tbr_1	0	PC3	-0.507628983	0.110932543	0.447515565
RhoA_1	2	PC3	0.232960851	0.111055554	0.447515565
SM27_1	6	PC2	-0.201032065	0.111189838	0.447515565
notch_1	3	PC3	-0.211367348	0.111219182	0.447515565
SM27_1	5	PC3	-0.194720185	0.111563134	0.447515565
SoxC_1	7	PC3	-0.207503628	0.11163793	0.447515565
FoxO_2	2	PC3	0.232273487	0.112143563	0.447515565
VEGF-3_1	6	PC1	-0.203635485	0.112404109	0.447515565
Tel_1	1	PC2	0.234426431	0.112725519	0.447515565
Dlx_1	0	PC2	0.505258859	0.112888264	0.447515565
deadringer_1	3	PC2	-0.192536563	0.1129709	0.447515565
Pmar1_1	6	PC2	-0.199838465	0.113372655	0.447675062
Dkk_1	7	PC3	-0.202952998	0.113639277	0.447675062
VEGFR-10-Ig_1	4	PC2	0.191934023	0.114123999	0.447675062
Mitf_1	2	PC1	-0.230956409	0.114251013	0.447675062
Foxn2-3_1	7	PC3	-0.205980515	0.114350159	0.447675062
Su(H)_1	3	PC1	-0.191521491	0.11491868	0.448849623
Gelsolin_1	2	PC1	-0.230236785	0.115415142	0.449737916
Kakapo_1	0	PC3	-0.501807832	0.115775503	0.450092967
Foxn2-3_1	7	PC1	-0.204724381	0.116624739	0.452342529
RBM8A_1	5	PC3	-0.194738282	0.117143827	0.452647585
Endo16_1	6	PC1	-0.221812179	0.117737066	0.452647585
deadringer_1	6	PC3	0.197449057	0.117841101	0.452647585
VEGFR-10-Ig_1	3	PC3	0.189843419	0.118195155	0.452647585
Mitf_1	1	PC2	0.230922324	0.118362263	0.452647585
B-catenin_1	6	PC2	-0.210994524	0.118533895	0.452647585
Lim1_1	4	PC2	0.195365615	0.118855327	0.452647585
Mitf_1	1	PC3	-0.230613207	0.118869578	0.452647585
RBM8A_1	7	PC1	-0.202960219	0.119877473	0.455038384
Foxn2-3_2	5	PC1	0.190323534	0.120041832	0.455038384
C-lectin_1	2	PC3	0.227061224	0.120660169	0.455193673
SpColl-ColAlpha_1	5	PC2	-0.189907775	0.120868439	0.455193673
SoxC_1	2	PC2	0.231935769	0.120899688	0.455193673
gatae_1	5	PC3	0.195599395	0.121391775	0.455599852
Wnt8_1	2	PC2	-0.226531343	0.121552649	0.455599852
tbr_1	0	PC2	0.494531547	0.122017883	0.456320489
Kakapo_1	2	PC1	-0.225861767	0.122687543	0.457416157
gcm_1	7	PC2	0.201290054	0.123020228	0.457416157
VEGFR-10-Ig_1	5	PC3	-0.188780415	0.123131738	0.457416157
tbr_1	1	PC3	-0.232733513	0.123925676	0.459344753
VEGFR-10-Ig_2	3	PC1	-0.18930824	0.124954881	0.462049541
B-catenin_1	1	PC2	0.243367079	0.125208191	0.462049541
cyclophilin_1	4	PC2	0.191915759	0.125639131	0.462122727
Ets1_1	1	PC3	0.226493646	0.125788687	0.462122727
SpColl-ColAlpha_1	3	PC3	-0.185957359	0.126057347	0.462122727
gsc_1	0	PC1	0.489219368	0.126708794	0.463244996
Foxn2-3_2	4	PC2	0.185432152	0.127149775	0.463244996
Ets1_1	4	PC1	-0.18530845	0.127408117	0.463244996
Gelsolin_1	0	PC3	-0.488268671	0.127560262	0.463244996
Nkx22_1	1	PC1	0.225357607	0.127749043	0.463244996
SoxC_1	0	PC3	-0.487048324	0.128658573	0.46355716
SoxC_1	1	PC2	0.229892052	0.128713287	0.46355716
Mitf_1	1	PC1	0.224690586	0.128910704	0.46355716
Gelsolin_1	4	PC2	0.184525654	0.129052201	0.46355716
soxb1_1	4	PC2	0.190150817	0.129221627	0.46355716
FoxB_1	5	PC3	-0.185098997	0.130748098	0.468028721
Gsk-3_1	3	PC1	0.183516738	0.131194894	0.468624603
P19_1	3	PC3	0.183267252	0.131728875	0.469014613
Pmar1_1	3	PC1	-0.183203678	0.131865209	0.469014613
otx_2	6	PC2	-0.199716581	0.132819886	0.470541627
Lim1_1	5	PC2	-0.189894716	0.13285749	0.470541627
Eve_1	2	PC3	0.224146114	0.134257173	0.474493604
Eve_1	0	PC3	-0.4800457	0.135077309	0.475095245
SoxC_2	2	PC3	0.223426467	0.135544664	0.475095245
cyclophilin_1	5	PC3	-0.188484654	0.135813716	0.475095245
Otp_1	4	PC1	-0.181311956	0.135971018	0.475095245
Hnf6_1	3	PC2	0.181283867	0.136032701	0.475095245
Fmo2_1	7	PC2	0.191414934	0.136132616	0.475095245
Mif-7_1	4	PC2	0.18101218	0.136630412	0.475839124
Chordin_1	5	PC1	-0.182074824	0.137267534	0.476159637
Pax2-5-6_1	5	PC2	-0.18199257	0.137448217	0.476159637
Hox11-13b_1	4	PC2	-0.180525801	0.137705392	0.476159637
Dkk_2	6	PC1	-0.187521264	0.137861797	0.476159637
Mif-7_1	6	PC1	0.187379707	0.13816468	0.476221834
gsc_1	2	PC3	-0.216885972	0.138683767	0.47631238
tbr_1	3	PC3	0.184086455	0.138972408	0.47631238
RhoA_1	5	PC1	0.181268827	0.139045739	0.47631238
Mitf_1	0	PC1	0.474273133	0.140518349	0.479711521
Erg_1	3	PC1	0.184774552	0.140611948	0.479711521
Dkk_2	7	PC1	-0.188915284	0.141419504	0.480931005
SM27_1	0	PC3	0.473181727	0.141562362	0.480931005
Foxn2-3_2	4	PC3	-0.178640334	0.141932885	0.480931005
Hex_1	2	PC1	-0.214842071	0.142534142	0.480931005
cyclophilin_1	5	PC1	0.184797244	0.143778463	0.480931005
Blimp1-Krox_1	7	PC1	-0.187512614	0.1444528	0.480931005
SM30-E_1	5	PC2	0.18133557	0.145077589	0.480931005
Lim1_1	0	PC1	-0.469470268	0.145149158	0.480931005
soxb1_1	2	PC1	0.223247535	0.14520421	0.480931005
Lefty_1	4	PC1	-0.177140912	0.14536378	0.480931005
Nkx22_1	5	PC1	0.178400303	0.145515057	0.480931005
RBM8A_1	2	PC1	-0.213282037	0.145525967	0.480931005
Kakapo_1	5	PC2	-0.181101212	0.145606837	0.480931005
Pax2-5-6_1	5	PC3	-0.178283625	0.145782885	0.480931005
P16_1	7	PC1	0.193374927	0.145833108	0.480931005
Wnt8_1	2	PC1	0.212849044	0.146364542	0.480931005
SoxC_1	4	PC2	0.179328981	0.146488456	0.480931005
Hex_1	4	PC2	0.176627662	0.146552317	0.480931005
SM50_1	7	PC2	-0.186427457	0.146832614	0.480931005
Nkx22_1	2	PC1	0.212389158	0.147259109	0.480931005
Fmo2_1	0	PC2	0.467305531	0.147267287	0.480931005
Kakapo_1	0	PC1	0.467273638	0.147298638	0.480931005
FoxO_2	0	PC3	-0.466444034	0.148115595	0.482655689
TCF_1	1	PC2	0.223993638	0.148749307	0.483777693
Chordin_1	5	PC2	-0.176158459	0.150725805	0.487320003
Bra_1	5	PC1	-0.176138488	0.15077284	0.487320003
otx_1	0	PC3	-0.463689094	0.150848879	0.487320003
Su(H)_1	4	PC3	-0.174579956	0.151366592	0.487320003
HesC_1	0	PC3	-0.462986783	0.151550674	0.487320003
BMP2-4_1	4	PC1	-0.17989504	0.151587565	0.487320003
Gelsolin_1	1	PC3	-0.212314143	0.151929025	0.487480259
Kakapo_1	2	PC2	0.209802521	0.152366045	0.487945926
P16_1	3	PC1	0.179082666	0.153475048	0.4895457
Gsk-3_1	6	PC1	-0.1803476	0.153848783	0.4895457
Cog1_1	6	PC1	-0.184735239	0.154076388	0.4895457
deadringer_1	7	PC3	-0.183119599	0.154267247	0.4895457
otx_1	1	PC3	-0.215899303	0.15432982	0.4895457
SM30-E_2	4	PC1	-0.178513429	0.154807974	0.489595216
Foxn2-3_1	4	PC2	0.175696258	0.154979491	0.489595216
RBM8A_1	4	PC2	0.175593842	0.155224057	0.489595216
Nkx22_1	6	PC3	0.179410341	0.156035073	0.491226415
Foxn2-3_1	4	PC1	0.174784478	0.157166858	0.491325128
Bra_2	1	PC1	-0.219445083	0.157392444	0.491325128
Hox11-13b_1	4	PC1	0.172035305	0.157512089	0.491325128
gataC_1	5	PC1	-0.173265082	0.15765471	0.491325128
nodal_1	5	PC2	-0.175858176	0.15782765	0.491325128
Lim1_1	3	PC3	0.177159867	0.158011911	0.491325128
soxb1_1	0	PC1	0.456206887	0.158430468	0.491325128
Mif-7_1	1	PC1	-0.209047308	0.158480498	0.491325128
SoxC_2	5	PC3	-0.176772959	0.158936684	0.491325128
Foxn2-3_2	0	PC2	-0.454658723	0.160028155	0.491325128
Bra_1	4	PC1	0.170901254	0.160309655	0.491325128
nodal_1	0	PC3	-0.454203811	0.160499511	0.491325128
otx_1	3	PC3	0.176039934	0.160699681	0.491325128
Kakapo_1	5	PC1	-0.17456037	0.160966523	0.491325128
Msp130_1	5	PC2	-0.171803272	0.161243754	0.491325128
Dlx_1	6	PC2	-0.180033874	0.161450644	0.491325128
Tgif_1	1	PC2	-0.212279004	0.161527493	0.491325128
SM50_2	1	PC1	-0.207556715	0.161537515	0.491325128
VEGFR-10-Ig_2	6	PC2	0.179761897	0.162095402	0.491325128
Blimp1-Krox_1	4	PC1	-0.170058956	0.162411138	0.491325128
Fmo2_1	4	PC1	-0.16994053	0.162708226	0.491325128
nodal_1	2	PC1	0.204704073	0.162811771	0.491325128
Erg_1	7	PC3	-0.185699113	0.162826368	0.491325128
Tgif_1	2	PC3	-0.208677643	0.163999085	0.492092833
Blimp1-Krox_1	3	PC3	-0.169302392	0.164315978	0.492092833
SoxC_1	3	PC1	-0.171852976	0.16435439	0.492092833
deadringer_1	4	PC3	0.16913853	0.1647307	0.492092833
Nk1_1	4	PC2	0.174358427	0.164798281	0.492092833
gatae_1	0	PC2	0.450046455	0.164847005	0.492092833
Dlx_1	0	PC1	-0.449438257	0.165489051	0.493128848
Hnf6_1	5	PC2	-0.16936323	0.1673683	0.497413015
deadringer_1	6	PC2	-0.174639212	0.167521878	0.497413015
Gsk-3_1	4	PC1	0.167786681	0.168181553	0.497951268
SM50_2	6	PC1	-0.17432526	0.168298903	0.497951268
G-cadherin_1	6	PC1	-0.176133701	0.170878477	0.504690278
G-cadherin_1	5	PC1	-0.170323166	0.171535079	0.505736028
C-lectin_1	5	PC3	-0.167493941	0.172174501	0.506727533
gsc_1	4	PC2	0.168574633	0.172675495	0.507308863
FoxA_1	3	PC2	-0.16831531	0.173346605	0.508387063
Ets1_1	2	PC2	0.199117755	0.17484619	0.511886966
SM32_1	3	PC2	0.16491436	0.175689246	0.513455909
notch_1	4	PC3	0.179645186	0.177220981	0.514934332
Dkk_1	7	PC2	-0.173432205	0.177640327	0.514934332
SoxC_1	6	PC1	0.173340267	0.177873817	0.514934332
SoxC_1	7	PC2	0.176160442	0.178178463	0.514934332
SM50_1	2	PC2	-0.197600918	0.178221929	0.514934332
Erg_1	6	PC2	-0.176025606	0.178516173	0.514934332
Endo16_1	0	PC2	-0.437289454	0.178637546	0.514934332
BMP2-4_1	1	PC3	-0.20411069	0.178659385	0.514934332
Hex_1	7	PC3	-0.172565712	0.179849751	0.517473023
Wnt8_1	6	PC1	-0.16950245	0.180568803	0.518649234
otx_3	6	PC3	0.169173731	0.181428096	0.520223533
Gelsolin_1	5	PC2	-0.163838797	0.181862453	0.520300512
Lhx2_1	7	PC1	-0.171631237	0.182254752	0.520300512
Msp130_1	7	PC1	0.171579464	0.182388673	0.520300512
gatae_1	0	PC1	-0.432882343	0.183560068	0.521732766
Gsk-3_1	2	PC2	0.195168749	0.183732219	0.521732766
otx_2	0	PC3	-0.432645389	0.183827043	0.521732766
delta_1	6	PC3	-0.17079502	0.184426506	0.522371411
deadringer_1	2	PC1	-0.194642667	0.184939979	0.522371411
otx_1	4	PC1	0.166494286	0.18498951	0.522371411
Blimp1-Krox_1	1	PC1	-0.196588881	0.18536341	0.522544551
FoxA_1	0	PC3	0.430812676	0.18589992	0.522552467
otx_1	1	PC2	0.200771515	0.186025514	0.522552467
Bra_1	5	PC2	-0.162210204	0.18630399	0.522552467
Blimp1-Krox_1	3	PC1	0.160520237	0.187642857	0.525426183
Dlx_1	3	PC3	0.162813811	0.188035829	0.52564608
TCF_1	0	PC2	0.428391009	0.18866058	0.526249252
B-catenin_1	3	PC1	0.170400987	0.189193932	0.526249252
Erg_1	7	PC1	-0.174875159	0.189196003	0.526249252
Dlx_1	3	PC2	-0.162194206	0.189744755	0.526898902
FoxG_1	6	PC2	-0.168383618	0.190793628	0.528791321
RhoA_1	2	PC1	0.191738684	0.191709129	0.528791321
nodal_1	6	PC3	-0.166554653	0.192012725	0.528791321
Foxn2-3_2	2	PC3	-0.191442797	0.1924086	0.528791321
RBM8A_1	0	PC2	0.424749982	0.192857711	0.528791321
tbr_1	7	PC2	0.171765209	0.193321217	0.528791321
Erg_1	1	PC3	-0.202160472	0.193579413	0.528791321
tbr_1	4	PC2	-0.161912012	0.194000185	0.528791321
Endo16_1	7	PC3	-0.190599812	0.194411339	0.528791321
deadringer_1	5	PC1	-0.159046547	0.1951548	0.528791321
delta_1	0	PC2	0.422547611	0.195423541	0.528791321
Pmar1_1	3	PC3	0.157475615	0.196262484	0.528791321
Erg_1	5	PC2	-0.163617209	0.196403793	0.528791321
Foxn2-3_1	5	PC3	-0.159815378	0.196409579	0.528791321
CyclinT_1	0	PC3	-0.42154556	0.196597723	0.528791321
Chordin_1	4	PC2	0.157318697	0.196714292	0.528791321
nodal_1	7	PC2	0.168870117	0.197109019	0.528791321
RhoA_1	7	PC1	0.165988254	0.197273053	0.528791321
ficolin_1	5	PC2	-0.158058751	0.197979044	0.528791321
otx_3	3	PC3	0.156873712	0.197999564	0.528791321
SM50_2	4	PC2	0.156615479	0.19874818	0.528791321
Cog1_1	0	PC1	-0.419522707	0.198980947	0.528791321
IrxA_1	7	PC1	0.165303033	0.199155109	0.528791321
FoxO_1	4	PC2	0.158766641	0.199400438	0.528791321
Hnf6_1	2	PC3	0.188475455	0.199523815	0.528791321
VEGF-3_1	5	PC2	-0.158635402	0.199776988	0.528791321
notch_1	3	PC1	-0.170759631	0.19998521	0.528791321
nodal_1	1	PC3	-0.190246291	0.200236633	0.528791321
G-cadherin_1	7	PC3	0.167707296	0.200256286	0.528791321
Erg_1	3	PC2	0.160942316	0.200281709	0.528791321
gatae_1	6	PC1	-0.16758615	0.20058622	0.528791321
otx_2	2	PC1	0.192015679	0.201105608	0.528791321
deadringer_1	0	PC2	-0.417613874	0.20124565	0.528791321
VEGFR-10-Ig_2	0	PC2	0.417563097	0.201306103	0.528791321
SM32_1	6	PC3	0.161796597	0.201497538	0.528791321
Dkk_1	6	PC1	-0.161650632	0.201909954	0.529043104
RhoA_1	1	PC2	0.189146377	0.202899182	0.529491421
Lim1_1	0	PC2	0.416135381	0.203010339	0.529491421
Pax2-5-6_1	2	PC2	0.187040171	0.20303128	0.529491421
Pmar1_1	4	PC2	-0.154573406	0.204739442	0.532724978
Endo16_1	0	PC3	0.41455359	0.204908525	0.532724978
SoxC_1	2	PC3	0.189353522	0.207541977	0.53762992
VEGFR-10-Ig_2	3	PC3	-0.155900254	0.207740432	0.53762992
IrxA_1	5	PC3	-0.154634638	0.207994928	0.53762992
Nkx22_1	7	PC3	-0.162088283	0.20815565	0.53762992
Dlx_1	4	PC2	0.155454114	0.20906041	0.53762992
FoxA_1	4	PC3	-0.155168735	0.209907858	0.53762992
gataC_1	2	PC1	-0.18403374	0.210518426	0.53762992
SM50_1	2	PC1	-0.184000874	0.210601331	0.53762992
Su(H)_1	1	PC3	-0.18582902	0.211080066	0.53762992
Foxn2-3_2	2	PC1	-0.183766223	0.211193881	0.53762992
cyclophilin_1	3	PC2	-0.15710576	0.211362126	0.53762992
Hox11-13b_1	2	PC3	0.183610335	0.211588181	0.53762992
Hmx_1	2	PC2	0.183603735	0.211604885	0.53762992
Eve_1	4	PC1	-0.158275192	0.211615026	0.53762992
gataC_1	6	PC2	-0.158273722	0.211619321	0.53762992
Su(H)_1	0	PC2	0.408696552	0.212028977	0.537853265
Erg_1	6	PC1	-0.163150416	0.212933875	0.53933031
Gelsolin_1	7	PC1	-0.16003152	0.214062752	0.540236838
Msp130_1	2	PC2	-0.18259523	0.214168348	0.540236838
Dkk_1	5	PC2	-0.152546819	0.214275393	0.540236838
SM30-E_2	2	PC1	-0.18243232	0.214584461	0.540236838
FoxB_1	0	PC3	0.405405735	0.216093136	0.543216974
Hnf6_1	6	PC2	-0.156355225	0.217279831	0.545235775
notch_1	3	PC2	-0.164130629	0.218270331	0.545235775
SM50_1	6	PC2	-0.155997524	0.218346865	0.545235775
TCF_1	5	PC2	-0.161135525	0.218715649	0.545235775
SM30-E_2	7	PC2	-0.163921412	0.218865843	0.545235775
HesC_1	3	PC3	0.149891631	0.21895714	0.545235775
CyclinT_1	4	PC3	0.149820187	0.219179338	0.545235775
Su(H)_1	2	PC1	-0.180394433	0.219837421	0.545521763
SpColl-ColAlpha_1	6	PC3	0.155463413	0.219946964	0.545521763
TCF_1	6	PC3	0.164842398	0.220438108	0.545929934
Bra_2	6	PC1	-0.165869723	0.22180448	0.546031825
G-cadherin_1	2	PC2	0.179547263	0.222047166	0.546031825
Eve_1	5	PC3	-0.15709686	0.222693724	0.546031825
B-catenin_1	0	PC3	-0.399941431	0.222942431	0.546031825
SM27_1	2	PC3	0.179090773	0.223244223	0.546031825
soxb1_1	3	PC1	0.153113511	0.223344187	0.546031825
Bra_1	4	PC3	0.148435637	0.223516723	0.546031825
Hnf6_1	7	PC2	0.15663573	0.224071691	0.546031825
SM30-E_1	3	PC3	-0.150498341	0.224123136	0.546031825
Foxn2-3_2	3	PC1	0.148086498	0.224619878	0.546031825
Mitf_1	5	PC3	-0.15145721	0.224765972	0.546031825
Wnt8_1	7	PC3	-0.156274921	0.225154011	0.546031825
Dkk_2	5	PC3	-0.148806762	0.225857715	0.546031825
delta_1	2	PC1	0.182045515	0.225948087	0.546031825
FoxO_1	5	PC1	0.150982801	0.226238436	0.546031825
Chordin_1	3	PC2	0.147555306	0.226305543	0.546031825
otx_2	4	PC3	-0.154508788	0.226626768	0.546031825
SM50_2	5	PC2	-0.148558764	0.226640865	0.546031825
Cog1_1	0	PC2	-0.3969352	0.226764307	0.546031825
brn1-2-4_1	2	PC2	0.177664921	0.227011968	0.546031825
VEGFR-10-Ig_1	4	PC3	-0.147174084	0.227520726	0.546469252
Mif-7_1	1	PC3	-0.179096968	0.228383738	0.546887177
Hmx_1	0	PC2	0.395297946	0.228861797	0.546887177
Lhx2_1	5	PC1	0.147817678	0.228992397	0.546887177
P19_1	0	PC2	-0.395187794	0.229003318	0.546887177
Blimp1-Krox_1	6	PC3	0.152235241	0.229792748	0.547490497
B-catenin_1	6	PC1	-0.163036442	0.229910969	0.547490497
P19_1	5	PC3	-0.147310947	0.230610038	0.548374041
G-cadherin_1	4	PC2	0.148298338	0.231047039	0.548632782
Lefty_1	0	PC1	0.393240928	0.231513054	0.548866861
B-catenin_1	5	PC2	-0.156574597	0.232206609	0.548866861
Alx1_1	6	PC3	0.159307275	0.232288887	0.548866861
gataC_1	4	PC2	0.145639302	0.232458945	0.548866861
RBM8A_1	7	PC2	0.156218353	0.23328405	0.550038155
SoxC_2	4	PC2	0.149750998	0.233797785	0.550473034
otx_3	0	PC2	-0.390218328	0.235441157	0.55216371
tbr_1	3	PC2	-0.14803551	0.235536761	0.55216371
Mif-7_1	6	PC2	-0.150376219	0.235599439	0.55216371
SM30-E_2	2	PC2	0.174280367	0.23613036	0.55216371
Foxn2-3_1	6	PC2	-0.152595609	0.236398898	0.55216371
Gelsolin_1	4	PC1	-0.144327454	0.236738394	0.55216371
Alx1_1	0	PC2	-0.388649016	0.237495763	0.55216371
gcm_1	2	PC1	0.177649729	0.237545752	0.55216371
P16_1	1	PC1	-0.175459434	0.2381288	0.55216371
Chordin_1	1	PC2	0.175346169	0.238436725	0.55216371
RhoA_1	0	PC1	0.387839617	0.238559511	0.55216371
RhoA_1	7	PC2	0.151823498	0.23880695	0.55216371
Gsk-3_1	4	PC2	0.143698355	0.238809804	0.55216371
Eve_1	3	PC2	-0.15029077	0.239714676	0.553490363
VEGFR-10-Ig_1	6	PC1	0.148823437	0.240526603	0.554172563
gcm_1	6	PC2	0.151200791	0.240761293	0.554172563
Eve_1	5	PC2	-0.151123494	0.241004652	0.554172563
Endo16_1	3	PC2	0.161982144	0.241914001	0.555210115
Fmo2_1	1	PC1	-0.173998951	0.242120126	0.555210115
Pmar1_1	1	PC1	0.173852262	0.242523507	0.555373286
Fmo2_1	0	PC1	-0.38431521	0.243223545	0.555856302
Hmx_1	2	PC1	-0.171645755	0.243399459	0.555856302
FoxG_1	5	PC2	-0.145353264	0.244225482	0.556981803
SM32_1	1	PC1	-0.172855618	0.245276276	0.558153447
B-catenin_1	5	PC3	-0.152285965	0.245406999	0.558153447
FoxA_1	2	PC3	0.174537678	0.24599781	0.558737002
Lim1_1	1	PC2	0.180369713	0.24709519	0.560175775
Dkk_1	3	PC2	0.141105247	0.247479802	0.560175775
BMP2-4_1	0	PC1	-0.379550781	0.249611492	0.560175775
Hex_1	0	PC3	-0.378533671	0.250987525	0.560175775
P16_1	0	PC3	-0.378533671	0.250987525	0.560175775
Bra_2	0	PC3	-0.378533671	0.250987525	0.560175775
Dkk_2	0	PC3	-0.378533671	0.250987525	0.560175775
SM30-E_1	0	PC3	-0.378533671	0.250987525	0.560175775
SM50_2	0	PC3	-0.378533671	0.250987525	0.560175775
gcm_1	0	PC3	-0.378533671	0.250987525	0.560175775
SM32_1	0	PC3	-0.378533671	0.250987525	0.560175775
Pax2-5-6_1	0	PC3	-0.378533671	0.250987525	0.560175775
Otp_1	0	PC3	-0.378533671	0.250987525	0.560175775
HesC_1	4	PC2	-0.13993749	0.251453654	0.560257683
Mif-7_1	6	PC3	-0.145382995	0.251694515	0.560257683
Tgif_1	6	PC2	-0.147506023	0.252582922	0.561487572
RhoA_1	6	PC3	-0.144991588	0.252987039	0.561639057
Chordin_1	1	PC1	-0.169901572	0.25355954	0.562163463
SM30-E_1	6	PC2	0.146974291	0.25431613	0.563094078
SM27_1	5	PC1	0.139994496	0.254853672	0.56322659
soxb1_1	4	PC1	0.143222248	0.255049821	0.56322659
ficolin_1	0	PC2	0.375046588	0.255738045	0.564001348
Hnf6_1	0	PC1	0.374439267	0.256570615	0.564427726
Nk1_1	3	PC2	0.142630223	0.25703975	0.564427726
Bra_1	2	PC3	-0.166787451	0.25719915	0.564427726
FoxO_1	6	PC1	-0.146016701	0.257457744	0.564427726
Nk1_1	2	PC1	0.166642222	0.257619582	0.564427726
gatae_1	6	PC2	-0.148196182	0.258464368	0.565537394
nodal_1	3	PC1	0.139795318	0.259197087	0.566399272
gsc_1	3	PC2	0.139674989	0.259611407	0.566564041
Blimp1-Krox_1	2	PC2	-0.165709112	0.260331894	0.567280419
otx_3	4	PC2	0.137223176	0.260857796	0.567280419
Dkk_1	0	PC2	-0.370910786	0.261438279	0.567280419
gsc_1	6	PC1	-0.144777815	0.261561014	0.567280419
delta_1	3	PC2	-0.139088738	0.2616364	0.567280419
Hmx_1	3	PC3	0.136809993	0.262309908	0.568004008
Endo16_1	2	PC1	-0.186250099	0.262883993	0.568250153
Lefty_1	3	PC1	0.136542441	0.263253112	0.568250153
otx_2	0	PC2	0.369205985	0.263808744	0.568250153
Pmar1_1	2	PC1	-0.164419074	0.264113069	0.568250153
Mif-7_1	3	PC2	-0.136296198	0.264123215	0.568250153
Bra_2	5	PC1	0.146293993	0.264694381	0.568747015
Otp_1	7	PC1	-0.14329784	0.266520251	0.570590432
Nkx22_1	4	PC1	0.135611901	0.266551356	0.570590432
Blimp1-Krox_1	1	PC3	-0.165387723	0.266576286	0.570590432
B-catenin_1	3	PC3	0.144254701	0.267356669	0.571529003
Blimp1-Krox_1	0	PC3	-0.366394418	0.267744606	0.571627316
nodal_1	4	PC3	-0.136928373	0.269190482	0.573981167
Msp130_1	6	PC3	0.140030812	0.269759918	0.574339159
VEGF-3_1	6	PC3	0.142186541	0.270285284	0.574339159
Erg_1	4	PC2	0.138736542	0.270389084	0.574339159
Otp_1	2	PC2	0.162107443	0.27097978	0.574863421
ficolin_1	3	PC1	-0.134121009	0.271893438	0.576070624
BMP2-4_1	6	PC1	-0.143874781	0.272762229	0.576943477
Wnt8_1	0	PC2	-0.36236632	0.273440818	0.576943477
SoxC_1	6	PC3	-0.141211445	0.273618012	0.576943477
SoxC_2	2	PC1	0.164772566	0.27382909	0.576943477
SM30-E_2	1	PC1	-0.162868432	0.274031043	0.576943477
SoxC_2	3	PC3	0.137546696	0.274559318	0.577248934
Lhx2_1	1	PC1	-0.162473481	0.275212086	0.577248934
notch_1	1	PC1	-0.174347814	0.275614929	0.577248934
Lhx2_1	0	PC2	0.360567864	0.276005824	0.577248934
gataC_1	7	PC3	-0.140502211	0.276059193	0.577248934
CyclinT_1	6	PC3	-0.13813705	0.276354798	0.577248934
cyclophilin_1	0	PC2	0.360150058	0.276603631	0.577248934
brn1-2-4_1	1	PC3	-0.161898125	0.276938606	0.577248934
FoxB_1	5	PC2	-0.133341576	0.278353017	0.579473171
Gelsolin_1	0	PC1	-0.358689599	0.278698978	0.579473171
FoxB_1	6	PC2	-0.137332978	0.279187076	0.579702369
FoxG_1	5	PC1	-0.135035189	0.279683303	0.579702369
cyclophilin_1	6	PC1	0.140583828	0.279849544	0.579702369
Hmx_1	1	PC1	-0.160815907	0.280205389	0.579721127
C-lectin_1	1	PC3	-0.160692435	0.2805797	0.579777999
FoxB_1	4	PC2	0.131315434	0.282139306	0.580342253
Blimp1-Krox_1	6	PC1	-0.136296092	0.282867755	0.580342253
Gsk-3_1	3	PC3	0.131102781	0.282926202	0.580342253
Tgif_1	1	PC1	-0.163566752	0.282995918	0.580342253
Erg_1	7	PC2	-0.143342529	0.283066892	0.580342253
FoxA_1	2	PC2	-0.161602453	0.283293862	0.580342253
tbr_1	7	PC1	-0.141861414	0.283820889	0.580342253
Gelsolin_1	5	PC1	0.131817122	0.28393425	0.580342253
RhoA_1	3	PC2	-0.130819365	0.283977211	0.580342253
Hex_1	7	PC2	0.13773847	0.285709783	0.583170054
RhoA_1	0	PC2	0.353553849	0.286137445	0.583330719
nodal_1	1	PC2	0.158470979	0.287370237	0.585130363
Hex_1	5	PC1	-0.130757635	0.287856482	0.585344622
HesC_1	0	PC2	0.351900831	0.288554804	0.585344622
Tgif_1	0	PC1	-0.351380495	0.289318069	0.585344622
Tel_1	6	PC2	-0.13438109	0.289749501	0.585344622
Nk1_1	6	PC3	0.138855924	0.290017283	0.585344622
Nkx22_1	7	PC2	0.136408727	0.290431302	0.585344622
otx_1	3	PC1	0.132994834	0.290906996	0.585344622
VEGFR-10-Ig_1	0	PC1	-0.350096959	0.291205615	0.585344622
VEGFR-10-Ig_1	3	PC2	-0.128875814	0.291254118	0.585344622
Eve_1	3	PC3	0.135004423	0.291450357	0.585344622
tbr_1	6	PC1	-0.137216545	0.291643857	0.585344622
RBM8A_1	4	PC1	-0.130714529	0.291726791	0.585344622
deadringer_1	6	PC1	-0.133660482	0.292367313	0.585344622
SM30-E_2	5	PC2	-0.133636561	0.292454479	0.585344622
Foxn2-3_2	6	PC3	0.133561594	0.292727756	0.585344622
IrxA_1	7	PC2	0.135521402	0.293610232	0.586407793
FoxO_1	3	PC3	0.129757249	0.2953056	0.588255859
RhoA_1	5	PC2	0.128658587	0.295732154	0.588255859
VEGFR-10-Ig_1	5	PC2	0.128530327	0.296217913	0.588255859
ficolin_1	6	PC1	-0.132377329	0.297066977	0.588255859
frizzled9_1	6	PC3	0.133413551	0.297225893	0.588255859
Pmar1_1	3	PC2	-0.127141636	0.29784966	0.588255859
VEGFR-10-Ig_2	6	PC1	-0.134310725	0.297984166	0.588255859
Eve_1	2	PC1	0.156724679	0.298270095	0.588255859
FoxO_1	3	PC1	0.128965535	0.298287047	0.588255859
VEGFR-10-Ig_1	6	PC2	-0.132021391	0.298379315	0.588255859
Pmar1_1	0	PC2	0.344947624	0.29884622	0.588255859
Hmx_1	1	PC2	0.154710334	0.299108002	0.588255859
VEGFR-10-Ig_1	6	PC3	-0.131743346	0.299407084	0.588255859
Hex_1	1	PC2	0.154598392	0.299462065	0.588255859
P16_1	5	PC3	-0.131468584	0.300424981	0.589454725
Tel_1	4	PC3	-0.12628187	0.301155459	0.589924914
Endo16_1	7	PC2	0.152315124	0.301370406	0.589924914
Fmo2_1	0	PC3	0.342448126	0.302594168	0.591627626
otx_3	5	PC2	0.126613505	0.303539638	0.592355641
Endo16_1	4	PC2	0.14252586	0.303902587	0.592355641
FoxG_1	1	PC2	0.156680058	0.30402956	0.592355641
Kakapo_1	7	PC1	-0.134696628	0.30484782	0.592388738
gatae_1	7	PC1	-0.137066246	0.304894378	0.592388738
gsc_1	3	PC1	0.127091471	0.305422396	0.592388738
Lhx2_1	5	PC2	-0.126095413	0.3055386	0.592388738
Hox11-13b_1	3	PC1	0.125047649	0.305942634	0.592388738
otx_2	3	PC3	0.130950292	0.306314768	0.592388738
SM50_2	7	PC2	-0.131969344	0.306562872	0.592388738
VEGF-3_1	7	PC1	-0.13411148	0.30697288	0.592388738
P16_1	6	PC1	-0.133976611	0.307464032	0.592388738
FoxO_2	0	PC2	0.339142414	0.307590213	0.592388738
IrxA_1	4	PC2	0.124354122	0.308654134	0.593753698
otx_3	3	PC2	-0.124075631	0.309747315	0.595171743
B-catenin_1	7	PC2	0.140337215	0.311464804	0.59633845
Msp130_1	1	PC2	0.15084443	0.311491941	0.59633845
otx_3	3	PC1	-0.123621139	0.311536731	0.59633845
otx_3	2	PC2	-0.149069833	0.311908103	0.59633845
Hnf6_1	1	PC2	0.150645421	0.312138155	0.59633845
Bra_2	2	PC2	-0.155723836	0.312786354	0.596639372
Cog1_1	4	PC2	0.126103147	0.313009484	0.596639372
RhoA_1	2	PC2	0.14855415	0.313603921	0.596895924
Bra_1	3	PC2	-0.122947604	0.314200778	0.596895924
Hmx_1	7	PC1	-0.129916244	0.314215265	0.596895924
otx_1	0	PC2	0.334361602	0.314894306	0.597506873
HesC_1	7	PC2	-0.129483364	0.315844209	0.5979143
VEGF-3_1	0	PC2	0.333568849	0.316114433	0.5979143
tbr_1	5	PC2	-0.126275917	0.316182042	0.5979143
Nk1_1	1	PC3	-0.149199737	0.316858126	0.598515751
C-lectin_1	7	PC3	-0.129041391	0.317512933	0.599075699
Pax2-5-6_1	2	PC1	-0.147227287	0.317994212	0.599132115
RBM8A_1	3	PC3	0.123789896	0.318259635	0.599132115
TCF_1	0	PC3	-0.331879504	0.318722988	0.599143309
Nkx22_1	0	PC2	-0.331711915	0.318982395	0.599143309
FoxO_2	7	PC3	-0.128467863	0.319686742	0.599219923
Fmo2_1	7	PC3	-0.128346635	0.32014744	0.599219923
Otp_1	4	PC2	0.121449364	0.320179157	0.599219923
SpColl-ColAlpha_1	6	PC2	-0.126135921	0.320625691	0.599219923
Otp_1	5	PC3	-0.122058018	0.321407705	0.599219923
tbr_1	6	PC2	-0.128991012	0.321804327	0.599219923
APOBEC_1	4	PC2	0.120796136	0.322808319	0.599219923
CyclinT_1	7	PC1	-0.127537413	0.323233508	0.599219923
gsc_1	5	PC3	-0.123388124	0.323625299	0.599219923
Foxn2-3_1	3	PC1	-0.122410769	0.323722708	0.599219923
Dlx_1	0	PC3	0.32866034	0.323725673	0.599219923
snail_1	2	PC3	0.145460967	0.323898679	0.599219923
P19_1	4	PC1	0.120506963	0.323976581	0.599219923
otx_3	1	PC2	0.147025469	0.324041527	0.599219923
cyclophilin_1	6	PC2	-0.128142033	0.325026308	0.600376855
otx_1	2	PC3	0.148154291	0.325797324	0.601136807
FoxG_1	0	PC1	-0.326666115	0.326845695	0.602406277
Blimp1-Krox_1	5	PC3	0.120286637	0.328533178	0.604849592
FoxO_1	2	PC1	0.143869682	0.329276767	0.605087565
Hex_1	1	PC3	-0.145179209	0.330221045	0.605087565
SM50_1	6	PC1	-0.123581518	0.330601726	0.605087565
Su(H)_1	5	PC2	0.11977632	0.330604382	0.605087565
Gelsolin_1	3	PC3	-0.118867878	0.330649317	0.605087565
SpColl-ColAlpha_1	2	PC3	0.143411908	0.330834215	0.605087565
Msp130_1	4	PC1	-0.11844409	0.332388602	0.606721521
IrxA_1	2	PC1	-0.14286365	0.332705561	0.606721521
Lhx2_1	7	PC2	0.125055403	0.332816408	0.606721521
Mif-7_1	1	PC2	0.144164759	0.333647619	0.607559901
otx_1	6	PC3	0.125804397	0.334003185	0.607559901
Erg_1	0	PC2	-0.321394809	0.335169589	0.607788085
VEGFR-10-Ig_2	3	PC2	0.119519406	0.335368577	0.607788085
Lefty_1	6	PC1	0.122345373	0.335498989	0.607788085
Erg_1	4	PC1	-0.121349124	0.335582942	0.607788085
snail_1	4	PC1	0.117547877	0.336085772	0.608040017
RBM8A_1	0	PC1	0.320232077	0.337020597	0.608517194
gsc_1	1	PC3	-0.143114009	0.33722008	0.608517194
APOBEC_1	2	PC1	-0.141484658	0.337441569	0.608517194
Hox11-13b_1	1	PC2	0.142606338	0.338954597	0.609507063
Alx1_1	4	PC2	0.122401739	0.339234635	0.609507063
Msp130_1	0	PC2	-0.318813795	0.339285717	0.609507063
Dkk_2	5	PC1	0.117533278	0.339805743	0.609507063
Blimp1-Krox_1	6	PC2	-0.121185933	0.34013356	0.609507063
SM30-E_1	2	PC1	-0.143857838	0.340178123	0.609507063
Bra_2	2	PC1	0.147006646	0.340972056	0.609775043
Wnt8_1	2	PC3	0.140221959	0.34181473	0.609775043
Dkk_2	1	PC2	0.141722616	0.341987104	0.609775043
Foxn2-3_1	5	PC2	0.117855024	0.342190382	0.609775043
FoxA_1	1	PC3	-0.144890291	0.342302111	0.609775043
Foxn2-3_2	7	PC2	-0.122411376	0.343219394	0.609775043
SM30-E_2	5	PC3	0.120402357	0.343288266	0.609775043
C-lectin_1	6	PC1	0.120369396	0.343421365	0.609775043
brn1-2-4_1	2	PC1	0.139667321	0.343746662	0.609775043
snail_1	4	PC2	-0.11562015	0.344125536	0.609775043
SM32_1	5	PC2	-0.116441922	0.344340126	0.609775043
Foxn2-3_2	6	PC2	-0.119678493	0.346218713	0.612452957
frizzled9_1	1	PC2	0.140378724	0.346630717	0.612533597
SpColl-ColAlpha_1	0	PC3	0.312630945	0.349253451	0.615877398
VEGF-3_1	3	PC1	0.116151957	0.349259797	0.615877398
frizzled9_1	4	PC2	0.115971183	0.350015469	0.6164042
Su(H)_1	6	PC2	0.118677645	0.350296008	0.6164042
SM27_1	1	PC1	-0.139144473	0.350929478	0.616869558
B-catenin_1	6	PC3	0.126592927	0.352518208	0.618852044
Dkk_1	6	PC2	-0.117993024	0.353102085	0.618852044
Nkx22_1	5	PC2	0.114342612	0.35316788	0.618852044
soxb1_1	6	PC2	-0.121871093	0.353607208	0.618973055
P19_1	5	PC2	-0.114012239	0.354569748	0.619946243
HesC_1	1	PC3	-0.138011281	0.354904874	0.619946243
tbr_1	4	PC3	-0.115482968	0.355821326	0.620898299
Cog1_1	0	PC3	-0.308185734	0.35651298	0.621210048
Kakapo_1	4	PC3	-0.114342598	0.356868886	0.621210048
CyclinT_1	6	PC1	-0.11694947	0.357405924	0.621210048
gataC_1	0	PC2	-0.307463634	0.357699565	0.621210048
frizzled9_1	2	PC1	0.135653672	0.357927336	0.621210048
notch_1	0	PC3	0.307141464	0.358229626	0.621210048
Tgif_1	5	PC1	0.114685052	0.359177074	0.622207584
Su(H)_1	3	PC3	-0.111984428	0.35961205	0.622316213
Msp130_1	6	PC1	-0.116044782	0.361163008	0.624353848
Mitf_1	7	PC3	-0.119821203	0.361822381	0.624434998
Pmar1_1	7	PC2	-0.117686544	0.362307298	0.624434998
Otp_1	7	PC2	0.117582321	0.362735523	0.624434998
Dkk_1	5	PC1	0.112038084	0.363018032	0.624434998
notch_1	4	PC2	0.121628849	0.363077633	0.624434998
RBM8A_1	0	PC3	-0.303685283	0.363941497	0.625277416
otx_1	4	PC2	0.114351866	0.364393134	0.625410594
gataC_1	0	PC3	0.303066448	0.364969124	0.62575671
gataC_1	6	PC3	0.114785004	0.366434826	0.627235117
VEGFR-10-Ig_2	2	PC2	0.13322362	0.366683392	0.627235117
delta_1	7	PC2	-0.118542723	0.367004522	0.627235117
Mif-7_1	3	PC1	0.110207937	0.367332244	0.627235117
soxb1_1	7	PC2	0.12027379	0.368488221	0.628566947
SM27_1	0	PC2	-0.300609531	0.369063694	0.628906846
Msp130_1	5	PC3	-0.11053961	0.369512124	0.629029785
Tel_1	5	PC3	0.110440602	0.369943675	0.62912377
Bra_1	0	PC2	-0.299763259	0.370479454	0.62928033
SM50_1	0	PC2	-0.299398105	0.371091188	0.62928033
Lhx2_1	4	PC3	-0.109265863	0.371466903	0.62928033
gsc_1	0	PC2	0.299129516	0.371541477	0.62928033
Wnt8_1	7	PC1	-0.115288122	0.372239859	0.629282031
FoxO_2	3	PC1	0.109000553	0.372636394	0.629282031
Alx1_1	1	PC1	-0.139391483	0.37267179	0.629282031
gatae_1	3	PC3	0.112219713	0.373463178	0.629981998
BMP2-4_1	0	PC3	-0.29758108	0.374142853	0.630024147
HesC_1	0	PC1	-0.297311037	0.37459747	0.630024147
FoxG_1	3	PC2	-0.109995967	0.375560971	0.630024147
BMP2-4_1	2	PC2	-0.133719698	0.375639067	0.630024147
Eve_1	7	PC2	0.120536098	0.376211806	0.630024147
Tgif_1	5	PC2	-0.110666413	0.376371538	0.630024147
IrxA_1	2	PC2	0.13054757	0.376473794	0.630024147
cyclophilin_1	5	PC2	0.112332576	0.376830965	0.630024147
RhoA_1	6	PC1	0.11231303	0.376914528	0.630024147
FoxO_2	2	PC1	0.130162737	0.377894428	0.630024147
Foxn2-3_2	1	PC3	-0.13145101	0.37845506	0.630024147
C-lectin_1	1	PC2	0.131437809	0.378503367	0.630024147
SM50_1	0	PC3	0.294940514	0.378600267	0.630024147
Mitf_1	5	PC1	-0.110116021	0.378764486	0.630024147
gcm_1	1	PC2	0.133871579	0.380637307	0.632247309
Lefty_1	1	PC1	0.130795701	0.380857449	0.632247309
Lim1_1	7	PC2	-0.115958433	0.381796054	0.63310968
cyclophilin_1	1	PC3	-0.13036413	0.38244454	0.63310968
nodal_1	1	PC1	0.130345508	0.382513108	0.63310968
TCF_1	2	PC3	0.134745018	0.383179467	0.633585281
BMP2-4_1	1	PC2	0.132911417	0.384093937	0.634146023
FoxO_2	6	PC1	-0.110600954	0.384277284	0.634146023
CyclinT_1	3	PC3	-0.106296623	0.384682101	0.634188014
SpColl-ColAlpha_1	0	PC2	-0.29093373	0.385414875	0.63464945
Dkk_1	4	PC2	0.106065749	0.38572129	0.63464945
HesC_1	6	PC1	0.110131637	0.386310464	0.634993858
SM30-E_2	3	PC1	-0.109065647	0.387127854	0.635584874
IrxA_1	0	PC2	-0.289703078	0.387520197	0.635584874
B-catenin_1	2	PC1	0.136754968	0.387810639	0.635584874
gatae_1	0	PC3	0.288773488	0.389114291	0.636866314
SM30-E_1	1	PC1	-0.13145991	0.389354473	0.636866314
G-cadherin_1	0	PC3	-0.287840463	0.390717564	0.637357434
APOBEC_1	6	PC1	-0.109108845	0.390763555	0.637357434
CyclinT_1	3	PC2	0.104861091	0.391170716	0.637357434
cyclophilin_1	4	PC3	-0.108131636	0.39123076	0.637357434
TCF_1	7	PC2	0.120033318	0.391931519	0.637357434
SM30-E_1	2	PC2	0.129196484	0.392145596	0.637357434
Kakapo_1	1	PC3	-0.12770124	0.392323592	0.637357434
Hmx_1	0	PC1	0.286056642	0.393791963	0.63775231
Bra_2	6	PC2	-0.116186167	0.393803035	0.63775231
Lhx2_1	0	PC3	0.285800177	0.394234964	0.63775231
Tel_1	7	PC2	-0.110032587	0.394572362	0.63775231
FoxB_1	3	PC2	-0.104109124	0.39459538	0.63775231
snail_1	2	PC1	-0.125632853	0.394855675	0.63775231
Ets1_1	1	PC1	0.126418455	0.397135455	0.640348143
Hnf6_1	2	PC1	-0.125008202	0.397228962	0.640348143
brn1-2-4_1	2	PC3	-0.124564144	0.398921154	0.641891606
Bra_1	1	PC2	0.125776562	0.399556118	0.641891606
FoxB_1	7	PC1	-0.108844043	0.399730216	0.641891606
nodal_1	7	PC1	-0.110662251	0.399931282	0.641891606
Eve_1	6	PC3	0.112584291	0.400106318	0.641891606
IrxA_1	5	PC2	-0.1034393	0.401231888	0.643080201
VEGFR-10-Ig_1	7	PC1	-0.108099838	0.402979818	0.64521061
SM27_1	3	PC1	-0.102207842	0.403333026	0.64521061
gataC_1	2	PC3	0.123175043	0.404241687	0.646045966
soxb1_1	5	PC2	0.105005765	0.405148242	0.646563016
APOBEC_1	1	PC1	-0.124219949	0.405461803	0.646563016
ficolin_1	2	PC1	-0.122510779	0.406800387	0.646563016
Msp130_1	7	PC3	-0.107087821	0.407423503	0.646563016
otx_2	5	PC2	0.106187617	0.407497323	0.646563016
Foxn2-3_1	5	PC1	0.102783725	0.40784973	0.646563016
Pmar1_1	4	PC1	-0.101226754	0.407885726	0.646563016
SM50_1	7	PC1	-0.106926042	0.408136491	0.646563016
VEGFR-10-Ig_2	7	PC2	0.108619978	0.408738292	0.646563016
Wnt8_1	5	PC3	-0.101640009	0.409516471	0.646563016
Bra_1	0	PC3	0.276845342	0.409857332	0.646563016
Lefty_1	0	PC2	0.276557721	0.410364052	0.646563016
Tgif_1	0	PC2	-0.276513985	0.410441131	0.646563016
Lefty_1	7	PC1	-0.106392505	0.410493017	0.646563016
nodal_1	5	PC1	0.102851885	0.411196261	0.646563016
Hnf6_1	0	PC3	0.276084615	0.411198214	0.646563016
Kakapo_1	4	PC1	-0.10199558	0.411473462	0.646563016
Su(H)_1	2	PC3	0.121289973	0.411527139	0.646563016
Erg_1	1	PC1	0.128386512	0.411941224	0.646605885
Lefty_1	0	PC3	-0.27533883	0.412514832	0.646898836
SoxC_2	1	PC1	0.125051259	0.413081156	0.647179825
SM50_1	4	PC1	-0.099901141	0.414084475	0.648144292
Cog1_1	4	PC3	-0.101898125	0.415570732	0.649200441
Tel_1	7	PC1	0.105057706	0.416422944	0.649200441
FoxB_1	4	PC1	-0.099381772	0.416527892	0.649200441
VEGFR-10-Ig_2	4	PC2	-0.100892092	0.416578307	0.649200441
BMP2-4_1	6	PC2	0.106795352	0.41670098	0.649200441
TCF_1	3	PC2	0.106655315	0.417315763	0.649552882
Nkx22_1	1	PC3	-0.120678905	0.419082474	0.650761394
Tgif_1	4	PC1	-0.100353213	0.419084417	0.650761394
Blimp1-Krox_1	7	PC3	-0.1043508	0.419583269	0.650761394
Kakapo_1	6	PC1	-0.104336055	0.419649332	0.650761394
Lefty_1	7	PC2	0.104182225	0.420338928	0.651089306
SM30-E_2	4	PC3	0.101577609	0.420738736	0.651089306
SoxC_2	6	PC3	0.105811954	0.421029233	0.651089306
FoxG_1	3	PC1	0.099532863	0.422916112	0.652967967
SpColl-ColAlpha_1	1	PC2	0.119591065	0.423318478	0.652967967
Ets1_1	5	PC2	0.098620185	0.423642023	0.652967967
delta_1	1	PC1	0.12222372	0.423806495	0.652967967
Dkk_1	2	PC3	0.118031279	0.424297494	0.653122502
Ets1_1	5	PC3	-0.098296084	0.425174409	0.653310095
deadringer_1	4	PC1	-0.09755225	0.425200981	0.653310095
ficolin_1	0	PC3	0.267707873	0.42610379	0.654096044
Lim1_1	7	PC1	-0.105491318	0.426509143	0.654117629
Dkk_2	6	PC2	0.100766701	0.428206233	0.654728778
Alx1_1	3	PC2	-0.10157969	0.428261238	0.654728778
Erg_1	0	PC3	0.266340873	0.428560486	0.654728778
Dkk_2	3	PC3	-0.096804452	0.428775479	0.654728778
C-lectin_1	6	PC2	0.10047641	0.429544778	0.654728778
Nk1_1	5	PC2	-0.099657114	0.429620818	0.654728778
G-cadherin_1	5	PC3	0.098782495	0.430046416	0.654728778
APOBEC_1	4	PC1	0.096536372	0.430061058	0.654728778
Gelsolin_1	3	PC1	0.096395107	0.430739374	0.654728778
Nkx22_1	4	PC2	0.096377446	0.430824219	0.654728778
FoxO_1	0	PC3	-0.264323272	0.432198727	0.654894985
gataC_1	6	PC1	-0.099700606	0.43313366	0.654894985
gsc_1	7	PC2	0.103045785	0.433340907	0.654894985
Pmar1_1	1	PC2	0.11699535	0.43352331	0.654894985
FoxG_1	0	PC2	0.263543344	0.433609059	0.654894985
soxb1_1	6	PC1	0.102845073	0.434242055	0.654894985
P19_1	1	PC3	-0.116789741	0.434337472	0.654894985
RBM8A_1	2	PC3	-0.115489449	0.434412149	0.654894985
Nk1_1	5	PC3	-0.098620387	0.434459407	0.654894985
TCF_1	4	PC3	-0.102474826	0.435907136	0.655694957
FoxO_2	2	PC2	0.115032727	0.436243736	0.655694957
Nkx22_1	0	PC3	0.262069528	0.436280092	0.655694957
Dlx_1	4	PC1	-0.096645856	0.436559057	0.655694957
CyclinT_1	6	PC2	0.098691856	0.437825366	0.656230112
Hmx_1	5	PC1	0.095585203	0.438115046	0.656230112
gcm_1	5	PC1	0.096296204	0.438228024	0.656230112
Lim1_1	0	PC3	0.260855803	0.438485586	0.656230112
Kakapo_1	3	PC2	-0.095960451	0.439834018	0.65765938
Otp_1	2	PC1	-0.113852523	0.440996567	0.6582456
otx_3	7	PC3	0.099635229	0.441013599	0.6582456
frizzled9_1	5	PC2	-0.096164585	0.442427511	0.658489088
gataC_1	3	PC3	0.093914178	0.442750592	0.658489088
SoxC_1	5	PC1	0.096016216	0.443135115	0.658489088
VEGFR-10-Ig_2	2	PC1	-0.113266137	0.443368647	0.658489088
Bra_2	3	PC3	0.0999387	0.443486029	0.658489088
Tel_1	0	PC1	0.258084983	0.443540179	0.658489088
tbr_1	3	PC1	0.095828455	0.44403149	0.658633566
Bra_2	4	PC2	0.099626203	0.444919925	0.659366323
BMP2-4_1	6	PC3	0.100367489	0.445452297	0.659570565
gcm_1	1	PC1	-0.116269757	0.446897137	0.661124322
FoxO_1	7	PC2	-0.099677138	0.44860427	0.662671869
C-lectin_1	3	PC1	0.092623051	0.449074783	0.662671869
APOBEC_1	6	PC3	0.09623721	0.449360264	0.662671869
Dlx_1	5	PC1	-0.094681523	0.449528865	0.662671869
SM50_2	3	PC2	0.092421124	0.450068366	0.662790385
ficolin_1	3	PC2	0.09235333	0.450402223	0.662790385
soxb1_1	0	PC3	-0.253703526	0.451588326	0.663951334
Chordin_1	2	PC1	0.110968141	0.452732243	0.665038756
Lhx2_1	0	PC1	-0.25262436	0.453580956	0.665038756
Tel_1	5	PC2	-0.092345574	0.45386592	0.665038756
Mitf_1	4	PC2	0.0930446	0.453919243	0.665038756
Nk1_1	1	PC2	0.11173273	0.454628821	0.665083796
notch_1	6	PC2	0.103742769	0.455347191	0.665083796
Msp130_1	1	PC1	-0.111448544	0.455784226	0.665083796
SM50_1	5	PC1	0.091861133	0.45624776	0.665083796
Hnf6_1	6	PC3	0.094745507	0.456451408	0.665083796
FoxA_1	5	PC2	0.093159022	0.456884237	0.665083796
Chordin_1	2	PC2	-0.109822043	0.457442275	0.665083796
VEGFR-10-Ig_2	5	PC2	-0.093028653	0.457517113	0.665083796
Lhx2_1	7	PC3	0.096087667	0.457530659	0.665083796
Ets1_1	2	PC3	0.109651116	0.45814699	0.665325278
Dlx_1	7	PC2	0.097502034	0.458615449	0.665325278
Lefty_1	4	PC2	0.090565764	0.459254489	0.665325278
Dlx_1	1	PC3	-0.113144371	0.459288771	0.665325278
Endo16_1	2	PC2	0.123362439	0.460587687	0.666629218
otx_2	7	PC1	-0.100427761	0.461458666	0.666680867
Su(H)_1	0	PC1	0.248239347	0.461719377	0.666680867
IrxA_1	0	PC3	0.248185464	0.461819796	0.666680867
soxb1_1	0	PC2	0.24742167	0.46324432	0.667757651
Tgif_1	7	PC1	-0.096479283	0.463364605	0.667757651
ficolin_1	0	PC1	-0.246825143	0.464358276	0.668512047
gsc_1	1	PC2	0.109147293	0.465198884	0.668512047
SoxC_2	0	PC3	-0.24622236	0.465485158	0.668512047
SM50_2	2	PC3	0.107875286	0.465503317	0.668512047
frizzled9_1	1	PC1	-0.108979936	0.465887606	0.668512047
deadringer_1	7	PC1	-0.094173667	0.466580659	0.668813685
snail_1	3	PC3	-0.089021593	0.466977476	0.668813685
Tgif_1	3	PC3	-0.090320806	0.46729807	0.668813685
TCF_1	2	PC1	0.112236017	0.468235165	0.669581616
Ets1_1	7	PC1	-0.093391417	0.470307066	0.671546554
Fmo2_1	3	PC1	-0.088282008	0.470701206	0.671546554
APOBEC_1	6	PC2	-0.091762441	0.470814393	0.671546554
FoxO_2	0	PC1	0.243152684	0.471243113	0.671585035
Foxn2-3_1	6	PC3	0.093034565	0.472012314	0.672108267
SoxC_1	6	PC2	-0.092812165	0.473076742	0.672726157
Cog1_1	4	PC1	-0.089774475	0.473469379	0.672726157
APOBEC_1	5	PC1	-0.088362146	0.473653523	0.672726157
Alx1_1	4	PC3	0.091665378	0.474913003	0.673939656
FoxB_1	2	PC1	-0.1055302	0.475314224	0.673939656
Bra_2	4	PC1	0.092898982	0.476405318	0.674142905
SoxC_1	5	PC2	0.089179648	0.476417211	0.674142905
Mif-7_1	2	PC3	-0.105137674	0.476967044	0.674142905
delta_1	3	PC3	0.088357839	0.477070659	0.674142905
Su(H)_1	0	PC3	-0.239344045	0.478431719	0.674785882
Wnt8_1	6	PC3	0.090138325	0.478735356	0.674785882
Blimp1-Krox_1	1	PC2	-0.10584376	0.478894582	0.674785882
SpColl-ColAlpha_1	1	PC3	-0.105685312	0.47955677	0.674785882
snail_1	7	PC3	-0.091460563	0.479573269	0.674785882
FoxB_1	5	PC1	0.087090105	0.480068586	0.674785882
gatae_1	4	PC2	0.089057464	0.480513888	0.674785882
Chordin_1	6	PC1	-0.089726533	0.480754926	0.674785882
Ets1_1	3	PC2	-0.086098667	0.481786941	0.675667104
Blimp1-Krox_1	0	PC2	0.237039447	0.482805271	0.676527671
SM30-E_1	7	PC2	-0.092152349	0.483748987	0.677282333
Pax2-5-6_1	1	PC3	-0.104551288	0.48431018	0.677500623
P19_1	6	PC1	-0.088886606	0.484888216	0.677742088
Kakapo_1	2	PC3	-0.102928991	0.486323664	0.678857724
P16_1	4	PC1	-0.087804813	0.486732946	0.678857724
Nkx22_1	7	PC1	-0.089946904	0.486904671	0.678857724
Erg_1	2	PC2	-0.107394835	0.487757801	0.679019838
C-lectin_1	6	PC3	-0.088229462	0.488135071	0.679019838
P19_1	7	PC3	0.089524427	0.48896142	0.679019838
deadringer_1	1	PC3	-0.103439344	0.488994888	0.679019838
Erg_1	6	PC3	0.090964536	0.489426534	0.679019838
gsc_1	2	PC1	-0.102098032	0.489868521	0.679019838
Mitf_1	0	PC3	0.233221346	0.49009009	0.679019838
Lim1_1	2	PC2	-0.106718609	0.490518037	0.679019838
SpColl-ColAlpha_1	2	PC1	-0.101828158	0.491022683	0.679019838
ficolin_1	2	PC2	0.101814101	0.491082839	0.679019838
brn1-2-4_1	6	PC2	-0.087041817	0.494031962	0.681357586
soxb1_1	7	PC3	0.091585314	0.494133966	0.681357586
Wnt8_1	4	PC1	0.08367401	0.494258774	0.681357586
otx_2	0	PC1	0.230972239	0.494403903	0.681357586
notch_1	1	PC3	-0.109226366	0.496631477	0.683302771
frizzled9_1	3	PC3	-0.084491806	0.496632863	0.683302771
cyclophilin_1	0	PC3	-0.229473594	0.497287544	0.683640861
P19_1	3	PC2	-0.082860741	0.498479501	0.684716402
Gelsolin_1	1	PC2	-0.101024458	0.499249672	0.685170822
notch_1	7	PC1	-0.096668833	0.499788881	0.685170822
delta_1	5	PC2	0.083700788	0.500686263	0.685170822
FoxA_1	5	PC1	0.084250487	0.501218432	0.685170822
SM50_2	5	PC1	0.082932784	0.501353354	0.685170822
SoxC_2	6	PC2	-0.088361539	0.501989585	0.685170822
SpColl-ColAlpha_1	4	PC2	0.082171958	0.502068762	0.685170822
SM32_1	3	PC3	0.082168029	0.502089273	0.685170822
Bra_1	1	PC1	0.100250177	0.502560851	0.685254964
gatae_1	1	PC3	-0.100097614	0.503214598	0.685573304
BMP2-4_1	3	PC3	-0.084339629	0.504155373	0.685573304
otx_3	4	PC1	0.081729195	0.504383045	0.685573304
nodal_1	5	PC3	-0.083620673	0.504434757	0.685573304
Cog1_1	6	PC2	-0.087014056	0.504894472	0.685640667
Lim1_1	6	PC3	0.086825567	0.505821187	0.686267985
G-cadherin_1	1	PC1	0.099241727	0.506890202	0.686267985
Mif-7_1	7	PC2	-0.08585372	0.507021906	0.686267985
otx_2	7	PC2	-0.090502023	0.507110673	0.686267985
Hmx_1	5	PC3	-0.081766877	0.507409044	0.686267985
VEGFR-10-Ig_2	4	PC3	0.082271204	0.508055068	0.686586238
ficolin_1	6	PC3	-0.084034496	0.509128571	0.686938355
Dlx_1	1	PC1	-0.100910821	0.509530945	0.686938355
Eve_1	0	PC2	0.223143411	0.509548403	0.686938355
P19_1	2	PC2	-0.09705598	0.51166284	0.688758886
VEGFR-10-Ig_1	0	PC3	0.222027668	0.511722844	0.688758886
Endo16_1	7	PC1	0.096722222	0.513122577	0.690087246
SM30-E_2	0	PC3	-0.22060041	0.514510174	0.691397161
gataC_1	3	PC2	0.079487836	0.516182256	0.692537944
TCF_1	0	PC1	0.219743047	0.51618765	0.692537944
gsc_1	3	PC3	0.080489759	0.517314706	0.693276505
RhoA_1	4	PC1	0.079226402	0.517567577	0.693276505
ficolin_1	6	PC2	0.082192157	0.518492082	0.693958814
FoxB_1	3	PC1	-0.078641098	0.520675871	0.695100672
SoxC_2	0	PC2	0.217368804	0.520845103	0.695100672
SpColl-ColAlpha_1	5	PC3	0.079143761	0.521169364	0.695100672
Erg_1	2	PC1	-0.099284533	0.521388219	0.695100672
RBM8A_1	1	PC3	-0.09588771	0.521424267	0.695100672
Nk1_1	3	PC1	0.080806743	0.522243084	0.695516207
Tgif_1	6	PC1	-0.082672505	0.522945798	0.695516207
otx_1	5	PC3	-0.081304573	0.523033933	0.695516207
Otp_1	7	PC3	-0.082582447	0.523400206	0.695516207
Dkk_1	1	PC1	-0.095122468	0.524769091	0.696781358
Eve_1	0	PC1	0.214350598	0.526791314	0.698722206
Hox11-13b_1	6	PC3	0.080519694	0.527066758	0.698722206
Lefty_1	2	PC3	0.093389488	0.527812889	0.699096424
VEGFR-10-Ig_1	1	PC2	-0.094322842	0.528275516	0.699096424
Ets1_1	0	PC1	-0.213433541	0.528603639	0.699096424
FoxO_2	3	PC3	0.076705268	0.53102273	0.701108998
VEGF-3_1	1	PC3	-0.095783763	0.531382112	0.701108998
otx_2	6	PC1	0.083830226	0.53155315	0.701108998
IrxA_1	1	PC2	0.093521042	0.531803007	0.701108998
Alx1_1	3	PC1	0.080030071	0.532955942	0.702075297
Gelsolin_1	0	PC2	-0.210854627	0.533714122	0.702520463
Pax2-5-6_1	5	PC1	0.076605004	0.53466356	0.702550382
Eve_1	2	PC2	-0.093881798	0.534871383	0.702550382
Chordin_1	0	PC1	0.210208535	0.534997647	0.702550382
B-catenin_1	1	PC3	0.099331321	0.536646223	0.703688848
Mitf_1	3	PC2	-0.076810269	0.536706491	0.703688848
ficolin_1	2	PC3	0.091179072	0.537669148	0.703965162
Mif-7_1	5	PC1	0.076002022	0.537893694	0.703965162
Gsk-3_1	5	PC2	-0.075948556	0.538180571	0.703965162
Hmx_1	6	PC1	-0.078088075	0.539658268	0.704713636
SM50_1	3	PC2	-0.075071368	0.539834422	0.704713636
Alx1_1	7	PC3	-0.083629619	0.540017456	0.704713636
Nk1_1	5	PC1	-0.077175772	0.541166162	0.705644465
gatae_1	1	PC1	-0.091172979	0.542199118	0.705644465
Alx1_1	5	PC2	0.078221174	0.542283595	0.705644465
Blimp1-Krox_1	2	PC1	0.090083726	0.542586199	0.705644465
Msp130_1	3	PC2	-0.074516814	0.542841326	0.705644465
IrxA_1	1	PC3	-0.090539882	0.545018831	0.70640153
C-lectin_1	3	PC3	0.073908508	0.546149039	0.70640153
gatae_1	5	PC2	-0.076845091	0.546150992	0.70640153
otx_1	7	PC3	-0.080831375	0.546388276	0.70640153
gsc_1	7	PC3	0.079396197	0.546497843	0.70640153
Endo16_1	5	PC1	-0.0836834	0.547432008	0.70640153
Alx1_1	2	PC1	-0.093175497	0.54745738	0.70640153
Gelsolin_1	2	PC3	-0.08895895	0.547657805	0.70640153
Foxn2-3_2	1	PC2	0.089940339	0.547695571	0.70640153
Msp130_1	7	PC2	-0.077719771	0.548225524	0.70640153
Dkk_2	1	PC1	-0.089793161	0.548353624	0.70640153
Alx1_1	5	PC3	-0.077025087	0.548494552	0.70640153
VEGF-3_1	1	PC2	0.091700107	0.549108034	0.706647216
FoxG_1	1	PC1	0.091535437	0.549828672	0.707030318
Foxn2-3_2	7	PC3	0.077292667	0.550432783	0.707263102
brn1-2-4_1	7	PC3	-0.076824164	0.552858883	0.709834843
B-catenin_1	3	PC2	0.077324235	0.553639236	0.709960107
Blimp1-Krox_1	3	PC2	-0.072507176	0.55380584	0.709960107
Wnt8_1	1	PC2	0.088211955	0.555447136	0.711518548
ficolin_1	4	PC1	-0.072064723	0.556234011	0.711980943
Lhx2_1	2	PC2	0.086878238	0.557099035	0.712542584
FoxO_1	1	PC3	-0.087619127	0.558117756	0.712919124
FoxA_1	7	PC1	-0.0770456	0.558474224	0.712919124
tbr_1	2	PC1	0.088492018	0.558672835	0.712919124
otx_3	6	PC1	0.074314934	0.559482801	0.712993939
snail_1	5	PC3	0.071997674	0.559584488	0.712993939
SoxC_1	7	PC1	0.076666161	0.560419059	0.71351347
snail_1	1	PC2	0.086686776	0.562330055	0.714651253
cyclophilin_1	4	PC1	0.073154307	0.56250694	0.714651253
otx_2	4	PC1	0.074280858	0.562872717	0.714651253
Alx1_1	4	PC1	-0.07421997	0.563193733	0.714651253
Bra_2	7	PC3	0.080301724	0.563790404	0.714651253
P16_1	2	PC2	0.08536767	0.564000903	0.714651253
Lim1_1	3	PC2	-0.072766324	0.564586637	0.714651253
Tel_1	0	PC2	0.194832978	0.565912718	0.714651253
VEGFR-10-Ig_2	1	PC3	-0.085881648	0.565979462	0.714651253
Mif-7_1	5	PC2	0.070720255	0.566590183	0.714651253
FoxO_1	6	PC2	-0.074119476	0.566963931	0.714651253
Tgif_1	2	PC2	0.086314524	0.568427533	0.714651253
SM32_1	5	PC3	0.070163398	0.569656941	0.714651253
APOBEC_1	3	PC2	0.069627996	0.569696853	0.714651253
Otp_1	1	PC1	-0.085003652	0.569971631	0.714651253
FoxA_1	3	PC1	0.070573201	0.570371937	0.714651253
P16_1	5	PC1	-0.072151275	0.57100425	0.714651253
SM32_1	5	PC1	-0.069870178	0.571274881	0.714651253
IrxA_1	6	PC2	-0.072092488	0.571318824	0.714651253
deadringer_1	7	PC2	-0.073285671	0.571345903	0.714651253
snail_1	5	PC2	-0.069672765	0.572365377	0.714651253
FoxG_1	4	PC1	-0.070096095	0.572987094	0.714651253
Lim1_1	2	PC1	0.087303164	0.573087656	0.714651253
Lefty_1	5	PC3	-0.069486898	0.573392977	0.714651253
snail_1	4	PC3	-0.06883986	0.574083565	0.714651253
gsc_1	2	PC2	0.082782164	0.575905755	0.714651253
Fmo2_1	1	PC2	0.083679582	0.576016476	0.714651253
Pax2-5-6_1	4	PC3	-0.068330433	0.576927292	0.714651253
gatae_1	4	PC1	-0.070433136	0.577168708	0.714651253
Foxn2-3_1	2	PC2	-0.084324379	0.577411111	0.714651253
deadringer_1	2	PC2	-0.082446453	0.5774599	0.714651253
SM50_1	1	PC1	-0.083287406	0.577812491	0.714651253
VEGF-3_1	0	PC3	-0.188681447	0.578474608	0.714651253
gatae_1	7	PC3	-0.074464883	0.57852901	0.714651253
cyclophilin_1	7	PC3	-0.074375017	0.578988809	0.714651253
Hex_1	6	PC1	-0.070647658	0.579075319	0.714651253
FoxB_1	1	PC2	0.082993931	0.579158162	0.714651253
nodal_1	4	PC2	-0.068968321	0.579190732	0.714651253
Pmar1_1	5	PC1	-0.068350082	0.579696592	0.714651253
soxb1_1	7	PC1	0.074227799	0.579742414	0.714651253
snail_1	7	PC1	-0.071666928	0.579897574	0.714651253
Mif-7_1	2	PC1	0.081697414	0.580934363	0.714651253
Wnt8_1	5	PC1	0.068093669	0.58112277	0.714651253
Tel_1	2	PC1	0.081559663	0.581574358	0.714651253
VEGF-3_1	0	PC1	0.186799403	0.582339245	0.714651253
Bra_1	4	PC2	-0.067334145	0.582507457	0.714651253
Ets1_1	0	PC2	0.1864822	0.58299157	0.714651253
Otp_1	4	PC3	0.06722065	0.583144699	0.714651253
SoxC_2	4	PC1	-0.069265308	0.583514421	0.714651253
Cog1_1	5	PC3	0.069250317	0.583596085	0.714651253
snail_1	6	PC2	-0.06975225	0.58390635	0.714651253
C-lectin_1	7	PC2	0.070910897	0.583911557	0.714651253
Lim1_1	4	PC1	0.069147792	0.584154734	0.714651253
Gsk-3_1	0	PC1	0.185798801	0.584397929	0.714651253
SM32_1	6	PC2	-0.069529664	0.585110111	0.714999126
Pmar1_1	0	PC1	-0.18498198	0.586080553	0.715661853
notch_1	7	PC2	-0.077813845	0.587302237	0.716630179
Hmx_1	5	PC2	0.066812724	0.588271346	0.716826375
SpColl-ColAlpha_1	3	PC1	0.066300874	0.588320636	0.716826375
Mitf_1	6	PC3	0.069960797	0.588973709	0.716892895
otx_2	2	PC2	0.081726768	0.589232921	0.716892895
brn1-2-4_1	4	PC1	0.066014318	0.589937426	0.717228035
Kakapo_1	0	PC2	0.182526031	0.591150805	0.71818091
SM27_1	5	PC2	-0.066077982	0.592389556	0.71820332
BMP2-4_1	7	PC3	-0.071074992	0.592695679	0.71820332
Nk1_1	0	PC2	0.18176732	0.592720488	0.71820332
Foxn2-3_1	0	PC1	-0.181632153	0.593000299	0.71820332
soxb1_1	1	PC3	-0.083764493	0.593317395	0.71820332
FoxB_1	0	PC2	0.180736921	0.594854773	0.719543267
brn1-2-4_1	3	PC1	0.064996728	0.595694921	0.720038507
BMP2-4_1	5	PC2	-0.066920304	0.596351515	0.720311325
otx_1	0	PC1	0.179553038	0.597310522	0.720948757
cyclophilin_1	2	PC2	-0.077982476	0.598304501	0.721627451
SpColl-ColAlpha_1	7	PC1	-0.068043558	0.599248429	0.722244842
Eve_1	7	PC1	-0.071616949	0.599917694	0.722530544
gsc_1	1	PC1	0.078205305	0.601313356	0.723261616
FoxO_1	7	PC3	0.06875955	0.601653817	0.723261616
APOBEC_1	2	PC2	-0.077227517	0.601862168	0.723261616
SM27_1	6	PC3	0.066381395	0.602255323	0.723261616
Mif-7_1	0	PC1	-0.176746491	0.603147254	0.723812775
gcm_1	7	PC1	-0.068083979	0.605237998	0.725800759
P19_1	1	PC2	0.077206865	0.605978911	0.726168337
Kakapo_1	5	PC3	-0.064553758	0.606584735	0.72616912
Gsk-3_1	6	PC2	-0.065544774	0.606848352	0.72616912
SoxC_1	2	PC1	0.077572124	0.608361379	0.727241386
Mif-7_1	0	PC3	0.174126705	0.608614499	0.727241386
FoxO_2	6	PC2	0.065087566	0.609364844	0.727617884
delta_1	1	PC2	0.077824164	0.611354251	0.727827589
IrxA_1	3	PC2	-0.062166328	0.611839337	0.727827589
Tel_1	1	PC3	0.075895072	0.612132375	0.727827589
Ets1_1	4	PC2	0.061961359	0.613015783	0.727827589
FoxO_2	3	PC2	0.061943362	0.613119129	0.727827589
gcm_1	1	PC3	-0.077333918	0.613607547	0.727827589
FoxO_2	5	PC1	0.062313401	0.613689607	0.727827589
Gsk-3_1	7	PC1	-0.065351692	0.61380641	0.727827589
VEGFR-10-Ig_1	4	PC1	0.061773312	0.614095961	0.727827589
Erg_1	1	PC2	0.0788515	0.615237603	0.727827589
FoxA_1	7	PC3	-0.066147461	0.615563264	0.727827589
gataC_1	5	PC3	-0.061907329	0.616006754	0.727827589
ficolin_1	7	PC2	-0.064921961	0.616144457	0.727827589
gcm_1	5	PC2	-0.062358161	0.616155617	0.727827589
FoxB_1	0	PC1	-0.170092495	0.617068698	0.727827589
Alx1_1	0	PC3	0.169880439	0.617514255	0.727827589
deadringer_1	1	PC1	-0.074617142	0.618152534	0.727827589
HesC_1	4	PC3	0.061047267	0.618274175	0.727827589
tbr_1	0	PC1	0.169465311	0.618386828	0.727827589
VEGFR-10-Ig_2	4	PC1	-0.061886657	0.618830564	0.727827589
IrxA_1	2	PC3	0.073645882	0.618864383	0.727827589
Wnt8_1	4	PC2	-0.060856765	0.619372471	0.727827589
Chordin_1	4	PC1	-0.060825233	0.619554346	0.727827589
Gsk-3_1	0	PC3	-0.168357733	0.62071705	0.728423289
Hmx_1	1	PC3	0.073948346	0.621313075	0.728423289
cyclophilin_1	1	PC2	0.073868784	0.621689515	0.728423289
P19_1	7	PC2	-0.063884541	0.621804399	0.728423289
FoxO_2	6	PC3	-0.062631931	0.622957445	0.728475773
cyclophilin_1	6	PC3	0.064182082	0.623133027	0.728475773
Dkk_1	4	PC1	0.060097714	0.623756859	0.728475773
Hox11-13b_1	7	PC1	-0.063466663	0.62409045	0.728475773
FoxA_1	6	PC2	-0.063410678	0.62439699	0.728475773
Hnf6_1	3	PC3	-0.059943346	0.624650115	0.728475773
SM50_2	7	PC1	-0.063318906	0.624899617	0.728475773
Pax2-5-6_1	1	PC2	0.072930795	0.626134702	0.729406919
Ets1_1	4	PC3	0.059488184	0.627287057	0.730240462
TCF_1	6	PC2	-0.065413363	0.628785407	0.7310482
Bra_1	2	PC1	-0.071560639	0.628855541	0.7310482
ficolin_1	1	PC3	-0.072036055	0.630387195	0.732319493
snail_1	1	PC3	0.071768798	0.631659712	0.733288192
FoxG_1	2	PC3	0.072085388	0.634023037	0.734972094
Hmx_1	4	PC1	-0.058303247	0.634173682	0.734972094
VEGFR-10-Ig_2	1	PC1	-0.071187905	0.634429217	0.734972094
CyclinT_1	7	PC3	0.061322005	0.63587827	0.735333599
gataC_1	1	PC1	-0.07084665	0.636058513	0.735333599
C-lectin_1	4	PC1	0.057979461	0.636060897	0.735333599
FoxG_1	7	PC2	-0.062079778	0.637492715	0.736320929
brn1-2-4_1	5	PC1	0.058120032	0.637795868	0.736320929
Dlx_1	6	PC3	-0.06088092	0.638313949	0.736410472
Hnf6_1	7	PC1	0.060746905	0.639054741	0.736486899
Hox11-13b_1	1	PC3	-0.070176861	0.639261327	0.736486899
Mif-7_1	2	PC2	-0.069270806	0.63990311	0.736718559
FoxA_1	7	PC2	0.061343494	0.641496109	0.738044278
VEGF-3_1	3	PC2	-0.057811054	0.642155171	0.738294416
deadringer_1	2	PC3	-0.068182652	0.645180417	0.739136315
FoxA_1	1	PC2	0.070406526	0.645816456	0.739136315
FoxO_2	5	PC2	0.05673272	0.645855832	0.739136315
gatae_1	2	PC1	-0.067831541	0.646886937	0.739136315
Ets1_1	5	PC1	-0.056502242	0.647198833	0.739136315
VEGFR-10-Ig_2	5	PC1	0.057345424	0.647418227	0.739136315
FoxG_1	0	PC3	0.155529565	0.647929784	0.739136315
snail_1	7	PC2	-0.059123966	0.648053484	0.739136315
ficolin_1	1	PC1	-0.068208392	0.648711701	0.739136315
Hox11-13b_1	6	PC1	-0.058002637	0.648922755	0.739136315
SM32_1	4	PC2	-0.05567521	0.649557588	0.739136315
Mitf_1	3	PC3	-0.056526807	0.649578336	0.739136315
Dlx_1	2	PC1	-0.068800867	0.649593278	0.739136315
cyclophilin_1	7	PC2	0.060896135	0.649758818	0.739136315
VEGF-3_1	3	PC3	-0.056479989	0.649849601	0.739136315
delta_1	5	PC1	-0.056460617	0.649961855	0.739136315
Hex_1	1	PC1	-0.067848732	0.650444361	0.739182176
delta_1	4	PC1	-0.056012065	0.652563249	0.741086339
SM30-E_2	6	PC3	0.059227328	0.653058653	0.74114545
SM30-E_2	0	PC2	0.152656886	0.654078438	0.741576055
Pax2-5-6_1	2	PC3	-0.066239613	0.654646697	0.741576055
VEGFR-10-Ig_1	0	PC2	0.152334861	0.65476891	0.741576055
IrxA_1	3	PC3	0.054524263	0.65634172	0.742710113
SM30-E_2	5	PC1	-0.056519627	0.657331618	0.742710113
gcm_1	6	PC1	0.057430516	0.657496903	0.742710113
Endo16_1	0	PC1	0.151040171	0.657547373	0.742710113
B-catenin_1	5	PC1	0.05827785	0.65827322	0.743027922
P19_1	0	PC3	0.150352391	0.659024965	0.743268996
gatae_1	2	PC2	0.065273018	0.659376041	0.743268996
Wnt8_1	1	PC3	-0.065624628	0.661199262	0.744603756
Nkx22_1	3	PC2	-0.053555516	0.662073467	0.744603756
Bra_1	6	PC1	-0.055582651	0.662666379	0.744603756
Mitf_1	7	PC1	-0.057438204	0.662898123	0.744603756
SM27_1	2	PC1	-0.064307938	0.664111143	0.744603756
Ets1_1	7	PC2	0.056167815	0.664573231	0.744603756
gsc_1	6	PC2	-0.056164642	0.664591051	0.744603756
Pax2-5-6_1	7	PC1	0.055956406	0.665760867	0.744603756
ficolin_1	1	PC2	0.064681727	0.665779396	0.744603756
IrxA_1	7	PC3	-0.055908437	0.666030458	0.744603756
Bra_2	6	PC3	0.058897905	0.666333608	0.744603756
gatae_1	1	PC2	0.064563857	0.666352804	0.744603756
SM30-E_1	3	PC2	0.053521181	0.667083704	0.744603756
Nkx22_1	4	PC3	-0.052293381	0.669570185	0.744603756
soxb1_1	3	PC2	-0.053879632	0.669909115	0.744603756
Bra_2	1	PC2	0.066817819	0.670312646	0.744603756
nodal_1	6	PC2	0.054564082	0.671031293	0.744603756
TCF_1	7	PC1	-0.059654357	0.671337737	0.744603756
Msp130_1	1	PC3	-0.063534312	0.67136924	0.744603756
ficolin_1	7	PC3	-0.054942891	0.671465817	0.744603756
Nk1_1	7	PC3	0.05677555	0.672062628	0.744603756
deadringer_1	0	PC1	-0.144266859	0.672146006	0.744603756
FoxO_1	1	PC2	-0.063323299	0.672399155	0.744603756
IrxA_1	0	PC1	0.144145453	0.672408622	0.744603756
SM50_2	6	PC3	0.053828758	0.67269717	0.744603756
Fmo2_1	1	PC3	-0.063214585	0.672929996	0.744603756
Hox11-13b_1	6	PC2	-0.053782879	0.672960332	0.744603756
Lim1_1	2	PC3	0.065432913	0.67303195	0.744603756
Pmar1_1	6	PC1	-0.053524803	0.674441389	0.745456416
Chordin_1	6	PC2	-0.053342471	0.675488504	0.745456416
snail_1	0	PC3	-0.142690458	0.675558488	0.745456416
VEGFR-10-Ig_2	2	PC3	-0.061979966	0.675586378	0.745456416
RBM8A_1	6	PC3	0.054049592	0.676509444	0.745620919
P19_1	5	PC1	0.051473904	0.676772236	0.745620919
snail_1	5	PC1	0.051423112	0.677073552	0.745620919
Cog1_1	2	PC3	-0.061324985	0.678828289	0.746965412
FoxG_1	6	PC3	0.053542069	0.679381286	0.746965412
VEGF-3_1	4	PC1	-0.051345614	0.679866677	0.746965412
VEGFR-10-Ig_1	1	PC3	0.061667723	0.680500195	0.746965412
Wnt8_1	7	PC2	0.053339533	0.680528613	0.746965412
SM32_1	7	PC2	-0.053205561	0.681287936	0.747106413
brn1-2-4_1	7	PC2	-0.052967457	0.68263823	0.747106413
Endo16_1	1	PC3	-0.069355178	0.68335944	0.747106413
Hox11-13b_1	5	PC3	0.050332026	0.68355847	0.747106413
Cog1_1	5	PC2	-0.051523502	0.683562482	0.747106413
otx_1	3	PC2	-0.05145499	0.683961036	0.747106413
Su(H)_1	5	PC3	-0.050093341	0.684980173	0.747106413
SM50_2	2	PC1	-0.060033909	0.685235442	0.747106413
SM27_1	1	PC2	0.060681343	0.685343802	0.747106413
soxb1_1	3	PC3	0.051189881	0.685504069	0.747106413
SM27_1	7	PC1	-0.052449937	0.685576518	0.747106413
Nkx22_1	3	PC1	0.049542603	0.686020097	0.747106413
Gsk-3_1	5	PC1	0.049618034	0.687814531	0.748572962
Gsk-3_1	5	PC3	0.049465212	0.688726752	0.749078083
Endo16_1	4	PC3	-0.055674583	0.689259379	0.74916996
deadringer_1	1	PC2	0.059779363	0.689783928	0.749252943
TCF_1	5	PC1	-0.052360206	0.691130498	0.750209502
Hox11-13b_1	0	PC3	-0.135199569	0.691848321	0.750209502
BMP2-4_1	2	PC1	0.059917522	0.692435316	0.750209502
Blimp1-Krox_1	0	PC1	-0.134559259	0.693246313	0.750209502
Cog1_1	3	PC3	-0.04945418	0.693335444	0.750209502
C-lectin_1	1	PC1	0.059042166	0.693420579	0.750209502
VEGFR-10-Ig_2	1	PC2	0.058964119	0.693805989	0.750209502
frizzled9_1	4	PC1	-0.048899697	0.694346074	0.750308171
B-catenin_1	4	PC2	0.051173015	0.69530766	0.750861892
P16_1	2	PC1	-0.057779912	0.696473642	0.751629594
FoxO_1	5	PC2	0.048846885	0.69691781	0.751629594
SM32_1	4	PC1	0.047586849	0.697805335	0.751660188
SoxC_2	2	PC2	-0.058810369	0.697845463	0.751660188
FoxO_1	0	PC2	0.131722645	0.699449785	0.752281927
Lhx2_1	6	PC2	0.049196294	0.699461635	0.752281927
FoxO_2	1	PC2	0.057682557	0.700145508	0.752281927
APOBEC_1	7	PC2	0.049827433	0.700536679	0.752281927
Chordin_1	3	PC1	0.047106106	0.700713329	0.752281927
Pmar1_1	7	PC3	0.049614123	0.701758598	0.752281927
Foxn2-3_1	6	PC1	-0.0495938	0.701875059	0.752281927
Alx1_1	2	PC3	0.059335107	0.702022806	0.752281927
Eve_1	1	PC2	-0.058327961	0.703507802	0.753335215
Dkk_2	1	PC3	-0.056892846	0.704062087	0.753335215
Chordin_1	6	PC3	0.048313466	0.704605075	0.753335215
VEGFR-10-Ig_2	6	PC3	-0.049082309	0.704808304	0.753335215
Gsk-3_1	2	PC1	0.055887498	0.705959158	0.754023753
CyclinT_1	5	PC2	0.046526265	0.706354602	0.754023753
Lefty_1	6	PC2	-0.047891755	0.707066675	0.754302207
Lefty_1	1	PC2	-0.056190013	0.707554191	0.754340899
Ets1_1	6	PC3	0.047676083	0.708326749	0.75468324
Foxn2-3_1	2	PC1	0.056446846	0.709444345	0.75519201
gataC_1	7	PC1	0.048148548	0.710174162	0.75519201
Otp_1	5	PC2	0.045820621	0.710610501	0.75519201
soxb1_1	2	PC2	0.057452356	0.711061437	0.75519201
Lhx2_1	4	PC1	-0.045387595	0.711143375	0.75519201
Dlx_1	6	PC1	0.047867646	0.711791125	0.75519201
Lim1_1	5	PC1	-0.04692793	0.712703887	0.75519201
otx_3	1	PC3	0.0551434	0.712765417	0.75519201
RhoA_1	3	PC1	-0.045103945	0.712870067	0.75519201
VEGF-3_1	5	PC3	-0.045671943	0.713621052	0.755508803
frizzled9_1	0	PC2	-0.124652275	0.714983438	0.756472075
Otp_1	1	PC2	0.05443473	0.716301365	0.757148471
notch_1	0	PC1	-0.123783993	0.716897896	0.757148471
Bra_2	7	PC1	-0.050479123	0.716981515	0.757148471
Ets1_1	1	PC2	-0.054200491	0.717471413	0.75718749
Alx1_1	7	PC2	0.049273502	0.718374676	0.757662432
gcm_1	5	PC3	0.044643156	0.719803005	0.757754501
Otp_1	3	PC2	-0.043938987	0.71997665	0.757754501
Lim1_1	5	PC3	0.045667861	0.72009688	0.757754501
Lim1_1	6	PC1	0.04654431	0.721694291	0.757754501
Gsk-3_1	1	PC3	-0.053283176	0.72205964	0.757754501
Lhx2_1	4	PC2	-0.043596403	0.722071051	0.757754501
FoxO_2	1	PC3	-0.053176199	0.722595349	0.757754501
VEGFR-10-Ig_1	5	PC1	0.043839646	0.722605046	0.757754501
SM30-E_2	1	PC2	0.053051598	0.72321948	0.757754501
Dkk_1	1	PC2	0.053032296	0.723316181	0.757754501
ficolin_1	5	PC1	0.043653881	0.723733305	0.757754501
otx_3	0	PC1	-0.120613217	0.723901431	0.757754501
notch_1	6	PC3	0.048830339	0.725857421	0.758939575
FoxB_1	6	PC1	-0.044627971	0.726217377	0.758939575
Hnf6_1	0	PC2	0.119486119	0.726395553	0.758939575
SpColl-ColAlpha_1	1	PC1	-0.052199551	0.727492172	0.759610568
P19_1	6	PC3	0.043945611	0.730242875	0.761988771
Bra_2	5	PC2	-0.045370015	0.73068146	0.761988771
otx_1	6	PC1	0.044873794	0.731299056	0.762157372
Otp_1	1	PC3	-0.051291415	0.732055159	0.762470025
SoxC_1	4	PC1	-0.042347661	0.733660729	0.763259729
VEGF-3_1	1	PC1	-0.052142731	0.733726525	0.763259729
SM50_2	1	PC3	0.050797011	0.734543184	0.763634067
gatae_1	2	PC3	0.049975982	0.735869827	0.763725823
notch_1	5	PC1	-0.045596387	0.736272347	0.763725823
BMP2-4_1	3	PC1	-0.042389816	0.737416009	0.763725823
SM30-E_2	7	PC1	-0.044952408	0.737576573	0.763725823
Bra_2	7	PC2	-0.04665418	0.73762711	0.763725823
brn1-2-4_1	0	PC1	-0.114265949	0.737977904	0.763725823
Hnf6_1	5	PC3	0.041291476	0.738131999	0.763725823
Eve_1	4	PC2	-0.042585822	0.738286327	0.763725823
SpColl-ColAlpha_1	4	PC1	0.040880059	0.738748521	0.763731336
notch_1	0	PC2	0.113518106	0.739641266	0.76374019
SoxC_2	3	PC1	-0.042012387	0.739670823	0.76374019
B-catenin_1	0	PC1	0.113173782	0.740407451	0.764028874
FoxA_1	0	PC2	-0.112617531	0.741645663	0.7644023
APOBEC_1	1	PC2	0.049174993	0.742724598	0.7644023
Nkx22_1	1	PC2	0.049168972	0.742755016	0.7644023
Dkk_1	2	PC2	-0.048610051	0.74283838	0.7644023
Endo16_1	6	PC2	-0.046876453	0.74393621	0.7644023
Bra_1	7	PC1	-0.042209346	0.744622477	0.7644023
gsc_1	4	PC1	-0.040300195	0.746093198	0.7644023
notch_1	2	PC2	0.051467549	0.746167851	0.7644023
SM27_1	7	PC3	-0.041895417	0.74645794	0.7644023
Wnt8_1	5	PC2	-0.039887195	0.746734089	0.7644023
Lhx2_1	2	PC3	-0.047767847	0.747145262	0.7644023
SM30-E_1	1	PC2	0.049384284	0.747335861	0.7644023
SM30-E_1	7	PC3	0.042368724	0.74788655	0.7644023
Tel_1	4	PC2	0.039278924	0.748636121	0.7644023
Bra_2	2	PC3	0.049660879	0.74887179	0.7644023
gsc_1	7	PC1	0.042145687	0.749170138	0.7644023
RBM8A_1	5	PC2	0.040037776	0.749588761	0.7644023
VEGFR-10-Ig_1	2	PC3	0.047186783	0.750121184	0.7644023
Mitf_1	7	PC2	0.041702133	0.751724817	0.7644023
FoxB_1	1	PC3	-0.047160645	0.752924035	0.7644023
Hox11-13b_1	3	PC3	0.038531148	0.753267904	0.7644023
Nk1_1	3	PC3	-0.039671342	0.753704703	0.7644023
SM30-E_2	0	PC1	0.107165769	0.753809973	0.7644023
Alx1_1	2	PC2	0.048650977	0.753817692	0.7644023
Otp_1	6	PC2	0.039940451	0.754013919	0.7644023
Mif-7_1	7	PC1	0.040471639	0.754799879	0.7644023
FoxA_1	4	PC1	0.038852412	0.75492367	0.7644023
gataC_1	1	PC2	0.046734147	0.755088988	0.7644023
Blimp1-Krox_1	7	PC2	0.040384787	0.755309661	0.7644023
cyclophilin_1	2	PC3	0.046106692	0.755662408	0.7644023
Cog1_1	7	PC3	-0.041200179	0.756694001	0.7644023
Lefty_1	7	PC3	0.040143134	0.756728604	0.7644023
Gelsolin_1	1	PC1	-0.046309347	0.757247164	0.7644023
G-cadherin_1	7	PC2	0.040667064	0.757696646	0.7644023
gataC_1	0	PC1	0.105140751	0.758341291	0.7644023
SM50_1	1	PC3	-0.046033598	0.758649077	0.7644023
APOBEC_1	1	PC3	0.046024333	0.758696194	0.7644023
SM30-E_2	6	PC2	0.040491213	0.75871263	0.7644023
Bra_1	7	PC3	-0.039803725	0.758722895	0.7644023
Dlx_1	1	PC2	0.046892924	0.759693248	0.7644023
Dkk_1	5	PC3	-0.03772326	0.760049765	0.7644023
frizzled9_1	6	PC2	-0.039210322	0.760284341	0.7644023
Bra_1	0	PC1	0.10420758	0.760431728	0.7644023
Hnf6_1	1	PC3	-0.045577668	0.760968716	0.764482392
SM32_1	2	PC2	0.044879545	0.761972851	0.76491219
Cog1_1	6	PC3	0.039457347	0.762717687	0.76491219
IrxA_1	1	PC1	-0.045224051	0.762769248	0.76491219
SM50_1	0	PC1	0.102398688	0.764487991	0.765363981
Gsk-3_1	3	PC2	-0.036660187	0.764894535	0.765363981
Cog1_1	7	PC2	-0.039759573	0.764953045	0.765363981
SM50_1	1	PC2	0.044686663	0.765507866	0.765363981
gsc_1	0	PC3	-0.10162045	0.766234755	0.765363981
P19_1	1	PC1	-0.044524347	0.766335617	0.765363981
FoxG_1	1	PC3	-0.045540868	0.766424657	0.765363981
Wnt8_1	1	PC1	-0.044349358	0.767228283	0.765627932
SM32_1	3	PC1	0.036225236	0.76760497	0.765627932
IrxA_1	6	PC3	-0.037510613	0.768548504	0.766111929
P16_1	4	PC2	0.036928621	0.770247787	0.767269483
Bra_1	6	PC2	0.037147397	0.770728129	0.767269483
FoxG_1	7	PC1	-0.038270803	0.771575477	0.767269483
Lim1_1	1	PC3	0.045405527	0.772489991	0.767269483
otx_2	4	PC2	0.036949455	0.77372757	0.767269483
SM50_2	5	PC3	0.035500503	0.77380008	0.767269483
Dkk_1	0	PC1	0.097767675	0.774896608	0.767269483
Erg_1	5	PC3	-0.036387528	0.775293731	0.767269483
Cog1_1	1	PC3	-0.04272798	0.77551341	0.767269483
Endo16_1	1	PC1	-0.048483681	0.775674731	0.767269483
otx_1	6	PC2	0.037132609	0.776323671	0.767269483
Mif-7_1	0	PC2	-0.096943059	0.776753548	0.767269483
Alx1_1	1	PC2	0.044370971	0.777540741	0.767269483
gataC_1	1	PC3	-0.042280198	0.777805946	0.767269483
Endo16_1	3	PC3	0.039276949	0.77795827	0.767269483
Chordin_1	0	PC3	0.096138796	0.778565667	0.767269483
CyclinT_1	2	PC3	0.041656625	0.778618346	0.767269483
Dkk_1	1	PC3	-0.041823935	0.780143829	0.767269483
SpColl-ColAlpha_1	0	PC1	0.095201685	0.780678361	0.767269483
Pax2-5-6_1	3	PC1	-0.034127584	0.780715185	0.767269483
Tgif_1	7	PC2	-0.03660758	0.781250971	0.767269483
FoxO_1	2	PC2	-0.041121392	0.781392437	0.767269483
Bra_1	2	PC2	-0.041025999	0.781887138	0.767269483
Nkx22_1	0	PC1	0.094570354	0.782102432	0.767269483
Erg_1	5	PC1	-0.035231584	0.782253624	0.767269483
otx_2	1	PC3	-0.042355171	0.782351686	0.767269483
nodal_1	0	PC2	0.094379398	0.782533284	0.767269483
BMP2-4_1	0	PC2	-0.094110663	0.783139721	0.767269483
Foxn2-3_2	0	PC1	-0.093926923	0.783554415	0.767269483
FoxO_1	0	PC1	0.093682402	0.784106371	0.767269483
Gelsolin_1	6	PC3	0.034904749	0.784224596	0.767269483
Eve_1	1	PC1	0.041947354	0.784397104	0.767269483
C-lectin_1	0	PC1	-0.092568258	0.786622445	0.768996263
Eve_1	5	PC1	0.034988642	0.78717812	0.769048523
SM30-E_2	4	PC2	-0.034011609	0.787954618	0.769048523
delta_1	2	PC3	0.040662733	0.788461346	0.769048523
VEGFR-10-Ig_2	0	PC1	-0.091730272	0.78851608	0.769048523
gataC_1	2	PC2	-0.03956855	0.789455862	0.769516143
Hex_1	2	PC2	0.039273369	0.790991144	0.770104237
P16_1	6	PC2	0.034889527	0.791280163	0.770104237
gcm_1	4	PC1	0.032917149	0.791441221	0.770104237
SoxC_2	6	PC1	-0.034655851	0.792646892	0.770828725
SoxC_2	7	PC1	-0.035141268	0.79341175	0.770962869
Endo16_1	1	PC2	0.044436231	0.793979333	0.770962869
Chordin_1	1	PC3	0.039094589	0.794168402	0.770962869
P16_1	3	PC2	0.032791708	0.795392066	0.771702634
notch_1	5	PC2	-0.034897537	0.796629179	0.772454582
SM30-E_1	1	PC3	-0.03929372	0.797741023	0.773084262
Ets1_1	6	PC2	0.032546223	0.798486984	0.77313279
notch_1	5	PC3	-0.034482605	0.798996549	0.77313279
Wnt8_1	6	PC2	0.032416512	0.799273319	0.77313279
Ets1_1	7	PC3	-0.032894838	0.799641049	0.77313279
IrxA_1	6	PC1	0.032169806	0.800769451	0.773578849
RBM8A_1	2	PC2	-0.037347304	0.801027911	0.773578849
otx_3	5	PC3	0.030896318	0.802499405	0.774166747
TCF_1	5	PC3	0.032905288	0.802905132	0.774166747
Gelsolin_1	5	PC3	-0.030785062	0.803196295	0.774166747
Gelsolin_1	7	PC2	0.03225007	0.803489094	0.774166747
tbr_1	5	PC3	0.031098326	0.805746218	0.775469557
frizzled9_1	6	PC1	-0.031604098	0.80576902	0.775469557
frizzled9_1	0	PC1	0.083873516	0.80631912	0.775552482
Tel_1	4	PC1	0.029842898	0.807680683	0.776415363
SM30-E_2	2	PC3	-0.035894655	0.808618854	0.776594272
VEGF-3_1	7	PC2	0.031902598	0.808795913	0.776594272
Blimp1-Krox_1	4	PC2	-0.029366018	0.810696394	0.776794517
Dlx_1	2	PC3	0.036272729	0.810855999	0.776794517
SpColl-ColAlpha_1	5	PC1	0.029489445	0.81132299	0.776794517
delta_1	6	PC2	0.030802743	0.812143683	0.776794517
SM27_1	2	PC2	0.035184893	0.812334171	0.776794517
Nk1_1	4	PC1	0.030013546	0.812396723	0.776794517
VEGF-3_1	5	PC1	-0.029521045	0.812544765	0.776794517
Alx1_1	1	PC3	-0.037213434	0.812721886	0.776794517
FoxA_1	0	PC1	-0.080477215	0.81404108	0.777133793
P19_1	0	PC1	0.080463416	0.814072485	0.777133793
Alx1_1	0	PC1	0.080202802	0.814665653	0.777133793
VEGF-3_1	2	PC2	0.035414857	0.815250367	0.777133793
C-lectin_1	5	PC2	0.028788403	0.815728594	0.777133793
CyclinT_1	7	PC2	-0.030064142	0.81656901	0.777133793
APOBEC_1	2	PC3	0.034132788	0.81784901	0.777133793
FoxO_1	6	PC3	-0.029834755	0.817944549	0.777133793
FoxG_1	5	PC3	0.028825028	0.818286793	0.777133793
RBM8A_1	5	PC1	0.028677581	0.819200557	0.777133793
SM50_1	5	PC2	-0.028208263	0.819378721	0.777133793
Fmo2_1	5	PC2	0.028168904	0.8196265	0.777133793
Kakapo_1	6	PC3	0.029481428	0.820064376	0.777133793
Dlx_1	3	PC1	0.028187389	0.820869565	0.777133793
Foxn2-3_1	3	PC3	0.028116206	0.821314456	0.777133793
Otp_1	6	PC3	0.028648267	0.822200877	0.777133793
Wnt8_1	0	PC1	-0.076894322	0.822203405	0.777133793
IrxA_1	4	PC1	0.027371539	0.823338469	0.777133793
snail_1	2	PC2	0.03304319	0.823569583	0.777133793
Hex_1	5	PC2	-0.027449329	0.824159552	0.777133793
FoxG_1	4	PC2	-0.027610723	0.824475336	0.777133793
Erg_1	0	PC1	0.075712845	0.824898481	0.777133793
Bra_1	7	PC2	0.028583539	0.825457094	0.777133793
SoxC_2	7	PC3	-0.029538136	0.825788043	0.777133793
FoxO_1	4	PC1	0.027266796	0.826627565	0.777133793
SM32_1	2	PC1	-0.032410746	0.8268942	0.777133793
APOBEC_1	5	PC3	-0.026984274	0.827092287	0.777133793
C-lectin_1	2	PC2	0.032358736	0.82716774	0.777133793
IrxA_1	5	PC1	0.026966739	0.827202913	0.777133793
FoxG_1	2	PC2	0.032759347	0.82888799	0.777133793
Eve_1	7	PC3	-0.029136551	0.831197898	0.777133793
snail_1	1	PC1	-0.031753976	0.832196246	0.777133793
Nk1_1	6	PC2	-0.02784999	0.832709347	0.777133793
Hex_1	0	PC2	0.072136509	0.833066737	0.777133793
P16_1	0	PC2	0.072136509	0.833066737	0.777133793
Bra_2	0	PC2	0.072136509	0.833066737	0.777133793
Dkk_2	0	PC2	0.072136509	0.833066737	0.777133793
SM30-E_1	0	PC2	0.072136509	0.833066737	0.777133793
SM50_2	0	PC2	0.072136509	0.833066737	0.777133793
gcm_1	0	PC2	0.072136509	0.833066737	0.777133793
SM32_1	0	PC2	0.072136509	0.833066737	0.777133793
Pax2-5-6_1	0	PC2	0.072136509	0.833066737	0.777133793
Otp_1	0	PC2	0.072136509	0.833066737	0.777133793
Msp130_1	0	PC1	-0.071088383	0.835463471	0.778525667
P16_1	1	PC2	0.031121827	0.835490215	0.778525667
brn1-2-4_1	3	PC2	-0.025317552	0.836404704	0.778943611
cyclophilin_1	1	PC1	-0.030641533	0.83799478	0.779383377
SoxC_2	5	PC1	0.025851613	0.838031226	0.779383377
VEGF-3_1	7	PC3	0.02686121	0.838567728	0.779383377
RhoA_1	1	PC3	-0.030465855	0.838911273	0.779383377
Fmo2_1	5	PC3	0.025012407	0.83955302	0.779383377
Hmx_1	3	PC2	0.02480469	0.83967427	0.779383377
Lim1_1	1	PC1	-0.031227072	0.842431701	0.781508886
Tel_1	5	PC1	-0.024416677	0.843325487	0.781877411
Hox11-13b_1	7	PC2	-0.025545062	0.843764392	0.781877411
Dlx_1	7	PC1	-0.025854875	0.844539078	0.782161706
Fmo2_1	6	PC2	0.024607216	0.846953488	0.783963459
Foxn2-3_2	4	PC1	-0.02352798	0.847825098	0.784053941
P19_1	4	PC2	-0.02350229	0.84798928	0.784053941
Foxn2-3_1	3	PC2	0.02372206	0.848881255	0.78444479
brn1-2-4_1	5	PC2	-0.023342359	0.850137437	0.784836832
SM27_1	0	PC1	0.064191734	0.851264447	0.784836832
otx_3	7	PC1	-0.024212988	0.85181697	0.784836832
Dkk_1	6	PC3	0.023811224	0.85184738	0.784836832
frizzled9_1	7	PC3	0.024416242	0.853090628	0.784836832
otx_2	5	PC1	0.023752183	0.853403259	0.784836832
SM27_1	7	PC2	-0.023940815	0.853464174	0.784836832
P16_1	2	PC3	0.027315747	0.853782194	0.784836832
Dkk_2	2	PC3	-0.027247594	0.854143047	0.784836832
TCF_1	4	PC1	-0.024205852	0.854342668	0.784836832
Tgif_1	3	PC2	-0.022834915	0.854469879	0.784836832
CyclinT_1	4	PC2	-0.02222569	0.856155657	0.785389337
Ets1_1	0	PC3	0.06184649	0.856649137	0.785389337
Cog1_1	3	PC2	-0.022605559	0.857024994	0.785389337
Lefty_1	3	PC3	-0.022045413	0.857310121	0.785389337
Pmar1_1	7	PC1	-0.023287517	0.857420502	0.785389337
Chordin_1	5	PC3	-0.022108541	0.857974208	0.785466134
FoxB_1	7	PC3	0.023046145	0.858883119	0.785867856
Tgif_1	5	PC3	0.022075629	0.860342646	0.786141776
Hex_1	3	PC1	0.021489685	0.860870769	0.786141776
SM27_1	6	PC1	0.02232445	0.8610031	0.786141776
delta_1	0	PC3	0.059912399	0.861093959	0.786141776
G-cadherin_1	0	PC1	0.059523879	0.861987274	0.786141776
FoxB_1	1	PC1	-0.026052005	0.862004106	0.786141776
Lim1_1	3	PC1	0.021875176	0.862681344	0.786330426
FoxB_1	6	PC3	0.021727048	0.864687182	0.787185382
Kakapo_1	7	PC3	0.02242164	0.86497465	0.787185382
B-catenin_1	2	PC2	0.027038488	0.865031996	0.787185382
Pax2-5-6_1	4	PC2	0.020575545	0.866733819	0.787904754
SM30-E_1	4	PC2	0.020851372	0.86699076	0.787904754
P16_1	1	PC3	0.024938112	0.867850729	0.787904754
Bra_2	3	PC2	-0.021747535	0.867874124	0.787904754
G-cadherin_1	3	PC3	-0.020595309	0.868609579	0.787904754
otx_2	3	PC1	-0.021206011	0.868971177	0.787904754
SM30-E_2	1	PC3	-0.024636947	0.869432702	0.787904754
Dkk_2	5	PC2	-0.020279804	0.869614682	0.787904754
SM32_1	1	PC2	0.024315373	0.871122439	0.787904754
nodal_1	0	PC1	0.055535505	0.871165881	0.787904754
Dkk_2	3	PC1	-0.019861283	0.871319912	0.787904754
nodal_1	4	PC1	0.02009246	0.871790115	0.787904754
Lhx2_1	2	PC1	-0.023891135	0.871949722	0.787904754
Hex_1	6	PC2	0.020381963	0.872992487	0.788420836
Hox11-13b_1	2	PC2	0.023552118	0.873751921	0.788680616
Kakapo_1	1	PC1	0.02364184	0.874663407	0.789077289
Hmx_1	0	PC3	0.053709762	0.875372365	0.78917762
VEGFR-10-Ig_2	5	PC3	0.019624453	0.875718791	0.78917762
Cog1_1	2	PC2	-0.022930631	0.87705735	0.789306918
Ets1_1	2	PC1	0.022906151	0.877187595	0.789306918
brn1-2-4_1	5	PC3	0.019078155	0.877278757	0.789306918
HesC_1	2	PC2	-0.022530069	0.879188876	0.790368501
Lhx2_1	6	PC3	0.019345066	0.879404254	0.790368501
gcm_1	2	PC2	0.022897842	0.879939064	0.790424204
Tgif_1	7	PC3	-0.019807708	0.880593431	0.790587185
TCF_1	1	PC3	-0.023015639	0.883530121	0.790691027
Dlx_1	5	PC2	-0.018373367	0.883584879	0.790691027
Eve_1	6	PC2	-0.019647924	0.883612846	0.790691027
TCF_1	3	PC3	-0.019282048	0.883740028	0.790691027
SM50_2	1	PC2	0.021916074	0.883747199	0.790691027
Lim1_1	6	PC2	-0.019073595	0.883999619	0.790691027
frizzled9_1	3	PC2	-0.018127205	0.884239396	0.790691027
FoxO_2	7	PC1	0.018831675	0.884493022	0.790691027
Otp_1	3	PC1	0.017623945	0.885711997	0.790763831
Hnf6_1	4	PC2	0.017585964	0.885956649	0.790763831
Mif-7_1	4	PC3	-0.01752478	0.886350788	0.790763831
frizzled9_1	2	PC3	0.021163601	0.886466601	0.790763831
SM32_1	1	PC3	0.021303093	0.886977323	0.790797432
Foxn2-3_1	1	PC3	-0.021489542	0.888568552	0.791139494
SoxC_2	5	PC2	-0.017689318	0.888770977	0.791139494
P16_1	5	PC2	0.017817523	0.888863939	0.791139494
FoxG_1	3	PC3	-0.017336863	0.889254024	0.791139494
Endo16_1	4	PC1	0.019316964	0.889733432	0.791144961
Erg_1	3	PC3	-0.017360647	0.89082488	0.791393589
gsc_1	5	PC1	-0.017004519	0.892204209	0.791393589
SoxC_1	1	PC3	0.020617066	0.893065889	0.791393589
Wnt8_1	3	PC3	-0.016344843	0.893956948	0.791393589
VEGF-3_1	6	PC2	-0.017245267	0.894165095	0.791393589
B-catenin_1	4	PC1	0.017355173	0.894387947	0.791393589
ficolin_1	4	PC3	0.016267379	0.894456645	0.791393589
gatae_1	3	PC2	-0.016730848	0.89476255	0.791393589
otx_1	5	PC2	-0.016792359	0.895221267	0.791393589
Foxn2-3_1	7	PC2	-0.017277954	0.895752489	0.791393589
FoxO_1	7	PC1	-0.017249349	0.895924124	0.791393589
Hox11-13b_1	4	PC3	0.016020511	0.896049376	0.791393589
otx_2	6	PC3	-0.01751606	0.896167389	0.791393589
SM30-E_2	3	PC2	0.016224774	0.897928494	0.791894341
Pmar1_1	0	PC3	-0.043895962	0.898030417	0.791894341
FoxO_1	3	PC2	0.015904801	0.898351191	0.791894341
BMP2-4_1	5	PC3	0.016038738	0.899092719	0.791894341
brn1-2-4_1	0	PC2	0.043432189	0.89910299	0.791894341
Alx1_1	5	PC1	0.016034391	0.900738531	0.792917097
frizzled9_1	5	PC3	-0.015436883	0.902090502	0.793352307
Endo16_1	5	PC2	0.017124775	0.902182088	0.793352307
Dkk_2	2	PC1	-0.018045323	0.903108132	0.793749101
Fmo2_1	2	PC3	0.017671217	0.905107562	0.795088388
Hnf6_1	5	PC1	-0.014568311	0.906137115	0.795562138
Dkk_2	4	PC1	-0.014299659	0.907162929	0.795562138
brn1-2-4_1	1	PC1	0.017424164	0.907457437	0.795562138
otx_3	2	PC3	-0.017214277	0.907550485	0.795562138
P16_1	7	PC2	0.015427861	0.908489381	0.795774951
CyclinT_1	1	PC3	-0.017180642	0.90874532	0.795774951
Lefty_1	5	PC1	-0.014034272	0.909563192	0.796074139
SM27_1	1	PC3	-0.016870841	0.910384059	0.796375633
Nk1_1	6	PC1	-0.014708756	0.911185915	0.796395151
Alx1_1	6	PC2	0.014942059	0.911359177	0.796395151
BMP2-4_1	1	PC1	0.016830886	0.912619119	0.796798353
VEGFR-10-Ig_1	7	PC2	0.014199933	0.912773872	0.796798353
Mitf_1	6	PC1	-0.014067165	0.913586297	0.797091316
frizzled9_1	5	PC1	0.013431155	0.914761063	0.797325547
Bra_1	1	PC3	0.015832796	0.915877597	0.797325547
SM27_1	3	PC2	0.012885415	0.916309768	0.797325547
CyclinT_1	5	PC1	-0.012976867	0.916351662	0.797325547
gataC_1	3	PC1	0.012832396	0.91665289	0.797325547
HesC_1	5	PC2	0.012888305	0.916920501	0.797325547
notch_1	7	PC3	0.014927934	0.917193478	0.797325547
Dkk_1	7	PC1	0.013082223	0.919615981	0.798719617
SoxC_2	3	PC2	-0.012742652	0.919752717	0.798719617
Kakapo_1	4	PC2	0.012431468	0.92046751	0.798755622
brn1-2-4_1	1	PC2	-0.014912771	0.920749808	0.798755622
SoxC_1	3	PC2	0.012097198	0.922599412	0.799647361
deadringer_1	3	PC1	-0.011893072	0.922734439	0.799647361
cyclophilin_1	3	PC1	0.01214726	0.923490706	0.799888082
Hox11-13b_1	7	PC3	-0.012266741	0.924611688	0.80018562
gsc_1	5	PC2	-0.011845743	0.924791563	0.80018562
CyclinT_1	4	PC1	0.011316228	0.926471361	0.800351146
Gsk-3_1	7	PC2	-0.011924085	0.9267117	0.800351146
Dkk_2	7	PC2	-0.011758409	0.927727244	0.800351146
Nkx22_1	6	PC1	0.011480803	0.928256112	0.800351146
SM50_1	7	PC3	-0.011653178	0.928372338	0.800351146
Pax2-5-6_1	3	PC2	-0.010950033	0.928844479	0.800351146
Dkk_2	2	PC2	0.013229295	0.928888732	0.800351146
Kakapo_1	6	PC2	0.011487277	0.929389451	0.800351146
SM32_1	7	PC1	-0.011419094	0.929807507	0.800351146
G-cadherin_1	5	PC2	0.01103715	0.929911919	0.800351146
Nkx22_1	6	PC2	0.011161032	0.93024933	0.800351146
SM50_1	6	PC3	-0.010937612	0.931642215	0.801101874
Msp130_1	2	PC3	-0.01259238	0.932304172	0.801101874
RBM8A_1	3	PC1	-0.010536588	0.932559559	0.801101874
FoxB_1	2	PC2	0.012297466	0.933886057	0.801304433
delta_1	3	PC1	0.010165946	0.93492665	0.801304433
Bra_1	3	PC3	0.0099889	0.935075975	0.801304433
gataC_1	4	PC1	0.009969562	0.935201391	0.801304433
otx_2	3	PC2	0.010444281	0.935250258	0.801304433
otx_1	7	PC1	0.010833464	0.935671395	0.801304433
SM30-E_1	2	PC3	0.011968124	0.937079842	0.801415476
Lefty_1	3	PC2	0.009635837	0.93736605	0.801415476
Hox11-13b_1	3	PC2	-0.009627384	0.937420889	0.801415476
Hmx_1	3	PC1	0.009581478	0.937718684	0.801415476
G-cadherin_1	6	PC2	-0.009966231	0.938719778	0.801690515
RBM8A_1	6	PC2	-0.009920629	0.938999642	0.801690515
Hnf6_1	7	PC3	-0.0092919	0.94285893	0.804222929
Chordin_1	7	PC2	0.009280655	0.942927966	0.804222929
Hex_1	6	PC3	-0.00854504	0.946570407	0.805703293
Foxn2-3_2	7	PC1	-0.008590686	0.947164682	0.805703293
Otp_1	2	PC3	0.00966969	0.947991576	0.805703293
FoxG_1	2	PC1	0.009877891	0.948052252	0.805703293
Foxn2-3_1	2	PC3	-0.009863096	0.948129953	0.805703293
otx_1	2	PC2	-0.009684316	0.949068912	0.805703293
Fmo2_1	2	PC2	0.009453845	0.949150961	0.805703293
VEGFR-10-Ig_2	0	PC3	0.021820448	0.949225636	0.805703293
gatae_1	7	PC2	-0.008480685	0.949621497	0.805703293
Hmx_1	6	PC2	0.00794565	0.950313308	0.805703293
Foxn2-3_2	3	PC3	-0.007628025	0.95039843	0.805703293
Foxn2-3_1	4	PC3	0.007737734	0.950447304	0.805703293
Chordin_1	3	PC3	-0.007539895	0.950970789	0.805738466
Foxn2-3_1	0	PC2	0.020594127	0.952076276	0.805876118
SM50_2	2	PC2	-0.008809799	0.952610977	0.805876118
FoxG_1	6	PC1	-0.007659287	0.952886179	0.805876118
SM27_1	4	PC1	0.007083764	0.953933516	0.805876118
FoxB_1	2	PC3	0.008481661	0.954374175	0.805876118
frizzled9_1	7	PC2	0.007482449	0.954752037	0.805876118
APOBEC_1	5	PC2	-0.006813087	0.956026002	0.805876118
CyclinT_1	2	PC1	-0.0081739	0.95602808	0.805876118
Foxn2-3_2	1	PC1	0.008005067	0.957410815	0.805876118
Mif-7_1	4	PC1	0.006526279	0.957555414	0.805876118
frizzled9_1	1	PC3	-0.007917686	0.957875287	0.805876118
Gelsolin_1	6	PC2	-0.006674699	0.958253213	0.805876118
Hox11-13b_1	1	PC1	0.007732476	0.958859809	0.805876118
FoxB_1	7	PC2	-0.006567336	0.959596926	0.805876118
SM27_1	4	PC2	0.006138461	0.96007552	0.805876118
Gelsolin_1	2	PC2	0.007259925	0.960940817	0.805876118
Hex_1	3	PC2	-0.005980951	0.961099157	0.805876118
snail_1	0	PC1	-0.016619754	0.961318198	0.805876118
Lhx2_1	5	PC3	0.005947759	0.961606605	0.805876118
CyclinT_1	0	PC1	0.016482673	0.961637045	0.805876118
Endo16_1	2	PC3	0.007851392	0.96268609	0.805876118
Bra_2	1	PC3	0.007321485	0.962835185	0.805876118
gataC_1	7	PC2	0.005985203	0.963175681	0.805876118
Nk1_1	7	PC1	0.00619249	0.963203133	0.805876118
frizzled9_1	0	PC3	0.015652337	0.963568495	0.805876118
frizzled9_1	7	PC1	-0.005883582	0.964413627	0.805876118
HesC_1	7	PC3	0.005733116	0.964725656	0.805876118
RhoA_1	6	PC2	-0.005562897	0.965202226	0.805876118
Kakapo_1	3	PC1	-0.005360507	0.96565992	0.805876118
SoxC_2	7	PC2	-0.005771297	0.965704386	0.805876118
VEGFR-10-Ig_1	7	PC3	-0.005384785	0.966867602	0.805876118
CyclinT_1	5	PC3	-0.005130032	0.966881916	0.805876118
P19_1	3	PC1	0.005066737	0.967041715	0.805876118
Cog1_1	3	PC1	-0.005081054	0.967702301	0.806024805
Tel_1	3	PC3	0.004623203	0.969925428	0.807195467
Ets1_1	3	PC1	-0.004552178	0.970387247	0.807195467
notch_1	2	PC3	0.005809522	0.970872477	0.807195467
VEGF-3_1	2	PC3	-0.00545246	0.97131194	0.807195467
ficolin_1	4	PC2	0.004362762	0.971618917	0.807195467
FoxO_2	4	PC1	0.004060575	0.973584004	0.807195467
Nk1_1	2	PC3	-0.004899467	0.973634786	0.807195467
tbr_1	4	PC1	-0.00384991	0.975525279	0.807195467
Dlx_1	2	PC2	-0.004599475	0.97579846	0.807195467
delta_1	1	PC3	0.004622465	0.975958597	0.807195467
otx_2	7	PC3	-0.004088348	0.976143245	0.807195467
FoxB_1	3	PC3	0.003627876	0.976398069	0.807195467
SoxC_1	0	PC1	0.01002723	0.976657246	0.807195467
Foxn2-3_2	5	PC3	0.00355924	0.977019174	0.807195467
Su(H)_1	6	PC3	0.003599109	0.977482328	0.807195467
G-cadherin_1	4	PC1	0.003447489	0.977911048	0.807195467
APOBEC_1	0	PC1	0.00871238	0.979717551	0.807195467
Hex_1	2	PC3	-0.00366061	0.980299846	0.807195467
ficolin_1	5	PC3	-0.002970847	0.980817444	0.807195467
Lhx2_1	1	PC3	0.003461487	0.981577047	0.807195467
Msp130_1	4	PC2	0.002765932	0.982004557	0.807195467
VEGFR-10-Ig_1	2	PC2	-0.003281709	0.982338622	0.807195467
brn1-2-4_1	4	PC3	-0.002482954	0.983845382	0.807195467
Foxn2-3_2	2	PC2	-0.002848166	0.984671548	0.807195467
Chordin_1	7	PC3	-0.002378813	0.985359943	0.807195467
SpColl-ColAlpha_1	2	PC2	-0.0026345	0.985821349	0.807195467
FoxA_1	6	PC3	0.002299162	0.985850091	0.807195467
Pax2-5-6_1	1	PC1	0.002640729	0.985944837	0.807195467
snail_1	0	PC2	-0.005897149	0.986270758	0.807195467
gsc_1	6	PC3	0.001798679	0.988930035	0.807195467
Mitf_1	2	PC3	-0.002047626	0.988979629	0.807195467
Lefty_1	2	PC1	-0.002009404	0.989185333	0.807195467
snail_1	3	PC2	-0.00166162	0.989188754	0.807195467
SM50_2	3	PC3	0.00143585	0.990657645	0.807195467
Pmar1_1	1	PC3	-0.001692065	0.990993792	0.807195467
gcm_1	3	PC3	0.001351509	0.991339615	0.807195467
nodal_1	7	PC3	0.001307106	0.992091644	0.807195467
Hex_1	0	PC1	0.003384887	0.992119378	0.807195467
P16_1	0	PC1	0.003384887	0.992119378	0.807195467
Bra_2	0	PC1	0.003384887	0.992119378	0.807195467
Dkk_2	0	PC1	0.003384887	0.992119378	0.807195467
SM30-E_1	0	PC1	0.003384887	0.992119378	0.807195467
SM50_2	0	PC1	0.003384887	0.992119378	0.807195467
gcm_1	0	PC1	0.003384887	0.992119378	0.807195467
SM32_1	0	PC1	0.003384887	0.992119378	0.807195467
Pax2-5-6_1	0	PC1	0.003384887	0.992119378	0.807195467
Otp_1	0	PC1	0.003384887	0.992119378	0.807195467
TCF_1	3	PC1	-0.001258024	0.992388595	0.807195467
Mitf_1	3	PC1	-0.001128577	0.992768111	0.807195467
Foxn2-3_1	1	PC2	0.001236836	0.993566357	0.807451771
Pmar1_1	2	PC2	-0.000949052	0.994892056	0.80813627
Dkk_1	2	PC1	-0.000672079	0.996382758	0.808954068
SpColl-ColAlpha_1	7	PC2	0.000410353	0.997474408	0.809447241
notch_1	1	PC2	0.000409412	0.997973023	0.809458925
Lhx2_1	1	PC2	-6.65E-05	0.999645826	0.809811393
otx_3	6	PC2	2.70E-05	0.999830958	0.809811393
gcm_1	7	PC3	2.30E-05	0.999860863	0.809811393
