# Supplementary material for: The Impact of Gene Expression Variation on the Robustness and Evolvability of a Developmental Gene Regulatory Network
Source: PLoS Biol. 2013 Oct 29;11(10):e1001696. doi: 10.1371/journal.pbio.1001696 (PMC3812118; doi:10.1371/journal.pbio.1001696)
Supplement: Table S10 — Edge activity. This table describes each edge extracted from the Biotapestry database, the times at which the interaction occurs, the region in which it takes place, and whether the interaction is activating or repressive. The times correspond to the time points shown in Figure 1A. Note: only genes shown in Figure 1B were considered in this study. (TXT) [file pbio.1001696.s019.txt]

targetGene	upstreamGene	startTime	endTime	regions	signs
ActivinB	ActivinB	1	2		promote
ActivinB	deadringer	3	3		promote
ActivinB	HesC	0	2		repress
Alx1	Alx1	3	5	pmc	repress
Alx1	Ets1	4	6	pmc	promote
Alx1	gcm	2	6		repress
Alx1	HesC	0	2		repress
Alx1	Tgif	4	6	pmc	promote
APOBEC	Bra	4	6	veg2	promote
APOBEC	Bra Indirect	4	6	meso	promote
APOBEC	Dac	5	6	veg2	promote
APOBEC	Hox11-13b	4	5	veg2	repress
APOBEC	Myc	5	6	veg2	promote
B-catenin	Chi	0	2	pmc	promote
B-catenin	ECNS	0	2	em/veg2	promote
Blimp1-Krox	B-catenin	2	2	pmc	promote
Blimp1-Krox	Blimp1-Krox	3	6	meso	repress
Blimp1-Krox	brn1-2-4	6	6	em/veg2	promote
Blimp1-Krox	Eve	4	6	veg1	promote
Blimp1-Krox	gatae	4	6	em/veg2	promote
Blimp1-Krox	otx	1	3	"pmc,meso"	promote
BMP2-4	Hnf6	1	4	OrEctoderm	promote
BMP2-4	nodal	1	2	OrEctoderm	promote
Bra	B-catenin	4	6	VE	promote
Bra	gatae	4	6	veg2	promote
Bra	otx	3	6		promote
Bra Indirect	Bra	3	6	meso	promote
brn1-2-4	gatae	6	6		promote
brn1-2-4	z13	5	6	veg2	promote
capk	Bra Indirect	4	6		promote
Chi	Gsk-3	0	1	pmc	repress
Chi	soxb1	1	1	em/veg2	repress
Chordin	FoxG	3	4	OrEctoderm	promote
Chordin	Hnf6	3	4	OrEctoderm	promote
Chordin	nodal	1	4	OrEctoderm	promote
cyclophillin	deadringer	3	4		promote
cyclophillin	Ets1	3	6	pmc	promote
cyclophillin	soxb1	4	6	Ectoderm	repress
Dac	Dac	5	6	veg2	repress
deadringer	Alx1	2	5	pmc	promote
deadringer	Ets1	2	5	pmc	promote
delta	Ets1	0	4	pmc	promote
delta	HesC	0	2	pmc	repress
delta	Runx	3	6	em/meso	promote
Dlx	Dlx	4	6	OrEctoderm	promote
Dlx	IrxA	3	4	AbEctoderm	promote
Dlx	tbx2-3	3	4	AbEctoderm	promote
dpt	Bra Indirect	4	6		promote
dpt	gcm	4	6		promote
ECNS	Wnt6	0	2	pmc	promote
Elk	Dac	3	4	veg2	repress
Elk	Myc	3	4	veg2	repress
Endo16	brn1-2-4	6	6		promote
Endo16	otx	3	6		promote
Erg	Ets1	2	4	pmc	promote
Erg	Hex	3	4	pmc	promote
Erg	tbr	2	4	pmc	promote
Ets1	Ets1	0	6	pmc	promote
Ets1	HesC	0	2		repress
Eve	B-catenin	2	4	em/veg2	promote
Eve	Hox11-13b	3	5	em/veg2	repress
ficolin	Erg	3	4		promote
ficolin	Ets1	3	6		promote
ficolin	Hex	3	4		promote
ficolin	Hnf6	3	4		promote
Fmo2	gatae	4	6		promote
Fmo2	gcm	4	6		promote
FoxA	B-catenin	4	6	Veg1	promote
FoxA	Bra	3	6	veg2	promote
FoxA	FoxA	3	6		repress
FoxA	gatae	4	6	veg2	promote
FoxA	Hox11-13b	3	4	veg2	promote
FoxA	otx	2	3	meso	promote
FoxB	Alx1	4	6	pmc	promote
FoxB	deadringer	4	5		promote
FoxB	Ets1	4	6	pmc	promote
FoxB	FoxB	6	6		repress
FoxB	tbr	4	6		promote
FoxG	Lim1	2	4	OrEctoderm	promote
FoxG	nodal	1	4	OrEctoderm	promote
Foxn2-3	B-catenin	2	3	pmc	promote
FoxO	Erg	3	4	pmc	promote
FoxO	Ets1	4	6	pmc	promote
FoxO	Hex	4	6	pmc	promote
FoxO	Tgif	4	6	pmc	promote
FoxP	Bra	3	6	veg2	promote
frizzled9	Wnt8	1	2	pmc	promote
G-cadherin	snail	4	5	pmc	repress
gataC	gataC	4	6		repress
gataC	gcm	4	4		promote
gataC	Hnf6	4	4		promote
gatae	Hox11-13b	5	6	veg1	repress
gatae	N	3	4	meso	promote
gatae	otx	3	6	veg2	promote
gcm	Alx1	2	6	pmc	repress
gcm	B-catenin	2	3		promote
gcm	FoxA	6	6	veg2	repress
gcm	gcm	2	6	meso	promote
gcm	N	2	4	meso	promote
Gelsolin	Bra	4	4	veg2	promote
Gelsolin	Bra Indirect	4	4	meso	promote
gsc	deadringer	3	4	OrEctoderm	promote
gsc	FoxG	3	4	OrEctoderm	promote
gsc	Hnf6	3	4	OrEctoderm	promote
gsc	nodal	1	4	OrEctoderm	promote
Gsk-3	frizzled9	1	2	pmc	repress
hes	deadringer	3	6	OrEctoderm	promote
HesC	Blimp1-Krox	2	6	pmc	repress
HesC	N	2	3	meso	promote
HesC	Pmar1	1	3	pmc	repress
Hex	Erg	3	4	pmc	promote
Hex	Ets1	3	6	pmc	promote
Hex	Tgif	3	6	pmc	promote
Hh	Dac	5	6	veg2	promote
Hh	FoxA	5	6	veg2	promote
Hmx	Hmx	3	4	AbEctoderm	repress
Hmx	tbx2-3	3	4	AbEctoderm	promote
Hnf1	Bra	4	6	veg2	promote
Hnf1	gatae	4	6	veg2	promote
Hox11-13b	B-catenin	3	3	meso	promote
Hox11-13b	Eve	4	6	Veg1	promote
Hox11-13b	Myc	5	6	veg2	repress
Hox11-13b	otx	3	5	veg2	promote
hox7	BMP2-4	1	4	"AbEctoderm,OrEctoderm"	promote
hox7	tbx2-3	3	4	AbEctoderm	promote
IrxA	Dlx	2	4	AbEctoderm	promote
IrxA	IrxA	3	4	AbEctoderm	promote
IrxA	Lhx2	3	4	AbEctoderm	promote
IrxA	tbx2-3	3	4	AbEctoderm	promote
Kakapo	Bra	4	4	veg2	promote
Kakapo	Bra Indirect	4	4	meso	promote
klf7	hox7	3	4	AbEctoderm	promote
klf7	tbx2-3	3	4	AbEctoderm	promote
Lefty	Hnf6	1	4	OrEctoderm	promote
Lefty	nodal	1	2	OrEctoderm	promote
Lhx2	hox7	3	4	AbEctoderm	promote
Lhx2	tbx2-3	3	4	AbEctoderm	promote
Lim1	Lim1	2	3	OrEctoderm	promote
Msp130	Alx1	3	6	pmc	promote
Msp130	Erg	3	4	pmc	promote
Msp130	Ets1	3	6	pmc	promote
Msp130	FoxB	4	6	pmc	promote
Msp130	Hex	3	6	pmc	promote
Msp130	Hnf6	3	4	pmc	promote
Msp130	tbr	4	6	pmc	promote
msp130-like	Alx1	3	6	pmc	promote
msp130-like	Erg	3	4	pmc	promote
msp130-like	Ets1	3	6	pmc	promote
msp130-like	Hex	3	6	pmc	promote
msp130-like	VEGF-3	5	6	pmc	promote
msx	BMP2-4	1	4	"AbEctoderm,OrEctoderm"	promote
msx	tbx2-3	3	4	AbEctoderm	promote
Myc	Myc	4	6	veg2	repress
N	N	3	4	em/meso	promote
N	notch	2	4	em/meso	promote
Nk1	deadringer	3	6	OrEctoderm	promote
Nk1	FoxG	3	4	OrEctoderm	promote
Nk1	FoxJ1	1	4	OrEctoderm	promote
Nk1	Lim1	2	4	OrEctoderm	promote
Nkx22	IrxA	3	4	AbEctoderm	promote
Nkx22	Nkx22	3	4	AbEctoderm	repress
Nkx22	tbx2-3	3	4	AbEctoderm	promote
not	gatae	4	6		promote
notch	Blimp1-Krox	3	6	em/meso	repress
nrl	Bra Indirect	3	6	meso	repress
nrl	Foxn2-3	3	4	pmc	promote
nrl	gatae	4	6		repress
nrl	HesC	0	2		repress
nrl	tbr	3	6		promote
nrl	Tgif	4	6	pmc	repress
orct	Bra	4	6	veg2	promote
orct	Bra Indirect	4	6	meso	promote
orct	Dac	3	6	veg2	promote
orct	Hox11-13b	4	5		repress
otx	Blimp1-Krox	3	4	veg2	promote
otx	Bra	3	6	veg2	promote
otx	gatae	4	6	veg2	promote
otx	otx	3	6	veg2	promote
pks	Bra Indirect	4	6		promote
pks	gatae	4	6		promote
pks	gcm	4	6		promote
Pmar1	B-catenin	1	2	pmc	promote
Pmar1	HesC	0	3	meso	repress
Pmar1	otx	1	3		promote
RhoA	ActivinB	2	2	em/meso	promote
sip1	gsc	1	3	"AbEctoderm,OrEctoderm"	promote
sip1	sip1	1	2	AbEctoderm	promote
Six1-2	gcm	4	6	meso	promote
SM27	Alx1	4	6	pmc	promote
SM27	deadringer	4	4	pmc	promote
SM27	Erg	3	4	pmc	promote
SM27	Ets1	4	6	pmc	promote
SM27	Hex	3	6	pmc	promote
SM27	Hnf6	4	4	pmc	promote
SM27	Tel	3	4	pmc	promote
SM30-E	VEGF-3	5	6	pmc	promote
SM50	Alx1	4	6	pmc	promote
SM50	deadringer	3	4	pmc	promote
SM50	Erg	3	4	pmc	promote
SM50	Ets1	3	6	pmc	promote
SM50	Hex	3	6	pmc	promote
SM50	Hnf6	3	4	pmc	promote
SM50	Tel	3	6	pmc	promote
SM50	VEGF-3	5	6	pmc	promote
snail	Hex	4	6	em/meso	promote
soxb1	ActivinB	2	2		repress
soxb1	soxb1	4	6		repress
SoxC	HesC	0	1	pmc	repress
SoxC	SoxC	3	4	pmc	repress
Su(H)	N	2	4	em/meso	promote
Su(H)	Su(H)	2	4	em/meso	promote
sutx	gatae	4	6		promote
sutx	gcm	4	6		promote
tbr	Erg	4	6	meso	repress
tbr	Ets1	0	6	pmc	promote
tbr	HesC	0	2		repress
tbx2-3	IrxA	3	4	AbEctoderm	promote
Tel	HesC	0	1	pmc	repress
Tel	Tel	3	6	pmc	repress
Tgif	Bra	4	6	veg2	promote
Tgif	Erg	3	4	pmc	promote
Tgif	Ets1	3	6	pmc	promote
Tgif	Hex	3	4	pmc	promote
Tgif	Myc	4	6	veg2	promote
Tgif	Tgif	3	6	pmc	promote
VEGF-3	L1	4	6	pmc	promote
VEGF-3	VEGF-3	5	6	pmc	promote
VEGF-3	VEGFR-10-Ig	4	6	pmc	promote
VEGFR-10-Ig	Alx1	3	6	pmc	promote
VEGFR-10-Ig	deadringer	3	5	pmc	promote
VEGFR-10-Ig	Ets1	3	6	pmc	promote
VEGFR-10-Ig	Hex	3	6	pmc	promote
Wnt8	B-catenin	1	2	pmc	promote
Wnt8	Blimp1-Krox	2	2	pmc	promote
Wnt8	Wnt8	1	2	pmc	promote
z13	B-catenin	2	2	pmc	promote
z13	Hnf6	6	6	OE	repress
z166	gcm	3	6	meso	promote
